# Supplementary material for: Unprocessed snRNAs Are a Prognostic Biomarker and Correlate with a Poorer Prognosis in Colorectal Cancer
Source: Cancers (Basel). 2024 Jun 26;16(13):2340. doi: 10.3390/cancers16132340 (PMC11240374; doi:10.3390/cancers16132340)
Supplement: Supplementary file 1 [file cancers-16-02340-s001.zip]

Archive with 7 entries (7 files):
- Figure_S1.pdf
- sup. legends.docx
- Table S1_DEG groups .xlsx
- Table S2_GO_enrichment.xlsx
- Table S3.xlsx
- Table S4.xlsx
- Table S5.xlsx
