# Supplementary material for: Unprocessed snRNAs Are a Prognostic Biomarker and Correlate with a Poorer Prognosis in Colorectal Cancer
Source: Cancers (Basel). 2024 Jun 26;16(13):2340. doi: 10.3390/cancers16132340 (PMC11240374; doi:10.3390/cancers16132340)
Supplement: Supplementary file 1 [file cancers-16-02340-s001.zip › Table S1_DEG groups .xlsx]

## Sheet: G1vsCtrl - G1vsCtrl.complete
G1vsCtrl.complete
		Controls counts			Samples counts			Normalized controls counts			Normalized samples counts
Gene name	Id	C10	C7	C8	18	48	50	norm.C10	norm.C7	norm.C8	norm.18	norm.48	norm.50	baseMean	Ctrl average counts	G1 average counts	FoldChange	log2FoldChange	stat	pvalue	padj	dispGeneEst	dispFit	dispMAP	dispersion	betaConv	maxCooks
TSPAN6	ENSG00000000003	701	740	740	2716	851	1983	711	698	868	2131	1037	1806	1208.59	759	1658	2185	1128	3499	0.000466902132428246	0.00371789709081971	0.0719	77	0.0739	0.0739	TRUE	0.3548
TNMD	ENSG00000000005	5	4	3	20	10	22	5	4	4	16	12	20	10.05	4	16	3881	1956	2523	0.0116331433373628	0.047823422502667	0	0.7275	0.2774	0.2774	TRUE	0.1158
DPM1	ENSG00000000419	338	435	307	1617	379	439	343	410	360	1269	462	400	540.66	371	710	1914	937	2033	0.0420840720842713	0.125231748480944	0.2055	0.0837	0.1509	0.1509	TRUE	5.6466
SCYL3	ENSG00000000457	423	521	368	343	228	379	429	492	432	269	278	345	374.12	451	297	0.66	-0.6	-2644	0.00818134592052757	0.0363219357501442	0.0095	0.0891	0.0344	0.0344	TRUE	0.2258
FIRRM	ENSG00000000460	144	209	147	397	197	294	146	197	172	311	240	268	222.52	172	273	1.59	669	2.57	0.0101819677767006	0.0432621069274088	0.0151	0.1011	0.0441	0.0441	TRUE	0.1862
FGR	ENSG00000000938	42	37	31	58	88	52	43	35	36	46	107	47	52.34	38	67	1745	803	1655	0.0980152823793222	0.231722597287635	0.1171	0.1974	0.1487	0.1487	TRUE	2.3536
CFH	ENSG00000000971	596	214	460	395	258	406	605	202	540	310	315	370	390.08	449	332	739	-437	-1035	0.300647426983217	0.501070767462406	0.1544	0.0884	0.1259	0.1259	TRUE	2.0239
FUCA2	ENSG00000001036	622	661	596	1388	484	651	631	624	699	1089	590	593	704.31	651	757	1163	218	687	0.492113828635436	0.680035120819465	0.0656	0.0809	0.0714	0.0714	TRUE	1757
GCLC	ENSG00000001084	655	969	699	1143	701	668	665	914	820	897	855	608	793.1	800	787	983	-24	-92	0.927016874005328	0.964044038740375	0.0329	0.0798	49	49	TRUE	0.4693
NFYA	ENSG00000001167	371	451	371	825	461	502	376	426	435	647	562	457	483.93	412	555	1347	0.43	1814	0.0696151653487071	0.181285156176459	0.0167	0.0851	0.0383	0.0383	TRUE	0.1883
STPG1	ENSG00000001460	237	370	191	68	87	53	240	349	224	53	106	48	170.23	271	69	253	-1982	-4891	1.00335998718937e-06	1.97712869350655e-05	0.1087	0.1102	0.1094	0.1094	TRUE	1.8117
NIPAL3	ENSG00000001461	748	1051	552	448	398	369	759	992	648	351	485	336	595.16	800	391	488	-1035	-3634	0.00027877695794264	0.00242463855920973	0.0433	0.0826	0.0565	0.0565	TRUE	0.3062
LAS1L	ENSG00000001497	261	271	242	1411	436	570	265	256	284	1107	531	519	493.66	268	719	2684	1424	3919	8.87751485541657e-05	0.00094048363543177	0.0978	0.0849	0.0926	0.0926	TRUE	2.6579
ENPP4	ENSG00000001561	449	478	369	416	224	455	456	451	433	326	273	414	392.22	447	338	758	-401	-1611	0.107212018675996	0.246463179566595	0.0187	0.0883	42	42	TRUE	0.4465
SEMA3F	ENSG00000001617	160	123	218	504	200	282	162	116	256	395	244	257	238.36	178	299	1682	0.75	1931	0.0535150008858178	0.149394810165195	0.1077	0.0992	0.1041	0.1041	TRUE	0.8977
CFTR	ENSG00000001626	5239	7924	5449	2882	6930	8082	5316	7477	6394	2261	8448	7359	6208.97	6396	6023	942	-87	-188	0.850835127563579	0.921582006762462	0.2224	0.0726	0.1533	0.1533	TRUE	2.3329
ANKIB1	ENSG00000001629	1207	1532	950	1940	1474	2030	1225	1445	1115	1522	1797	1848	1492.02	1262	1722	1365	449	2102	0.0355599112510672	0.110832234974364	0.0131	0.0759	0.0321	0.0321	TRUE	0.1957
CYP51A1	ENSG00000001630	15	17	16	43	17	12	15	16	19	34	21	11	19.24	17	22	1315	395	626	0.531133364058645	0.712864774509468	0.1202	0.4141	0.2334	0.2334	TRUE	0.2271
KRIT1	ENSG00000001631	2	1	1	0	1	0	2	1	1	0	1	0	0.89	1	0	248	-2014	-821	0.411466987865836	NA	0	7.4419	2958	2958	TRUE	0.6837
RAD52	ENSG00000002016	293	418	232	289	155	353	297	394	272	227	189	321	283.5	321	246	765	-386	-1226	0.220043293158731	0.407267801261867	0.0533	0.0948	0.0679	0.0679	TRUE	0.8124
MYH16	ENSG00000002079	1	1	0	12	1	3	1	1	0	9	1	3	2.55	1	4	6.73	2751	1558	0.119141208006305	NA	0	2.6522	1.3665	1.3665	TRUE	0.9236
BAD	ENSG00000002330	264	255	260	185	160	182	268	241	305	145	195	166	219.91	271	169	621	-688	-2685	0.00725829227263435	0.0330604563153986	0.0128	0.1015	0.0426	0.0426	TRUE	0.1906
LAP3	ENSG00000002549	583	637	437	753	568	668	592	601	513	591	692	608	599.46	569	630	1108	148	731	0.464602759923026	0.656784252214794	0.0054	0.0825	0.0278	0.0278	TRUE	0.0853
CD99	ENSG00000002586	1517	1445	1107	1498	926	1378	1539	1363	1299	1175	1129	1255	1293.39	1400	1186	847	-239	-1295	0.19524938057242	0.37421561561458	0.0042	0.0766	0.0239	0.0239	TRUE	0.0904
HS3ST1	ENSG00000002587	134	138	117	264	164	205	136	130	137	207	200	187	166.19	134	198	1472	558	2401	0.016355857381879	0.0619418186958163	0	0.1112	0.0326	0.0326	TRUE	0.0277
AOC1	ENSG00000002726	3978	3928	2982	706	736	2384	4037	3706	3499	554	897	2171	2477.24	3747	1207	322	-1634	-3469	0.000521632966873722	0.00406390347705713	0.2507	0.0742	0.1593	0.1593	TRUE	5.8631
WNT16	ENSG00000002745	0	2	0	0	0	4	0	2	0	0	0	4	0.92	1	1	1909	933	262	0.793584383443534	NA	10	7.2236	7.9502	7.9502	TRUE	1.8982
HECW1	ENSG00000002746	71	28	29	347	83	351	72	26	34	272	101	320	137.58	44	231	5236	2389	4325	1.52244927844703e-05	0.00021098888420676	0.2801	0.1194	0.2059	0.2059	TRUE	0.5834
MAD1L1	ENSG00000002822	0	0	0	0	0	0	0	0	0	0	0	0	0	0	0	NA	NA	NA	NA	NA	NA	NA	NA	NA	NA	NA
LASP1	ENSG00000002834	4540	5200	3877	4561	2791	3622	4607	4906	4549	3578	3402	3298	4056.79	4687	3426	731	-452	-2803	0.00505524475446768	0.0248126316360128	0.0013	0.0731	0.0185	0.0185	TRUE	0.0204
SNX11	ENSG00000002919	165	173	143	184	130	140	167	163	168	144	158	127	154.79	166	143	862	-214	-875	0.381832912392345	0.581964234931092	0	0.1141	0.0368	0.0368	TRUE	0.0993
TMEM176A	ENSG00000002933	953	621	727	2008	934	1980	967	586	853	1575	1139	1803	1153.79	802	1506	1878	909	3006	0.00264662396529147	0.0148096445844845	0.0534	0.0772	65	65	TRUE	343
M6PR	ENSG00000003056	657	570	529	956	728	1049	667	538	621	750	887	955	736.3	609	864	1.42	506	2.32	0.0203568217548603	0.0730759561233893	0.0123	0.0805	0.0329	0.0329	TRUE	0.1614
KLHL13	ENSG00000003096	216	243	160	287	41	98	219	229	188	225	50	89	166.76	212	121	575	-799	-1511	0.130810519015446	0.283607040033017	0.2661	111	195	195	TRUE	2.4055
CYP26B1	ENSG00000003137	46	32	14	24	18	23	47	30	16	19	22	21	25.83	31	21	658	-604	-1076	0.281712214893635	0.481116298952498	0.0943	0.3266	187	187	TRUE	0.1621
ICA1	ENSG00000003147	1040	1868	954	1908	1116	1700	1055	1763	1119	1497	1360	1548	1390.4	1312	1468	1119	162	586	0.558051371016997	0.734531021812197	0.0422	0.0762	0.0543	0.0543	TRUE	1.0845
DBNDD1	ENSG00000003249	13	17	18	73	73	69	13	16	21	57	89	63	43.24	17	70	4156	2055	4564	5.00869417103932e-06	8.08523447865851e-05	0.0309	0.2239	108	108	TRUE	0.4896
ALS2	ENSG00000003393	301	302	251	321	313	431	305	285	295	252	382	392	318.45	295	342	1158	211	782	0.434329733310856	0.630306969393323	0.0275	0.0922	0.0495	0.0495	TRUE	624
CASP10	ENSG00000003400	677	1170	585	527	422	690	687	1104	686	413	514	628	672.24	826	518	628	-672	-2.17	0.0299724438969266	0.0975930245202816	0.0617	0.0813	0.0674	0.0674	TRUE	0.9328
CFLAR	ENSG00000003402	1972	2785	1756	1577	1319	1814	2001	2628	2060	1237	1608	1652	1864.32	2230	1499	672	-573	-2.42	0.0155273199250338	0.0594939961549708	0.0227	75	0.0399	0.0399	TRUE	0.2959
TFPI	ENSG00000003436	313	173	250	343	373	523	318	163	293	269	455	476	329.03	258	400	1.55	632	1689	0.0912766957381122	0.220282402416413	0.1021	0.0915	0.0978	0.0978	TRUE	1.1663
NDUFAF7	ENSG00000003509	147	195	90	220	113	105	149	184	106	173	138	96	140.78	146	136	925	-113	-307	0.758902101290057	0.867500940393767	73	0.1183	0.0907	0.0907	TRUE	0.2624
RBM5	ENSG00000003756	869	1017	719	642	429	699	882	960	844	504	523	636	724.68	895	554	619	-691	-3313	0.000923821628345956	0.00641240894969546	0.0084	0.0806	0.0299	0.0299	TRUE	0.1985
MTMR7	ENSG00000003987	3	5	24	1	0	5	3	5	28	1	0	5	6.88	12	2	153	-2709	-1.9	0.0574323281413098	0.157776653129387	1275	1.0299	1.1577	1.1577	TRUE	4.9587
SLC7A2	ENSG00000003989	66	68	118	36	20	250	67	64	138	28	24	228	91.64	90	93	1041	59	72	0.94284321565833	0.971708262996281	772	0.1434	0.4709	0.4709	TRUE	15.5497
ARF5	ENSG00000004059	490	517	447	796	471	631	497	488	524	625	574	575	547.12	503	591	1175	233	1265	0.205958709167499	0.388613693059828	0	0.0836	0.0226	0.0226	TRUE	0.0294
SARM1	ENSG00000004139	191	210	207	376	218	238	194	198	243	295	266	217	235.38	212	259	1226	294	1137	0.255454092939974	0.451085384382847	0.0162	0.0995	0.0438	0.0438	TRUE	234
POLDIP2	ENSG00000004142	645	704	629	902	664	684	654	664	738	708	809	623	699.44	685	713	1.04	57	269	0.788100960223941	0.884571451210542	0.0092	0.0809	0.0305	0.0305	TRUE	0.1615
PLXND1	ENSG00000004399	477	232	367	845	715	810	484	219	431	663	872	738	567.6	378	758	2005	1003	2871	0.00408979160735321	0.0209398160500312	88	0.0831	86	86	TRUE	1.5686
AK2	ENSG00000004455	1370	1585	1140	998	985	1153	1390	1496	1338	783	1201	1050	1209.47	1408	1011	718	-478	-1983	0.0473340261625382	0.136834667608553	0.0222	77	0.0411	0.0411	TRUE	0.4703
CD38	ENSG00000004468	190	286	102	106	208	136	193	270	120	83	254	124	173.81	194	154	788	-344	-0.69	0.489983459377148	0.678159424055977	0.2244	0.1094	0.1733	0.1733	TRUE	0.4375
FKBP4	ENSG00000004478	1098	820	829	925	1531	1987	1114	774	973	726	1866	1809	1210.29	954	1467	1538	621	1.57	0.116307426526761	0.261371116210824	0.1382	77	0.1119	0.1119	TRUE	2.3664
KDM1A	ENSG00000004487	794	770	768	1043	974	767	806	727	901	818	1187	698	856.22	811	901	1111	151	0.54	0.589283529676173	0.756768852968161	0.0418	0.0792	0.0555	0.0555	TRUE	0.9096
RBM6	ENSG00000004534	1579	2023	1171	1709	1347	2026	1602	1909	1374	1341	1642	1845	1618.75	1628	1609	988	-18	-72	0.94253844239031	0.971572959926012	0.0257	0.0756	42	42	TRUE	0.2742
CAMKK1	ENSG00000004660	134	72	110	177	188	149	136	68	129	139	229	136	139.45	111	168	1511	596	1479	0.139241678235965	0.296029773832609	0.1029	0.1188	0.1094	0.1094	TRUE	1.1761
RECQL	ENSG00000004700	265	260	216	563	275	394	269	245	253	442	335	359	317.22	256	379	1481	567	2454	0.0141096005770096	0.0553931791845457	0.0098	0.0923	0.0351	0.0351	TRUE	0.2499
VPS50	ENSG00000004766	883	1060	731	1008	593	896	896	1000	858	791	723	816	847.23	918	777	846	-241	-1276	0.201784624400793	0.382906868373624	0.0039	0.0793	0.0245	0.0245	TRUE	0.0735
HSPB6	ENSG00000004776	69	44	121	83	5	10	70	42	142	65	6	9	55.64	85	27	0.32	-1643	-1892	0.058435477088432	0.159706224663467	0.8253	0.19	0.5193	0.5193	TRUE	1.3987
ARHGAP33	ENSG00000004777	94	103	86	103	36	73	95	97	101	81	44	66	80.77	98	64	656	-608	-1.73	0.0836043125590884	0.207193296342089	0.0248	0.1531	76	76	TRUE	0.4866
NDUFAB1	ENSG00000004779	457	502	428	572	364	368	464	474	502	449	444	335	444.52	480	409	853	-0.23	-1012	0.311513149638722	0.513291483158079	0.0116	0.0863	35	35	TRUE	0.2928
PDK4	ENSG00000004799	912	815	359	257	163	163	925	769	421	202	199	148	444.06	705	183	259	-1948	-5459	4.79216014531586e-08	1.34114018602196e-06	0.0897	0.0864	0.0884	0.0884	TRUE	0.24
SLC22A16	ENSG00000004809	0	3	0	3	0	4	0	3	0	2	0	4	1.47	1	2	2099	1.07	429	0.667680718832504	NA	2.2923	4.5518	3.6973	3.6973	TRUE	0.7876
ZMYND10	ENSG00000004838	3	5	4	1	2	1	3	5	5	1	2	1	2.76	4	1	317	-1656	-1.22	0.222446018956831	NA	0	2.4554	0.8394	0.8394	TRUE	0.2239
ABCB5	ENSG00000004846	4	0	4	2	0	5	4	0	5	2	0	5	2.48	3	2	717	-0.48	-257	0.797019078979942	NA	1.3972	2.7302	2102	2102	TRUE	0.6404
ARX	ENSG00000004848	6	10	13	26	0	2	6	9	15	20	0	2	8.83	10	7	737	-441	-333	0.739391763472376	0.85606191205793	1.4812	0.8177	1.1503	1.1503	TRUE	3.9919
SLC25A13	ENSG00000004864	1146	1417	984	2332	1142	1690	1163	1337	1155	1830	1392	1539	1402.48	1218	1587	1303	382	1809	0.0704089770189036	0.182623349014581	0.0123	0.0762	0.0314	0.0314	TRUE	0.2171
ST7	ENSG00000004866	227	319	219	695	362	508	230	301	257	545	441	463	372.9	263	483	1839	879	3.73	0.00019180423039487	0.00177451891834374	0.0125	0.0892	37	37	TRUE	0.1842
CDC27	ENSG00000004897	685	776	635	933	735	1038	695	732	745	732	896	945	790.9	724	858	1184	244	1185	0.236012493314756	0.427257513242827	0.0087	0.0798	0.0292	0.0292	TRUE	0.1988
SLC4A1	ENSG00000004939	0	1	1	12	5	0	0	1	1	9	6	0	2.94	1	5	7416	2891	1476	0.140023562084733	NA	0	2315	1927	1927	TRUE	0.1553
CALCR	ENSG00000004948	6	6	15	24	1	30	6	6	18	19	1	27	12.79	10	16	1638	712	683	0.494582546657114	0.682231790159095	0.7896	587	0.6992	0.6992	TRUE	0.3423
HCCS	ENSG00000004961	370	393	222	497	248	363	375	371	260	390	302	331	338.25	335	341	1016	23	87	0.930945466298327	0.965906481438562	0.0253	91	0.0479	0.0479	TRUE	0.4278
DVL2	ENSG00000004975	213	278	193	353	223	266	216	262	226	277	272	242	249.31	235	264	1121	165	727	0.466987452322446	0.658711835928858	4	0.0979	0.0332	0.0332	TRUE	0.1168
PRSS22	ENSG00000005001	0	0	1	4	14	9	0	0	1	3	17	8	4.93	0	9	25139	4652	2778	0.00546342335142329	0.026436680188254	0	1.4087	0.9686	0.9686	TRUE	0.3404
UPF1	ENSG00000005007	1531	1575	1176	1881	1089	1327	1554	1486	1380	1476	1327	1208	1405.16	1473	1337	908	-0.14	-735	0.462444758278308	0.654976150041517	0.0057	0.0762	0.0253	0.0253	TRUE	0.1
SKAP2	ENSG00000005020	1888	2202	1181	1673	719	1201	1916	2078	1386	1313	876	1094	1443.62	1793	1094	0.61	-712	-2595	0.00945141614760651	0.0408199218806516	0.0391	0.0761	0.0535	0.0535	TRUE	0.4193
SLC25A5	ENSG00000005022	4309	5176	3406	6814	3178	4311	4372	4884	3996	5346	3874	3925	4399.62	4417	4382	992	-12	-0.05	0.959783753730218	0.979888513598883	0.0219	73	0.0381	0.0381	TRUE	0.4523
MCUB	ENSG00000005059	152	218	164	343	200	150	154	206	192	269	244	137	200.31	184	217	1176	233	672	0.501482850564391	0.688265911763939	0.0677	0.1044	0.0819	0.0819	TRUE	1.1627
HOXA11	ENSG00000005073	67	47	35	212	36	166	68	44	41	166	44	151	85.79	51	120	2362	1.24	2269	0.0232495167153014	0.0805867473163907	0.2419	0.1483	0.2009	0.2009	TRUE	2394
POLR2J	ENSG00000005075	143	133	106	262	114	176	145	125	124	206	139	160	149.96	131	168	1281	358	1254	0.209928172326097	0.39396676536421	0.0185	0.1155	0.0518	0.0518	TRUE	0.4158
DHX33	ENSG00000005100	113	109	116	243	181	184	115	103	136	191	221	168	155.41	118	193	1637	711	2587	0.00967849346194819	0.0415427868698555	0.0122	0.1139	0.0475	0.0475	TRUE	0.1772
MEOX1	ENSG00000005102	10	6	10	32	13	17	10	6	12	25	16	15	14	9	19	2076	1054	1582	0.113550804583661	0.256777780442576	0	0.5424	0.2368	0.2368	TRUE	0.5279
THSD7A	ENSG00000005108	125	112	193	246	87	170	127	106	226	193	106	155	152.14	153	151	993	-0.01	-25	0.979811696959593	0.990066624330246	0.1165	0.1148	0.1158	0.1158	TRUE	0.6641
LIG3	ENSG00000005156	471	524	485	755	653	593	478	494	569	592	796	540	578.28	514	643	1.25	322	1289	0.197499899423839	0.376746311189932	24	0.0829	0.0432	0.0432	TRUE	0.5052
RPAP3	ENSG00000005175	275	241	232	508	387	547	279	227	272	399	472	498	357.84	259	456	1757	813	3533	0.000410551023355326	0.00335131675897748	0.0103	0.0899	0.0351	0.0351	TRUE	0.1453
ACSM3	ENSG00000005187	383	444	366	65	244	289	389	419	429	51	297	263	308.1	412	204	494	-1019	-1819	0.0689292104191268	0.179836256508552	0.3406	0.0929	0.2224	0.2224	TRUE	4.8414
REXO5	ENSG00000005189	79	133	99	174	73	90	80	125	116	137	89	82	104.88	107	103	958	-62	-169	0.86568743580967	0.930268126720946	0.0576	0.1344	0.0868	0.0868	TRUE	0.8814
CIAPIN1	ENSG00000005194	250	253	273	386	214	342	254	239	320	303	261	311	281.3	271	292	1079	0.11	448	0.654187202950101	0.801809474647825	0.0125	0.0949	0.0396	0.0396	TRUE	0.2791
SPPL2B	ENSG00000005206	611	725	563	508	213	482	620	684	661	399	260	439	510.29	655	366	559	-838	-3061	0.00220938300537412	0.0128339858235383	0.0336	0.0844	0.0519	0.0519	TRUE	0.7158
ATOSB	ENSG00000005238	236	238	222	75	123	171	239	225	260	59	150	156	181.5	241	122	502	-995	-2417	0.015670334941747	0.0598856095557898	0.1222	0.1078	0.1161	0.1161	TRUE	2.1869
COPZ2	ENSG00000005243	23	8	26	76	21	42	23	8	31	60	26	38	30.81	21	41	2034	1024	1584	0.113165679682514	0.256193995807671	0.2469	0.2854	0.2639	0.2639	TRUE	428
PRKAR2B	ENSG00000005249	136	101	103	48	66	73	138	95	121	38	80	66	89.79	118	61	518	-949	-2387	0.0169803444396191	0.0637687307095915	0.0722	0.1449	0.1016	0.1016	TRUE	0.7649
MSL3	ENSG00000005302	165	236	160	471	259	254	167	223	188	370	316	231	249.06	193	306	1586	665	2277	0.0227605501618563	0.0794159400252353	35	98	0.0572	0.0572	TRUE	0.2371
CREBBP	ENSG00000005339	1839	2443	1548	2517	1374	2115	1866	2305	1816	1975	1675	1926	1927.14	1996	1859	931	-103	-496	0.620104269659304	0.778775126598838	0.0116	0.0749	0.0304	0.0304	TRUE	0.2227
TSPOAP1	ENSG00000005379	168	164	173	68	118	124	170	155	203	53	144	113	139.72	176	103	585	-774	-1.86	0.0628493362489926	0.168282100163505	0.1161	0.1187	0.1172	0.1172	TRUE	0.89
MPO	ENSG00000005381	2	0	0	0	1	1	2	0	0	0	1	1	0.69	1	1	1019	27	9	0.99305848546456	NA	0	9.5798	5.7361	5.7361	TRUE	0.9739
PON1	ENSG00000005421	3	3	6	8	1	9	3	3	7	6	1	8	4.77	4	5	1249	321	283	0.776795978565356	0.87862332696432	0.1887	1454	0.7107	0.7107	TRUE	0.5757
GCFC2	ENSG00000005436	257	321	291	447	195	360	261	303	341	351	238	328	303.55	302	306	1015	21	77	0.938557807667512	0.969698896216849	0.0256	0.0932	0.0491	0.0491	TRUE	0.4113
WDR54	ENSG00000005448	13	4	17	78	42	18	13	4	20	61	51	16	27.62	12	43	3.52	1816	2.38	0.0172963503051927	0.0646339613262839	0.4107	0.3102	0.3652	0.3652	TRUE	0.6012
CROT	ENSG00000005469	401	444	140	276	117	568	407	419	164	217	143	517	311.07	330	292	885	-176	-321	0.747908192716131	0.860736412058751	0.3184	0.0927	0.2124	0.2124	TRUE	1.9324
ABCB4	ENSG00000005471	51	32	42	96	16	123	52	30	49	75	20	112	56.34	44	69	1584	664	1051	0.293407610783463	0.493159414443041	0.3326	0.1885	0.2685	0.2685	TRUE	0.2182
KMT2E	ENSG00000005483	3872	4491	2701	3057	2020	3073	3929	4237	3169	2398	2462	2798	3165.73	3778	2553	676	-566	-2678	0.0074156750138374	0.0336406228482938	0.0136	0.0736	0.0319	0.0319	TRUE	0.2416
RHBDD2	ENSG00000005486	312	346	338	539	265	437	317	326	397	423	323	398	363.91	347	381	1102	0.14	587	0.557473355071305	0.734175386720192	0.0141	0.0896	0.0386	0.0386	TRUE	0.1991
SOX8	ENSG00000005513	17	29	14	7	2	7	17	27	16	5	2	6	12.56	20	4	239	-2064	-2796	0.00517860768664249	0.0252889510893205	0	0.5964	0.2692	0.2692	TRUE	0.5215
IBTK	ENSG00000005700	12	17	22	25	22	36	12	16	26	20	27	33	22.21	18	27	1471	557	0.99	0.3219988142481	0.523047180317031	0.0542	0.3683	0.1807	0.1807	TRUE	0.4115
ZNF195	ENSG00000005801	437	515	406	557	541	612	443	486	476	437	659	557	509.91	468	551	1175	233	949	0.342499394879504	0.543965859905043	0.0205	0.0844	0.0413	0.0413	TRUE	0.1989
MYCBP2	ENSG00000005810	1630	1883	1495	3712	1960	2238	1654	1777	1754	2912	2389	2038	2087.34	1728	2446	1416	502	2286	0.022247758760138	0.0780586465418301	0.0162	0.0747	0.0342	0.0342	TRUE	0.2363
FBXL3	ENSG00000005812	856	1267	695	1293	504	499	869	1195	815	1014	614	454	827.11	960	694	724	-467	-1293	0.196018592336022	0.375106193174117	0.1031	0.0795	0.0926	0.0926	TRUE	1047
ITGAL	ENSG00000005844	273	388	218	128	117	201	277	366	256	100	143	183	220.83	300	142	473	-1.08	-3265	0.00109305180905685	0.00737398843301541	0.0564	0.1014	0.0736	0.0736	TRUE	0.4774
PDK2	ENSG00000005882	567	546	375	323	183	177	575	515	440	253	223	161	361.36	510	212	417	-1263	-4565	4.99021883749442e-06	8.0618603445126e-05	0.0309	0.0897	0.0519	0.0519	TRUE	0.3818
ITGA3	ENSG00000005884	1808	1978	1521	823	583	985	1835	1866	1785	646	711	897	1289.8	1829	751	411	-1284	-5939	2.86868836329728e-09	1.08397741188413e-07	0.0139	0.0766	0.0327	0.0327	TRUE	0.3445
ZFX	ENSG00000005889	593	718	556	1348	1010	1426	602	677	652	1058	1231	1298	919.79	644	1196	1857	893	4523	6.088201544157e-06	9.55270068102644e-05	0.0068	0.0787	0.0269	0.0269	TRUE	0.1241
LAMP2	ENSG00000005893	924	1062	799	3581	1364	2312	938	1002	938	2809	1663	2105	1575.74	959	2192	2287	1193	4546	5.46566740773986e-06	8.69765275657531e-05	0.0344	0.0757	0.0489	0.0489	TRUE	0.1851
ITGA2B	ENSG00000005961	2	3	7	3	4	4	2	3	8	2	5	4	3.99	4	4	831	-267	-231	0.816993152995412	0.901815941807515	0	1723	706	706	TRUE	0.9324
ASB4	ENSG00000005981	9	10	1	69	1	27	9	9	1	54	1	25	16.61	6	27	4041	2015	1723	0.0848053900901691	0.209231865112883	1.2615	0.4682	0.8882	0.8882	TRUE	0.0989
GDE1	ENSG00000006007	953	899	1120	772	495	672	967	848	1314	606	603	612	825.06	1043	607	582	-781	-3153	0.00161357942682415	0.0100707719376609	0.0255	0.0795	0.0429	0.0429	TRUE	0.5988
REX1BD	ENSG00000006015	153	148	140	293	213	172	155	140	164	230	260	157	184.22	153	216	1406	492	1645	0.0998863079931266	0.234825343432985	32	0.1073	0.0587	0.0587	TRUE	0.5367
CRLF1	ENSG00000006016	2	5	4	9	3	5	2	5	5	7	4	5	4.45	4	5	1353	436	417	0.677034284369644	0.81686186259332	0	1552	0.5595	0.5595	TRUE	0.2959
OSBPL7	ENSG00000006025	660	600	572	135	113	184	670	566	671	106	138	168	386.36	636	137	215	-2215	-8254	1.53153445905849e-16	2.10226546359743e-14	0.0231	0.0886	0.0476	0.0476	TRUE	441
TMEM98	ENSG00000006042	723	725	740	444	441	636	734	684	868	348	538	579	625.16	762	488	0.64	-643	-2277	0.0227680141749975	0.0794282486208679	41	0.0821	0.0557	0.0557	TRUE	0.7476
YBX2	ENSG00000006047	9	7	1	4	3	4	9	7	1	3	4	4	4.56	6	4	0.61	-713	-631	0.527969888105191	0.710130409424513	0	1.5175	0.6904	0.6904	TRUE	0.3652
KRT33A	ENSG00000006059	0	0	0	0	0	0	0	0	0	0	0	0	0	0	0	NA	NA	NA	NA	NA	NA	NA	NA	NA	NA	NA
MAP3K14	ENSG00000006062	367	419	341	268	286	314	372	395	400	210	349	286	335.44	389	282	722	-0.47	-1728	0.0839477997391019	0.20784033167308	0.0284	0.0912	0.0503	0.0503	TRUE	0.3419
ABCC8	ENSG00000006071	6	36	23	2	0	5	6	34	27	2	0	5	12.19	22	2	95	-3402	-3079	0.00207451480139774	0.0121932885705225	0.6515	612	0.6297	0.6297	TRUE	0.5107
CACNG3	ENSG00000006116	0	0	0	0	0	0	0	0	0	0	0	0	0	0	0	NA	NA	NA	NA	NA	NA	NA	NA	NA	NA	NA
TMEM132A	ENSG00000006118	33	37	44	305	237	531	33	35	52	239	289	483	188.62	40	337	8.46	3081	7782	7.12476258674049e-15	7.2976375368147e-13	0.0928	0.1065	0.0984	0.0984	TRUE	0.5106
AP2B1	ENSG00000006125	2393	2821	2802	2997	3065	2801	2428	2662	3288	2351	3736	2550	2835.92	2793	2879	1031	44	0.16	0.873142082844341	0.934407899635805	0.0431	0.0738	0.0541	0.0541	TRUE	0.8209
TAC1	ENSG00000006128	2	0	0	186	114	2	2	0	0	146	139	2	48.12	1	96	139933	7129	3347	0.000818134877923751	0.00584158724937914	2.5031	0.2085	0.9713	2.5031	TRUE	7.2893
ZNF263	ENSG00000006194	254	279	232	707	314	410	258	263	272	555	383	373	350.66	264	437	1655	726	2.77	0.0055973889902843	0.0268978602157553	0.0248	0.0903	0.0465	0.0465	TRUE	0.6563
CX3CL1	ENSG00000006210	35	30	33	99	112	232	36	28	39	78	137	211	88	34	142	4154	2054	4424	9.69550372621789e-06	0.000141457609680133	0.1302	0.1464	0.1367	0.1367	TRUE	0.1001
SPATA20	ENSG00000006282	550	744	459	536	284	621	558	702	539	421	346	565	521.8	600	444	741	-432	-1539	0.123822069208316	0.272741769536213	0.0397	0.0841	0.0549	0.0549	TRUE	0.6645
CACNA1G	ENSG00000006283	5	3	4	11	4	8	5	3	5	9	5	7	5.56	4	7	1675	744	793	0.427554124488335	0.624163444069282	0	1.2559	0.4404	0.4404	TRUE	0.1574
TNFRSF12A	ENSG00000006327	19	24	60	222	330	283	19	23	70	174	402	258	157.74	37	278	7465	2.9	5164	2.41096129384707e-07	5.53451387795747e-06	0.3046	0.1133	0.2115	0.2115	TRUE	0.4857
DLX6	ENSG00000006377	0	0	0	5	25	9	0	0	0	4	30	8	7.1	0	14	73579	6201	3609	0.000307297549135787	0.00264307329346202	1.2697	0.9999	1.0933	1.0933	TRUE	0.7228
MAP3K9	ENSG00000006432	312	327	288	390	243	472	317	309	338	306	296	430	332.5	321	344	1072	101	395	0.692763715735797	0.826695029636106	0.0205	0.0913	44	44	TRUE	0.5476
RALA	ENSG00000006451	1135	1355	969	1882	1262	1674	1152	1278	1137	1477	1538	1524	1351.05	1189	1513	1272	347	2023	0.0430923105260471	0.127495108767533	0.0015	0.0764	0.0205	0.0205	TRUE	0.0522
BAIAP2L1	ENSG00000006453	1219	1515	1078	1572	1408	3044	1237	1429	1265	1233	1716	2772	1608.76	1310	1907	1455	541	1607	0.108026946530439	0.247644595215995	0.0873	0.0756	0.0811	0.0811	TRUE	0.4197
KDM7A	ENSG00000006459	2019	2633	1460	2643	1724	2668	2049	2484	1713	2074	2102	2429	2141.75	2082	2202	1057	0.08	349	0.727189058903972	0.848555449373372	0.0206	0.0746	0.0377	0.0377	TRUE	0.2797
ETV1	ENSG00000006468	80	40	85	186	79	235	81	38	100	146	96	214	112.48	73	152	2095	1067	2223	0.0262415058459934	0.0883615510216275	0.1753	0.1301	0.1556	0.1556	TRUE	0.2197
AGK	ENSG00000006530	185	249	115	510	233	455	188	235	135	400	284	414	276	186	366	1969	977	3072	0.00212859168604643	0.0124422720281127	0.0524	0.0954	0.0689	0.0689	TRUE	0.4465
ALDH3B1	ENSG00000006534	149	167	137	548	167	176	151	158	161	430	204	160	210.54	157	265	1693	0.76	1817	0.0692532879625045	0.180518388387471	0.1337	0.1028	0.1209	0.1209	TRUE	1.7372
TTC22	ENSG00000006555	983	1560	847	299	267	329	997	1472	994	235	325	300	720.47	1154	287	248	-2013	-7221	5.14491869349825e-13	3.90278832321081e-11	0.0385	0.0807	0.0538	0.0538	TRUE	0.6958
PHTF2	ENSG00000006576	560	907	456	775	511	749	568	856	535	608	623	682	645.33	653	638	976	-35	-0.13	0.896193479958438	0.947495809466161	0.0341	0.0817	0.0506	0.0506	TRUE	0.8738
CCL26	ENSG00000006606	2	1	1	12	3	0	2	1	1	9	4	0	2.87	1	4	3179	1669	989	0.32267357987844	NA	0	2.3682	1.5652	1.5652	TRUE	0.1633
FARP2	ENSG00000006607	2084	2822	1588	1264	1151	1899	2115	2663	1863	992	1403	1729	1794.07	2214	1375	621	-688	-2341	0.0192370133685695	0.0699577234137641	0.0523	0.0752	0.0616	0.0616	TRUE	0.4335
USH1C	ENSG00000006611	2228	2546	1803	2305	1007	2014	2261	2402	2116	1808	1228	1834	1941.38	2260	1623	719	-477	-1963	0.0496012147853822	0.141303587736756	0.0235	0.0749	0.0419	0.0419	TRUE	0.5444
GGCT	ENSG00000006625	170	156	123	489	214	199	173	147	144	384	261	181	214.95	155	275	1781	833	2376	0.0174888220818753	0.0651448129902307	0.0717	0.1022	0.0833	0.0833	TRUE	0.2108
DBF4	ENSG00000006634	214	267	220	692	381	396	217	252	258	543	464	361	349.19	242	456	1882	912	3498	0.000468039101052637	0.00372401142785494	0.0236	0.0904	0.0458	0.0458	TRUE	162
TBXA2R	ENSG00000006638	18	11	18	22	20	20	18	10	21	17	24	18	18.27	16	20	1202	266	459	0.646161021327736	0.795790837912052	0	0.4323	0.1856	0.1856	TRUE	0.5568
IFRD1	ENSG00000006652	0	0	1	28	6	7	0	0	1	22	7	6	6.14	0	12	32141	5006	3.14	0.00169228109980069	0.0104488519069089	0	1.1453	0.7921	0.7921	TRUE	2.5681
LGALS14	ENSG00000006659	0	0	1	0	0	0	0	0	1	0	0	0	0.2	0	0	472	-1084	-266	0.790451462956089	NA	0	33.7737	10	10	TRUE	0.5435
COX10	ENSG00000006695	925	1288	817	873	585	884	939	1215	959	685	713	805	885.91	1038	734	708	-499	-2.29	0.0220314016357095	0.0774485681756712	13	0.0789	0.0331	0.0331	TRUE	0.2698
GTF2IRD1	ENSG00000006704	323	406	308	1950	1459	2154	328	383	361	1530	1779	1961	1056.98	357	1757	4914	2297	10905	1.09081738576242e-27	5.36841785607662e-25	0.0104	0.0777	0.0302	0.0302	TRUE	0.1038
PAF1	ENSG00000006712	294	239	213	352	176	200	298	226	250	276	215	182	241.09	258	224	871	-0.2	-709	0.478333764317247	0.668362211508441	0.0288	0.0988	0.0531	0.0531	TRUE	0.4696
VPS41	ENSG00000006715	1217	1427	800	1852	1015	1564	1235	1346	939	1453	1237	1424	1272.39	1173	1371	1169	225	0.97	0.331865610191119	0.533194066600558	0.0186	0.0767	0.0379	0.0379	TRUE	0.3646
ARHGAP44	ENSG00000006740	2357	3831	1901	421	701	1213	2392	3615	2231	330	855	1104	1754.36	2746	763	278	-1848	-4124	3.72952788094538e-05	0.000456916841872252	0.2012	0.0753	0.1439	0.1439	TRUE	2.8901
ELAC2	ENSG00000006744	500	549	494	786	470	634	507	518	580	617	573	577	561.97	535	589	1102	0.14	737	0.461316324435685	0.654096043458875	0.0015	0.0832	0.0241	0.0241	TRUE	0.0613
SCIN	ENSG00000006747	1356	1515	874	581	133	219	1376	1429	1026	456	162	199	774.71	1277	272	214	-2226	-5273	1.33997414447897e-07	3.28529748326813e-06	0.1634	0.08	0.1262	0.1262	TRUE	3965
ARSD	ENSG00000006756	645	1028	779	1756	818	1850	654	970	914	1378	997	1684	1099.62	846	1353	1.6	678	2.28	0.0225928878838226	0.0789948521434365	0.0507	0.0775	0.0627	0.0627	TRUE	0.1628
PNPLA4	ENSG00000006757	105	139	101	281	75	244	107	131	119	220	91	222	148.38	119	178	1503	588	1444	0.148854219184903	0.310095027329441	0.1101	0.1159	0.1125	0.1125	TRUE	1.8619
MYH13	ENSG00000006788	3	3	2	1	0	0	3	3	2	1	0	0	1.5	3	0	125	-3004	-1.46	0.144295058231762	NA	0	4.4624	1.8607	1.8607	TRUE	0.2688
ADIPOR2	ENSG00000006831	32	54	48	48	39	76	32	51	56	38	48	69	49.02	46	52	1106	145	326	0.744713063731777	0.858657309706044	0.0686	0.2059	0.1222	0.1222	TRUE	0.5662
CDKL3	ENSG00000006837	0	0	0	0	0	0	0	0	0	0	0	0	0	0	0	NA	NA	NA	NA	NA	NA	NA	NA	NA	NA	NA
UPP2	ENSG00000007001	71	60	32	93	51	110	72	57	38	73	62	100	66.92	56	78	1415	501	1224	0.220917196336638	0.408246523188833	0.0616	0.17	105	105	TRUE	0.3306
PRSS21	ENSG00000007038	7	9	14	2	2	1	7	8	16	2	2	1	6.16	10	2	0.15	-2734	-2.52	0.0117343445458702	0.0481349063318903	0	1142	0.5007	0.5007	TRUE	716
MARK4	ENSG00000007047	194	194	150	299	190	304	197	183	176	235	232	277	216.48	185	248	1337	419	1813	0.0697616637233536	0.181515261200494	0	102	0.0337	0.0337	TRUE	0.1192
PROM1	ENSG00000007062	1300	2411	567	2458	1447	2061	1319	2275	665	1928	1764	1877	1638.03	1420	1856	1307	386	0.91	0.362947960122803	0.563537484805325	0.1726	0.0755	0.1294	0.1294	TRUE	0.4184
CCDC124	ENSG00000007080	175	168	135	302	232	179	178	159	158	237	283	163	196.2	165	228	1378	463	1531	0.125847106269987	0.275835640920682	0.0358	0.1051	0.0606	0.0606	TRUE	0.2736
CEACAM21	ENSG00000007129	0	1	0	0	1	0	0	1	0	0	1	0	0.36	0	0	919	-123	-0.03	0.976050171200245	NA	0	18.3576	10	10	TRUE	0.6837
PAFAH1B1	ENSG00000007168	2267	2518	1828	2093	1325	2317	2300	2376	2145	1642	1615	2110	2031.33	2274	1789	787	-346	-1664	0.0961694404996213	0.228563836325248	0.0127	0.0748	0.0306	0.0306	TRUE	0.2976
NOS2	ENSG00000007171	194	836	413	882	940	1133	197	789	485	692	1146	1032	723.28	490	957	1951	964	1997	0.0457833663608761	0.13324920906242	0.2404	0.0806	0.1664	0.1664	TRUE	0.4314
DNAH9	ENSG00000007174	12	41	11	53	0	22	12	39	13	42	0	20	20.9	21	21	971	-42	-37	0.970818904016759	0.985768108154698	1.5317	0.3869	0.8906	0.8906	TRUE	209
BLTP2	ENSG00000007202	1969	1980	1967	2743	2168	2395	1998	1868	2308	2152	2643	2181	2191.61	2058	2325	1.13	176	0.85	0.395105929611513	0.594160638522962	0.0124	0.0745	0.0304	0.0304	TRUE	0.1722
SLC13A2	ENSG00000007216	247	63	381	416	11	434	251	59	447	326	13	395	248.68	252	245	971	-42	-33	0.973853114804635	0.987364481719348	1.1826	98	0.6203	1.1826	TRUE	0.2772
GAS7	ENSG00000007237	707	360	412	662	438	1122	717	340	483	519	534	1022	602.56	513	692	1347	0.43	1065	0.286986076136131	0.486239781044152	0.1408	0.0824	0.1158	0.1158	TRUE	0.7377
TRAPPC6A	ENSG00000007255	121	179	126	277	115	115	123	169	148	217	140	105	150.29	147	154	1053	75	204	0.838448371370104	0.914893534366534	0.0749	0.1154	0.0906	0.0906	TRUE	0.5709
MATK	ENSG00000007264	50	38	30	4	30	9	51	36	35	3	37	8	28.28	41	16	385	-1376	-1658	0.0972519577135321	0.230322770275076	0.5796	0.3045	0.4526	0.4526	TRUE	5.3562
CEACAM7	ENSG00000007306	6153	8419	4799	37	288	2322	6244	7944	5631	29	351	2114	3718.73	6606	831	126	-2.99	-2238	0.0252099112373601	0.0857361710849099	1.2856	0.0733	0.6384	1.2856	TRUE	15.8873
CD79B	ENSG00000007312	2	13	3	0	3	0	2	12	4	0	4	0	3.58	6	1	188	-2412	-1356	0.17494380427533	0.346589698838253	1.5691	1.9131	1.7626	1.7626	TRUE	1.8322
SCN4A	ENSG00000007314	2	0	2	5	7	5	2	0	2	4	9	5	3.56	1	6	3.94	1978	1442	0.149210635404867	0.310671005652952	0	1.9207	0.9044	0.9044	TRUE	0.5816
ST7L	ENSG00000007341	455	462	337	346	372	456	462	436	395	271	453	415	405.52	431	380	0.88	-184	-656	0.511907485017838	0.697311093815563	0.0359	0.0878	0.0542	0.0542	TRUE	735
TKTL1	ENSG00000007350	0	0	3	2	0	2	0	0	4	2	0	2	1.15	1	1	1003	4	1	0.998840938010102	NA	2.4143	5.7942	4.4074	4.4074	TRUE	1.4435
PAX6	ENSG00000007372	4	20	20	2	5	36	4	19	23	2	6	33	14.47	15	14	874	-194	-173	0.862716560066249	0.928344197813827	1.0603	0.5269	0.8357	0.8357	TRUE	3.7826
RPUSD1	ENSG00000007376	132	123	98	334	250	203	134	116	115	262	305	185	186.1	122	251	2056	1.04	3472	0.000515996797072055	0.00403713973296624	0.0321	0.1069	0.0584	0.0584	TRUE	244
RHBDF1	ENSG00000007384	178	292	322	303	213	387	181	276	378	238	260	352	280.61	278	283	1.02	28	79	0.936774321606894	0.968848398840794	0.0829	95	0.0877	0.0877	TRUE	0.2058
LUC7L	ENSG00000007392	535	532	379	483	371	544	543	502	445	379	452	495	469.34	497	442	0.89	-168	-743	0.45765065150947	0.650956918522352	0.0122	0.0856	0.0349	0.0349	TRUE	0.1866
CACNA2D2	ENSG00000007402	158	146	150	36	55	350	160	138	176	28	67	319	148.01	158	138	874	-195	-265	0.791252420307636	0.886821976706102	0.6375	116	0.3839	0.3839	TRUE	4.5959
BAIAP3	ENSG00000007516	70	69	103	21	35	24	71	65	121	16	43	22	56.33	86	27	311	-1684	-3293	0.000992472053968797	0.00680003433106363	0.1456	0.1885	0.1642	0.1642	TRUE	1.4494
TSR3	ENSG00000007520	208	155	166	237	166	175	211	146	195	186	202	159	183.29	184	182	992	-12	-43	0.965463741107567	0.983299382599863	0.0196	0.1075	0.05	0.05	TRUE	355
PIGQ	ENSG00000007541	145	166	161	213	134	211	147	157	189	167	163	192	169.21	164	174	1063	87	343	0.731583279169566	0.851418122452619	6	0.1105	0.0409	0.0409	TRUE	0.1769
CRAMP1	ENSG00000007545	107	107	77	159	85	164	109	101	90	125	104	149	112.93	100	126	1261	335	1136	0.256097947879485	0.451968544361731	12	0.1299	0.0536	0.0536	TRUE	0.1836
TEAD3	ENSG00000007866	412	517	486	518	458	575	418	488	570	406	558	524	494.06	492	496	1008	11	44	0.965107703022066	0.983135260075689	0.0235	0.0848	0.0439	0.0439	TRUE	0.2972
SELE	ENSG00000007908	3	6	4	53	35	16	3	6	5	42	43	15	18.7	5	33	7348	2877	3798	0.000145856331775139	0.00141699040084678	0	0.4239	0.2827	0.2827	TRUE	1.7376
DNAJC11	ENSG00000007923	1013	1204	1110	650	632	402	1028	1136	1302	510	770	366	852.12	1155	549	475	-1075	-3294	0.000986150004731427	0.00677051200934697	0.0749	0.0792	0.0755	0.0755	TRUE	1.0275
FMO3	ENSG00000007933	7	2	1	10	9	8	7	2	1	8	11	7	6.04	3	9	2536	1343	1291	0.196808539177551	0.375954056946382	36	1162	0.5714	0.5714	TRUE	1.3223
MYLIP	ENSG00000007944	452	642	456	469	412	541	459	606	535	368	502	493	493.7	533	454	851	-233	-931	0.352043193247974	0.553130885632487	0.0223	0.0849	43	43	TRUE	0.3278
NOX1	ENSG00000007952	976	1221	958	3874	1859	5349	990	1152	1124	3039	2266	4870	2240.38	1089	3392	3116	1639	5021	5.14493052250385e-07	1.09740389094168e-05	0.08	0.0744	0.0762	0.0762	TRUE	0.2933
E2F2	ENSG00000007968	0	0	0	0	0	0	0	0	0	0	0	0	0	0	0	NA	NA	NA	NA	NA	NA	NA	NA	NA	NA	NA
PSMB1	ENSG00000008018	639	743	627	1997	752	763	648	701	736	1567	917	695	877.22	695	1060	1525	609	1.77	0.0767259518508975	0.194616751281887	0.0917	79	84	84	TRUE	0.6617
SYN1	ENSG00000008056	7	1	12	6	15	17	7	1	14	5	18	15	10.1	7	13	1746	804	775	0.438152156117314	0.634038597686113	0.6201	0.7241	0.6656	0.6656	TRUE	0.3795
JARID2	ENSG00000008083	1262	1634	931	1690	1336	1887	1281	1542	1092	1326	1629	1718	1431.22	1305	1558	1193	255	1067	0.2857831815737	0.485071756207445	0.0226	0.0761	0.0403	0.0403	TRUE	0.3035
CDKL5	ENSG00000008086	258	363	206	417	288	933	262	343	242	327	351	850	395.62	282	509	1806	853	1.99	0.046627990399397	0.135161555851032	161	0.0882	0.1295	0.1295	TRUE	4.0086
CAMK1G	ENSG00000008118	0	1	0	1	8	1	0	1	0	1	10	1	2.07	0	4	10044	3328	1518	0.129105675400971	NA	1.5595	3263	2.3366	2.3366	TRUE	2.5165
CDK11A	ENSG00000008128	3	7	7	1	3	5	3	7	8	1	4	5	4.48	6	3	496	-1011	-878	0.379734479954311	0.579904816205108	0	1.5439	0.7045	0.7045	TRUE	0.7438
NADK	ENSG00000008130	912	1061	842	508	606	755	925	1001	988	399	739	687	789.86	971	608	625	-677	-2284	0.0223691919927828	0.0783756825890556	0.0514	0.0799	62	62	TRUE	1.0859
TFAP2B	ENSG00000008196	0	0	0	0	0	0	0	0	0	0	0	0	0	0	0	NA	NA	NA	NA	NA	NA	NA	NA	NA	NA	NA
TFAP2D	ENSG00000008197	0	0	0	0	0	0	0	0	0	0	0	0	0	0	0	NA	NA	NA	NA	NA	NA	NA	NA	NA	NA	NA
DLEC1	ENSG00000008226	56	66	62	11	4	19	57	62	73	9	5	17	37.11	64	10	163	-2614	-4815	1.46859054928579e-06	2.76429292010156e-05	0.0329	0.2491	0.1583	0.1583	TRUE	1.3235
CYTH3	ENSG00000008256	338	323	420	541	386	534	343	305	493	424	471	486	420.29	380	460	1212	277	1018	0.308645836796936	0.510103669005534	33	0.0872	51	51	TRUE	0.7608
ADAM22	ENSG00000008277	180	240	122	624	203	163	183	226	143	490	247	148	239.61	184	295	1604	682	1462	0.143622257981803	0.3027890815941	0.1958	99	0.1521	0.1521	TRUE	0.4704
SYPL1	ENSG00000008282	902	933	770	1811	1150	1500	915	880	903	1421	1402	1366	1147.92	899	1396	1552	634	3859	0.00011391784683967	0.00116151304372454	0	0.0772	0.0185	0.0185	TRUE	0.0044
CYB561	ENSG00000008283	594	494	505	530	543	839	603	466	593	416	662	764	583.84	554	614	1108	148	484	0.628497945218624	0.784087519390466	0.0557	0.0828	0.0658	0.0658	TRUE	0.6358
SPAG9	ENSG00000008294	1980	2504	1473	1913	1652	1968	2009	2363	1728	1501	2014	1792	1901.1	2033	1769	0.87	-202	-858	0.390654851835191	0.590105824249924	22	75	0.0393	0.0393	TRUE	0.2213
CELSR3	ENSG00000008300	43	96	43	316	113	370	44	91	50	248	138	337	151.2	62	241	3909	1967	4291	1.77639011484548e-05	0.000240338862948959	0.1608	0.1151	0.1409	0.1409	TRUE	0.1175
AASS	ENSG00000008311	108	118	82	278	87	153	110	111	96	218	106	139	130.1	106	154	1466	551	1523	0.127701266109338	0.278929793339249	0.0644	0.1222	0.0864	0.0864	TRUE	0.4878
PLEKHG6	ENSG00000008323	1157	1735	961	674	590	1101	1174	1637	1128	529	719	1002	1031.52	1313	750	571	-808	-2516	0.0118827855302366	0.0486350601276094	0.0719	0.0779	0.0733	0.0733	TRUE	0.6101
SS18L2	ENSG00000008324	52	72	53	173	96	109	53	68	62	136	117	99	89.15	61	117	1926	945	2995	0.00274020723763845	0.0152235412007348	0.0124	0.1454	0.0591	0.0591	TRUE	0.1245
MPND	ENSG00000008382	422	397	310	210	147	202	428	375	364	165	179	184	282.4	389	176	452	-1145	-5226	1.73672706266698e-07	4.14227880265891e-06	0	0.0948	0.0305	0.0305	TRUE	0.0902
MGST1	ENSG00000008394	2234	2574	1160	866	1200	2048	2267	2429	1361	679	1463	1865	1677.26	2019	1336	661	-596	-1426	0.153899195652984	0.317588256277963	165	0.0754	0.1255	0.1255	TRUE	0.7743
CRY1	ENSG00000008405	209	368	269	363	283	285	212	347	316	285	345	259	294.03	292	296	1015	22	75	0.940366434688205	0.970325436928591	39	0.0939	0.0589	0.0589	TRUE	644
PGLYRP1	ENSG00000008438	3	0	1	1	4	2	3	0	1	1	5	2	1.95	1	3	1739	798	448	0.653830681602026	NA	0.5182	3.4516	1.7131	1.7131	TRUE	0.5534
NFIX	ENSG00000008441	1204	1134	1256	2567	1235	1406	1222	1070	1474	2014	1505	1280	1427.5	1255	1600	1275	351	1297	0.194630757054941	0.373455631024591	0.0397	0.0761	52	52	TRUE	0.4976
ST3GAL1	ENSG00000008513	406	356	360	756	616	1235	412	336	422	593	751	1124	606.46	390	823	2.11	1077	3456	0.000548657603088899	0.00422388901759931	57	0.0824	0.0681	0.0681	TRUE	0.3673
MMP25	ENSG00000008516	93	67	39	67	55	55	94	63	46	53	67	50	62.17	68	57	0.83	-268	-651	0.51524587988723	0.699776879988905	0.0604	0.1775	0.1062	0.1062	TRUE	359
IL32	ENSG00000008517	1812	1531	503	1303	826	888	1839	1445	590	1022	1007	809	1118.52	1291	946	732	-449	-1081	0.279545418117446	0.478428112533827	0.1595	0.0774	0.1234	0.1234	TRUE	0.4358
PKD1	ENSG00000008710	847	738	843	942	635	868	859	696	989	739	774	790	808.06	848	768	905	-143	-642	0.52118403377328	0.704100926183533	0.0137	0.0797	0.0347	0.0347	TRUE	0.2303
MAPK8IP2	ENSG00000008735	14	17	23	46	30	13	14	16	27	36	37	12	23.62	19	28	1.48	565	878	0.380058636774838	0.580204861976091	0.1881	0.3505	0.2541	0.2541	TRUE	1.76
MED24	ENSG00000008838	608	617	509	638	478	689	617	582	597	501	583	627	584.49	599	570	952	-71	-353	0.724150310839097	0.846331014892053	0.0057	0.0828	0.0276	0.0276	TRUE	0.1374
RHOBTB2	ENSG00000008853	77	127	60	152	114	318	78	120	70	119	139	290	136.02	89	183	2039	1028	2282	0.0225164435102877	0.0788095051432064	0.1506	0.12	0.1378	0.1378	TRUE	2.8678
HEATR5B	ENSG00000008869	650	929	554	785	424	582	660	877	650	616	517	530	641.47	729	554	761	-395	-1681	0.0928342206476683	0.22286236695207	0.0178	0.0818	0.0382	0.0382	TRUE	0.3747
SEC62	ENSG00000008952	1304	1059	1026	1043	857	1039	1323	999	1204	818	1045	946	1055.87	1175	936	796	-329	-1.46	0.144194882339334	0.303427295426331	0.0156	0.0778	0.0355	0.0355	TRUE	0.2073
RPS20	ENSG00000008988	2178	2373	1787	6006	4085	3080	2210	2239	2097	4712	4980	2804	3173.64	2182	4165	1909	933	3322	0.000893025538168935	0.00625241821969909	0.0468	0.0736	0.0564	0.0564	TRUE	0.9957
CSDE1	ENSG00000009307	4524	4402	3606	3239	3529	4024	4591	4153	4231	2541	4302	3664	3913.67	4325	3502	0.81	-305	-1169	0.242604230300577	0.435677123442955	0.0335	0.0732	0.0487	0.0487	TRUE	0.5219
UBE3C	ENSG00000009335	1955	2428	1546	3114	2253	2765	1984	2291	1814	2443	2746	2518	2299.29	2030	2569	1265	0.34	1748	0.0804959019426036	0.2012198103813	0.0083	0.0744	0.0268	0.0268	TRUE	0.1538
REV3L	ENSG00000009413	1416	1401	1384	1719	1150	1203	1437	1322	1624	1349	1402	1095	1371.42	1461	1282	878	-189	-884	0.376844685832426	0.577107777073975	0.0125	0.0763	0.0321	0.0321	TRUE	0.1953
TENM1	ENSG00000009694	43	20	51	52	20	4	44	19	60	41	24	4	31.86	41	23	565	-824	-1001	0.316686808485265	0.517878792577655	0.6022	0.2784	0.4541	0.4541	TRUE	0.4881
PAX7	ENSG00000009709	1	0	1	0	0	4	1	0	1	0	0	4	0.97	1	1	1698	764	261	0.793854133686461	NA	2.7628	6.8543	5.0403	5.0403	TRUE	1898
MASP2	ENSG00000009724	0	0	0	0	0	0	0	0	0	0	0	0	0	0	0	NA	NA	NA	NA	NA	NA	NA	NA	NA	NA	NA
IYD	ENSG00000009765	429	475	262	1128	340	1294	435	448	307	885	414	1178	611.42	397	826	2081	1057	2582	0.0098147333075467	0.0419935726632055	0.1466	0.0823	0.1189	0.1189	TRUE	0.1976
FAM76A	ENSG00000009780	157	180	185	113	147	91	159	170	217	89	179	83	149.49	182	117	639	-645	-1634	0.102283883762082	0.238875486869362	0.0984	0.1156	0.1054	0.1054	TRUE	2.0899
TRAF3IP3	ENSG00000009790	139	187	112	80	88	91	141	176	131	63	107	83	116.97	149	84	0.56	-837	-2511	0.0120285981580824	0.0490608894494137	0.0361	0.1279	0.0709	0.0709	TRUE	0.4128
POMT2	ENSG00000009830	148	223	172	160	126	250	150	210	202	126	154	228	178.19	187	169	901	-0.15	-445	0.656540122445698	0.803229648378664	0.0576	0.1085	0.0768	0.0768	TRUE	0.9075
VTA1	ENSG00000009844	778	892	655	1179	618	698	789	842	769	925	753	636	785.58	800	771	965	-52	-225	0.821721762952437	0.904581278243775	0.0178	0.0799	0.0373	0.0373	TRUE	0.3291
MLXIPL	ENSG00000009950	72	76	74	1013	292	249	73	72	87	795	356	227	268.17	77	459	5956	2574	5.39	7.05897582326696e-08	1.91189280754202e-06	0.2048	0.0961	0.1566	0.1566	TRUE	0.4254
BAZ1B	ENSG00000009954	1319	1202	1079	2931	1691	2100	1338	1134	1266	2300	2061	1912	1668.58	1246	2091	1678	747	3872	0.000108075181911734	0.0011109225780005	0.0069	0.0755	0.0262	0.0262	TRUE	0.0928
RANBP9	ENSG00000010017	759	1132	683	880	832	992	770	1068	801	690	1014	903	874.58	880	869	987	-19	-0.07	0.943931945504342	0.972205806020971	34	79	0.0495	0.0495	TRUE	0.4185
ETV7	ENSG00000010030	35	84	35	155	72	71	36	79	41	122	88	65	71.64	52	92	1756	812	1737	0.0824414572373674	0.205117598537065	0.1273	0.1635	0.1423	0.1423	TRUE	482
SPRTN	ENSG00000010072	105	144	118	170	113	132	107	136	138	133	138	120	128.7	127	130	1027	39	143	0.886428759242175	0.94254788618551	0.0041	0.1227	45	45	TRUE	0.2027
METTL13	ENSG00000010165	315	309	277	634	267	454	320	292	325	497	325	413	362.08	312	412	1323	404	1.58	0.114110581052664	0.25761057333639	0.0216	0.0897	0.0442	0.0442	TRUE	0.1484
DYRK4	ENSG00000010219	40	15	9	55	20	18	41	14	11	43	24	16	24.87	22	28	1287	364	0.51	0.610383584425614	0.771764519540237	0.3189	0.3365	0.3262	0.3262	TRUE	1.2888
ZNF207	ENSG00000010244	1324	1647	1267	1657	1194	1469	1343	1554	1487	1300	1455	1338	1412.86	1461	1364	933	-0.1	-0.55	0.582005699756643	0.751405259169752	0.0034	0.0762	0.0229	0.0229	TRUE	0.0601
UQCRC1	ENSG00000010256	2460	2531	1999	1220	1092	1151	2496	2388	2346	957	1331	1048	1761.02	2410	1112	461	-1117	-5185	2.15532950197516e-07	5.05113109069161e-06	0.0149	0.0753	0.0328	0.0328	TRUE	0.3524
STARD3NL	ENSG00000010270	278	304	215	540	308	424	282	287	252	424	375	386	334.39	274	395	1443	529	2552	0.0107193307515678	0.0450332408713584	0	0.0912	0.0279	0.0279	TRUE	0.0513
CD9	ENSG00000010278	4016	5157	3420	3250	2256	3310	4075	4866	4013	2550	2750	3014	3544.57	4318	2771	642	-0.64	-3287	0.00101221862687934	0.00691888463860814	0.0091	0.0734	27	27	TRUE	0.1502
HHATL	ENSG00000010282	0	0	0	0	0	0	0	0	0	0	0	0	0	0	0	NA	NA	NA	NA	NA	NA	NA	NA	NA	NA	NA
NCAPD2	ENSG00000010292	662	924	726	1890	1007	1201	672	872	852	1483	1228	1094	1033.21	799	1268	1588	668	2822	0.00477849952263662	0.0236789202769552	0.0202	0.0779	0.0393	0.0393	TRUE	0.2663
IFFO1	ENSG00000010295	134	87	86	88	61	110	136	82	101	69	74	100	93.75	106	81	764	-388	-1094	0.273995917383155	0.472459396300666	0.0433	0.1418	0.08	0.08	TRUE	0.3627
GIPR	ENSG00000010310	99	109	100	16	12	16	100	103	117	13	15	15	60.4	107	14	0.13	-2947	-7646	2.07554187394727e-14	1.98484757973972e-12	0	0.1806	0.0677	0.0677	TRUE	0.0694
PHF7	ENSG00000010318	187	223	170	69	49	57	190	210	199	54	60	52	127.57	200	55	276	-1859	-6982	2.91595429716937e-12	1.94185233690705e-10	0	0.1232	0.0398	0.0398	TRUE	0.0366
SEMA3G	ENSG00000010319	78	16	27	45	22	32	79	15	32	35	27	29	36.2	42	30	726	-461	-705	0.480931712214168	0.670367510987667	0.3	0.2536	0.2805	0.2805	TRUE	0.6961
NISCH	ENSG00000010322	704	694	711	589	421	595	714	655	834	462	513	542	620.08	734	506	689	-538	-2527	0.0115146219886966	0.0474457918088462	0.0094	0.0821	31	31	TRUE	0.1657
STAB1	ENSG00000010327	2475	805	1478	611	603	794	2511	760	1734	479	735	723	1157.09	1668	646	387	-1.37	-3113	0.00185346267164181	0.0112074227714679	0.1882	0.0772	0.1385	0.1385	TRUE	121
FUZ	ENSG00000010361	34	44	30	69	19	44	35	42	35	54	23	40	38.1	37	39	1064	89	189	0.850104219448602	0.92116666535113	0.0614	0.2445	0.1348	0.1348	TRUE	0.2094
SLC6A13	ENSG00000010379	0	1	0	8	0	3	0	1	0	6	0	3	1.66	0	3	8175	3031	1238	0.215588535770629	NA	1.7164	4.0453	3159	3159	TRUE	0.1181
IDS	ENSG00000010404	0	1	2	0	0	0	0	1	2	0	0	0	0.55	1	0	161	-2635	-0.66	0.509111148641784	NA	0	12.0902	10	10	TRUE	0.0919
PRSS3	ENSG00000010438	923	1667	968	1000	943	607	937	1573	1136	785	1150	553	1022	1215	829	682	-553	-1557	0.119418368768176	0.266286202343271	0.1002	78	0.0898	0.0898	TRUE	0.5304
ZNF200	ENSG00000010539	86	85	73	238	97	184	87	80	86	187	118	168	120.94	84	158	1873	906	2942	0.00325789612326108	0.0174463450040239	0.0226	126	59	59	TRUE	0.4457
CD4	ENSG00000010610	409	200	212	342	281	297	415	189	249	268	343	270	288.96	284	294	1033	47	131	0.896078604319205	0.947446765769908	0.0864	0.0943	0.0895	0.0895	TRUE	904
LRRC23	ENSG00000010626	38	48	33	113	36	58	39	45	39	89	44	53	51.32	41	62	1.52	604	1399	0.161814586264486	0.328249192886779	0.0617	0.1999	0.1137	0.1137	TRUE	1.3025
BTK	ENSG00000010671	62	118	48	31	35	30	63	111	56	24	43	27	54.15	77	31	405	-1306	-2792	0.00523822020202855	0.025493682401479	0.0968	0.1932	0.1353	0.1353	TRUE	1.4496
HFE	ENSG00000010704	115	106	82	85	56	76	117	100	96	67	68	69	86.18	104	68	652	-617	-2131	0.0330586825795761	0.10504851922688	0	148	0.0484	0.0484	TRUE	0.1063
SCMH1	ENSG00000010803	1215	1594	962	1241	1097	1655	1233	1504	1129	974	1337	1507	1280.57	1289	1273	987	-19	-71	0.943785723262821	0.972205806020971	0.0346	0.0767	0.0491	0.0491	TRUE	0.5118
FYN	ENSG00000010810	542	961	561	548	581	850	550	907	658	430	708	774	671.18	705	637	903	-146	-439	0.660586017955895	0.805834270619312	0.0769	0.0813	0.0787	0.0787	TRUE	0.7558
HIVEP2	ENSG00000010818	1080	1452	950	2120	1445	1955	1096	1370	1115	1663	1761	1780	1464.22	1194	1735	1453	539	2752	0.00592286684058777	0.0280214788064197	0.0078	76	27	27	TRUE	0.2016
FMO1	ENSG00000010932	3	2	1	3	1	0	3	2	1	2	1	0	1.61	2	1	591	-759	-423	0.672164601973232	NA	0	4.1579	1.6667	1.6667	TRUE	0.3681
ELOA	ENSG00000011007	467	590	500	366	439	425	474	557	587	287	535	387	471.08	539	403	747	-422	-1393	0.163589085506506	0.330751559854738	0.0505	0.0855	0.0639	0.0639	TRUE	0.4331
LYPLA2	ENSG00000011009	500	467	538	298	367	254	507	441	631	234	447	231	415.28	526	304	577	-794	-2251	0.0243748609745258	0.0836597966905905	0.0866	0.0874	0.0871	0.0871	TRUE	1.5249
CLCN6	ENSG00000011021	289	326	300	189	177	141	293	308	352	148	216	128	240.88	318	164	515	-957	-3251	0.00115162875900242	0.00768437999310544	0.0336	0.0989	0.0578	0.0578	TRUE	0.7674
MRC2	ENSG00000011028	352	131	207	667	291	907	357	124	243	523	355	826	404.59	241	568	2356	1236	2646	0.00814824202382413	0.0361988611969888	0.2011	0.0878	0.1544	0.1544	TRUE	0.2519
NME1-NME2	ENSG00000011052	4	3	7	4	3	8	4	3	8	3	4	7	4.86	5	5	944	-83	-79	0.936968604255857	0.968950004954627	0	1.4266	0.5809	0.5809	TRUE	0.5379
SLC6A7	ENSG00000011083	408	655	338	134	68	63	414	618	397	105	83	57	279	476	82	172	-2.54	-7349	2.00311728690623e-13	1.66332924342362e-11	0.0654	0.0951	0.0791	0.0791	TRUE	0.7935
TSPAN9	ENSG00000011105	338	390	261	547	316	929	343	368	306	429	385	846	446.24	339	553	1632	707	1947	0.0515730756481459	0.145381603859778	97	0.0863	0.0927	0.0927	TRUE	2.5146
BTBD7	ENSG00000011114	12	27	21	11	16	30	12	25	25	9	20	27	19.62	21	19	886	-174	-0.26	0.794629161862204	0.888853441324661	0.1784	0.4074	0.2706	0.2706	TRUE	0.3572
APBA3	ENSG00000011132	120	109	117	207	109	130	122	103	137	162	133	118	129.26	121	138	1146	197	675	0.499769311100281	0.686944178616879	0.0168	0.1225	0.0535	0.0535	TRUE	0.2666
MKS1	ENSG00000011143	93	93	88	97	68	105	94	88	103	76	83	96	89.99	95	85	893	-164	-0.56	0.575382445424736	0.746676119607712	0	0.1447	0.0504	0.0504	TRUE	0.1218
ABHD5	ENSG00000011198	530	774	328	270	267	280	538	730	385	212	325	255	407.53	551	264	478	-1064	-3195	0.00139633244525409	0.00899304056186948	0.0687	0.0877	0.0771	0.0771	TRUE	0.1386
ANOS1	ENSG00000011201	31	22	26	307	74	294	31	21	31	241	90	268	113.58	28	200	7269	2862	5794	6.88941047469962e-09	2.33637856400822e-07	0.1733	0.1295	0.1545	0.1545	TRUE	1001
AKAP8L	ENSG00000011243	529	508	416	695	368	431	537	479	488	545	449	392	481.75	501	462	922	-117	-507	0.611869357877464	0.772512820876703	14	0.0852	0.0362	0.0362	TRUE	0.2952
MBTD1	ENSG00000011258	591	709	444	686	506	654	600	669	521	538	617	595	590.02	597	583	977	-33	-157	0.874897707236181	0.935592025894942	0.0085	0.0827	0.0306	0.0306	TRUE	0.1425
UTP18	ENSG00000011260	249	263	242	524	378	334	253	248	284	411	461	304	326.79	262	392	1498	583	2239	0.0251509963670301	0.0856450662162876	0.0225	0.0917	0.0456	0.0456	TRUE	0.4063
RNF216	ENSG00000011275	675	792	628	1970	1018	1390	685	747	737	1546	1241	1266	1036.87	723	1351	1869	902	4504	6.67363943046484e-06	0.000103080585129849	0.0082	0.0779	0.0278	0.0278	TRUE	193
TTC19	ENSG00000011295	917	1085	875	993	663	927	930	1024	1027	779	808	844	902.04	994	810	816	-294	-1663	0.0963448596005052	0.228872919357075	0.0014	0.0788	0.0214	0.0214	TRUE	37
PTBP1	ENSG00000011304	2050	2567	2441	4917	2474	2967	2080	2422	2864	3858	3016	2701	2823.55	2455	3192	1.3	379	1524	0.127454607483926	0.278451609983831	0.0298	0.0738	0.0441	0.0441	TRUE	0.4063
DPF1	ENSG00000011332	0	0	0	8	8	1	0	0	0	6	10	1	2.82	0	6	29363	4876	2348	0.0188899188332398	NA	1331	2406	2.0225	2.0225	TRUE	0.0916
SYT7	ENSG00000011347	287	526	441	1976	1035	1439	291	496	517	1550	1262	1310	904.52	435	1374	3.16	1.66	5635	1.75284813843867e-08	5.48356119959929e-07	0.0502	0.0788	61	61	TRUE	0.9687
LARS2	ENSG00000011376	648	835	514	1159	713	1931	658	788	603	909	869	1758	930.85	683	1179	1726	788	2278	0.0227017961600907	0.079268087518015	0.0893	0.0786	85	85	TRUE	2.2214
PIK3C2A	ENSG00000011405	1191	1306	1078	2003	1587	1837	1209	1232	1265	1571	1935	1673	1480.71	1235	1726	1397	482	2581	0.00984013897856637	0.0420844265174888	0.0051	76	0.0245	0.0245	TRUE	0.1336
PLAUR	ENSG00000011422	192	500	183	399	625	558	195	472	215	313	762	508	410.72	294	528	1794	843	1808	0.0706570242759466	0.182971950184811	0.2082	0.0876	154	154	TRUE	0.2991
ANLN	ENSG00000011426	314	384	344	1759	943	1138	319	362	404	1380	1150	1036	775.05	362	1189	3.29	1718	7454	9.05616653427095e-14	7.876522772781e-12	0.0163	0.08	0.0364	0.0364	TRUE	0.2274
WIZ	ENSG00000011451	392	433	417	1054	383	606	398	409	489	827	467	552	523.53	432	615	1426	512	1722	0.0851274395734627	0.209757171292384	0.0505	0.0841	0.0618	0.0618	TRUE	0.8396
RABGAP1	ENSG00000011454	1540	1842	1417	1195	1271	1509	1563	1738	1663	938	1549	1374	1470.69	1655	1287	777	-363	-1398	0.162054864197366	0.328604466865083	0.0303	76	0.0479	0.0479	TRUE	0.6829
DCN	ENSG00000011465	889	316	635	1062	682	1087	902	298	745	833	831	990	766.6	648	885	1365	449	1092	0.274635590902959	0.473034310989322	0.1512	0.0801	0.1202	0.1202	TRUE	1.2793
QPCTL	ENSG00000011478	59	59	75	136	61	87	60	56	88	107	74	79	77.3	68	87	1286	363	998	0.318320069795306	0.519461105719234	0.0369	0.1568	0.0823	0.0823	TRUE	0.5697
PPP5C	ENSG00000011485	533	591	565	762	414	560	541	558	663	598	505	510	562.3	587	538	916	-126	-589	0.555701667406919	0.732872434309595	0.0084	0.0832	0.0312	0.0312	TRUE	0.1479
CEP68	ENSG00000011523	282	294	262	390	259	334	286	277	307	306	316	304	299.46	290	309	1063	88	439	0.660818358665011	0.805971520862101	0	0.0935	0.0259	0.0259	TRUE	0.0291
MAP4K3	ENSG00000011566	1027	1209	829	2028	1098	1586	1042	1141	973	1591	1338	1444	1254.86	1052	1458	1386	471	2457	0.0139948913273724	0.0550369960969504	0.0058	0.0768	0.0257	0.0257	TRUE	0.0774
ZBTB32	ENSG00000011590	2	18	3	4	5	2	2	17	4	3	6	2	5.6	8	4	478	-1065	-887	0.375175043084024	0.574953600213165	0.5963	1.2489	0.8366	0.8366	TRUE	3.6189
TYROBP	ENSG00000011600	142	77	67	103	94	71	144	73	79	81	115	65	92.57	99	87	877	-189	-445	0.656660350303952	0.803328031310364	0.1031	0.1427	119	119	TRUE	1.3092
LDAF1	ENSG00000011638	109	140	123	94	99	141	111	132	144	74	121	128	118.31	129	108	832	-265	-0.78	0.435636052656276	0.631575245760766	0.0435	0.1272	0.0748	0.0748	TRUE	0.8077
GABRA3	ENSG00000011677	3	4	1	40	1	9	3	4	1	31	1	8	8.13	3	13	5104	2352	1875	0.0607735165390419	0.164183694835291	921	0.8821	905	905	TRUE	0.4418
BRCA1	ENSG00000012048	292	344	266	939	480	531	296	325	312	737	585	483	456.38	311	602	1936	953	3784	0.000154400078923248	0.00148285806402347	0.0227	0.0859	0.0432	0.0432	TRUE	0.1896
ERCC1	ENSG00000012061	274	299	214	269	258	227	278	282	251	211	315	207	257.25	270	244	0.9	-152	-0.55	0.582005465037387	0.751405259169752	0.0264	0.0971	0.0511	0.0511	TRUE	0.6844
CD22	ENSG00000012124	37	384	40	5	15	6	38	362	47	4	18	5	79.08	149	9	61	-4044	-4.37	1.24216655655224e-05	0.000175153296842145	0.9534	0.1549	0.5602	0.5602	TRUE	16.6086
SEMA3B	ENSG00000012171	641	546	459	239	239	450	650	515	539	188	291	410	432.13	568	296	521	-0.94	-2756	0.00585801062049369	0.0277863042548946	0.0747	0.0868	0.0814	0.0814	TRUE	0.4689
MBTPS2	ENSG00000012174	191	202	178	953	344	631	194	191	209	748	419	575	389.13	198	581	2.94	1556	5317	1.05427762581825e-07	2.70138989108506e-06	0.0415	0.0884	0.0582	0.0582	TRUE	0.0962
PRICKLE3	ENSG00000012211	118	120	123	332	192	205	120	113	144	260	234	187	176.41	126	227	1808	855	3092	0.00198639676671232	0.0118060424031579	0.0178	0.1089	0.0488	0.0488	TRUE	0.2725
LTF	ENSG00000012223	18	116	18	180	12	41	18	109	21	141	15	37	57	49	64	1.3	378	413	0.67926462726327	0.818231845795371	0.9393	0.1871	585	585	TRUE	1.6775
EXTL3	ENSG00000012232	229	253	260	320	398	1163	232	239	305	251	485	1059	428.55	259	598	2313	1.21	2435	0.0148766067644453	0.0576417198785963	0.2492	0.0869	0.1751	0.1751	TRUE	0.3659
NR1H4	ENSG00000012504	333	333	16	5	7	100	338	314	19	4	9	91	129.06	224	35	154	-2696	-1796	0.0725159694261863	0.186826765970581	1.6072	0.1226	0.8423	1.6072	TRUE	11.5213
ELOVL5	ENSG00000012660	337	344	202	1460	777	876	342	325	237	1145	947	798	632.29	301	963	3197	1677	6233	4.58748115830017e-10	2.02109595659784e-08	0.0306	0.0819	0.0499	0.0499	TRUE	0.1447
ALOX5	ENSG00000012779	3	3	0	1	1	2	3	3	0	1	1	2	1.62	2	1	639	-646	-0.36	0.719197007365883	NA	0	4.1486	1.6844	1.6844	TRUE	0.5608
KDM5D	ENSG00000012817	779	807	550	131	0	0	790	761	645	103	0	0	383.34	732	34	47	-4416	-1729	0.0838976606613035	0.207792684033851	4.69	0.0887	1.3153	4.69	TRUE	23.8288
CALCOCO1	ENSG00000012822	561	561	345	406	388	401	569	529	405	319	473	365	443.33	501	386	768	-381	-1.39	0.164480607839703	0.331988567069073	0.0323	0.0864	0.0518	0.0518	TRUE	0.4433
UBR7	ENSG00000012963	2	4	2	4	1	2	2	4	2	3	1	2	2.39	3	2	771	-375	-277	0.78173938207564	NA	0	2.8314	0.9015	0.9015	TRUE	0.2494
MAP4K5	ENSG00000012983	943	1047	852	1157	650	1043	957	988	1000	908	792	950	932.37	982	883	0.9	-151	-815	0.414816823637692	0.612095392364427	0.0029	0.0786	0.0237	0.0237	TRUE	0.0947
EHD3	ENSG00000013016	41	48	30	101	75	103	42	45	35	79	91	94	64.42	41	88	2157	1109	3328	0.000875423097962422	0.00615051785191008	0	0.1738	0.0618	0.0618	TRUE	0.0959
PSMC4	ENSG00000013275	0	0	0	0	1	0	0	0	0	0	1	0	0.2	0	0	1789	839	206	0.837040795288231	NA	0	32.5115	10	10	TRUE	0.6837
MAN2B2	ENSG00000013288	614	743	539	548	388	422	623	701	632	430	473	384	540.61	652	429	657	-606	-2962	0.00306007553529822	0.0166118386201903	0.0051	0.0837	0.0282	0.0282	TRUE	0.0967
SLC7A14	ENSG00000013293	3	3	14	2	2	0	3	3	16	2	2	0	4.38	7	1	176	-2507	-1708	0.0876967172048833	0.21412685863506	0.7505	1.5746	1.1131	1.1131	TRUE	2.7636
CLDN11	ENSG00000013297	0	0	0	0	0	0	0	0	0	0	0	0	0	0	0	NA	NA	NA	NA	NA	NA	NA	NA	NA	NA	NA
SLC25A39	ENSG00000013306	918	935	657	1349	978	865	932	882	771	1058	1192	788	937.12	862	1013	1175	232	939	0.347665089735855	0.548833217077929	0.0237	0.0785	0.0431	0.0431	TRUE	0.4472
MVP	ENSG00000013364	4485	5429	3594	2617	1594	2191	4551	5122	4217	2053	1943	1995	3313.61	4630	1997	431	-1213	-6.76	1.37825358433849e-11	7.92319111817151e-10	0.0047	0.0735	0.0229	0.0229	TRUE	0.1055
NUB1	ENSG00000013374	804	972	507	1531	605	793	816	917	595	1201	737	722	831.42	776	887	1143	193	611	0.541409222638229	0.721855113941732	0.0627	0.0794	0.0708	0.0708	TRUE	1.1539
PGM3	ENSG00000013375	448	521	457	1088	627	598	455	492	536	854	764	544	607.46	494	721	1459	545	2103	0.0354456334642442	0.110544357347994	0.0286	0.0824	0.0467	0.0467	TRUE	0.5157
RWDD2A	ENSG00000013392	38	34	39	114	66	45	39	32	46	89	80	41	54.54	39	70	1815	0.86	1.91	0.0560848070012079	0.154897240031532	0.0834	0.1923	0.1257	0.1257	TRUE	1.2454
CLK1	ENSG00000013441	794	1082	659	550	412	530	806	1021	773	432	502	483	669.36	867	472	544	-878	-3933	8.37218436683074e-05	0.000897153139425972	0.0135	0.0814	0.0342	0.0342	TRUE	0.29
POLR3B	ENSG00000013503	305	412	385	420	347	496	309	389	452	330	423	452	392.35	383	402	1047	66	247	0.80486578352717	0.894600737028271	0.0285	0.0883	0.0491	0.0491	TRUE	0.2637
ANGEL1	ENSG00000013523	240	312	198	480	211	463	244	294	232	377	257	422	304.27	257	352	1371	456	1579	0.114379135811739	0.258159083043542	0.0362	0.0932	0.0566	0.0566	TRUE	0.5961
RNF14	ENSG00000013561	594	594	460	464	318	396	603	560	540	364	388	361	469.2	568	371	653	-616	-3235	0.00121797941946669	0.00804464442749556	0	0.0856	0.0239	0.0239	TRUE	0.0342
DNASE1L1	ENSG00000013563	193	169	170	548	182	219	196	159	199	430	222	199	234.33	185	284	1537	0.62	1654	0.0980787997379052	0.231791288488106	95	0.0996	0.0968	0.0968	TRUE	2.3378
DDX11	ENSG00000013573	337	316	221	551	407	534	342	298	259	432	496	486	385.68	300	471	1571	652	2.89	0.00385145046777121	0.0199165985491255	0.0081	0.0886	0.0339	0.0339	TRUE	0.17
HEBP1	ENSG00000013583	251	168	120	239	147	351	255	159	141	188	179	320	206.72	185	229	1239	309	808	0.419200431411205	0.616068922433743	102	0.1034	0.1006	0.1006	TRUE	1.3451
GPRC5A	ENSG00000013588	2599	3648	4542	1959	6285	7719	2637	3442	5329	1537	7661	7028	4605.87	3803	5409	1422	508	923	0.356240002079837	0.557139262282356	0.3566	0.0729	0.2185	0.2185	TRUE	3.0898
MAMLD1	ENSG00000013619	80	56	79	105	114	159	81	53	93	82	139	145	98.8	76	122	1615	692	1761	0.0781694099107306	0.197109950584563	0.0757	0.1382	0.1002	0.1002	TRUE	0.8696
CD6	ENSG00000013725	98	197	98	156	108	182	99	186	115	122	132	166	136.68	133	140	1047	67	188	0.851259306461443	0.921706820113976	0.0609	0.1197	0.0834	0.0834	TRUE	1.2391
TACC3	ENSG00000013810	319	332	372	855	376	411	324	313	436	671	458	374	429.47	358	501	1402	488	1541	0.123429417833194	0.272013848081935	0.0612	0.0869	0.0698	0.0698	TRUE	0.5575
UFL1	ENSG00000014123	704	742	632	860	483	681	714	700	742	675	589	620	673.26	719	628	874	-194	-1056	0.290903855583452	0.49038078512639	0.0013	0.0813	0.0228	0.0228	TRUE	51
POLA2	ENSG00000014138	0	0	0	0	0	0	0	0	0	0	0	0	0	0	0	NA	NA	NA	NA	NA	NA	NA	NA	NA	NA	NA
ZC3H3	ENSG00000014164	371	532	341	646	477	541	376	502	400	507	581	493	476.57	426	527	1235	305	1323	0.185862098626494	0.361442311689032	0.0132	0.0853	0.0361	0.0361	TRUE	0.2826
CAPN1	ENSG00000014216	2441	2713	2057	2847	1284	2051	2477	2560	2414	2234	1565	1867	2186.1	2484	1889	761	-394	-1817	0.0692069676874522	0.180490913015046	0.0154	0.0745	0.0335	0.0335	TRUE	0.3095
ACP3	ENSG00000014257	120	226	134	82	74	138	122	213	157	64	90	126	128.74	164	93	568	-815	-2097	0.035959098680779	0.111731243175355	0.0858	0.1227	0.1005	0.1005	TRUE	0.2906
MDH1	ENSG00000014641	960	997	889	877	491	595	974	941	1043	688	599	542	797.71	986	610	618	-693	-3425	0.000614318721907022	0.00464607315241375	0.0067	0.0798	0.0282	0.0282	TRUE	0.1531
SLC30A9	ENSG00000014824	1370	1571	1128	1589	972	1198	1390	1482	1324	1247	1185	1091	1286.38	1399	1174	839	-253	-1.41	0.158648716868398	0.323943919142941	0.0032	0.0766	0.0224	0.0224	TRUE	0.0466
MTMR11	ENSG00000014914	1747	1932	1547	456	558	771	1773	1823	1815	358	680	702	1191.79	1804	580	321	-1638	-5263	1.41439953206855e-07	3.45936409188838e-06	0.0634	77	0.0687	0.0687	TRUE	1.34
COX15	ENSG00000014919	0	0	0	0	0	0	0	0	0	0	0	0	0	0	0	NA	NA	NA	NA	NA	NA	NA	NA	NA	NA	NA
CCDC88C	ENSG00000015133	1229	1516	839	709	651	955	1247	1430	984	556	794	870	980.21	1220	740	606	-723	-2583	0.00978146979619942	0.0418956691886461	0.0396	0.0782	0.0554	0.0554	TRUE	0.3254
YAF2	ENSG00000015153	362	487	324	673	501	753	367	460	380	528	611	686	505.22	402	608	1.51	595	2.58	0.00988904493538957	0.0422398705982834	0.0143	0.0846	0.0362	0.0362	TRUE	0.1686
ZMYND11	ENSG00000015171	1049	1154	974	897	882	1309	1064	1089	1143	704	1075	1192	1044.48	1099	990	901	-0.15	-561	0.574818498328189	0.746523195732867	0.0365	0.0778	0.0509	0.0509	TRUE	0.7736
WAS	ENSG00000015285	90	139	44	109	70	70	91	131	52	86	85	64	84.78	91	78	853	-229	-533	0.594055112352349	0.76028381797733	0.1025	0.1492	0.1215	0.1215	TRUE	0.1593
DPEP1	ENSG00000015413	11	6	2	1254	641	1289	11	6	2	984	781	1174	493	6	980	150555	7234	15608	6.37777512572031e-55	1.60863433108481e-51	0.0553	0.0849	0.0746	0.0746	TRUE	0.4333
BID	ENSG00000015475	244	267	238	771	421	504	248	252	279	605	513	459	392.63	260	526	2027	1019	4486	7.24667045691453e-06	0.000109957832356154	0.0107	0.0883	0.0343	0.0343	TRUE	0.2079
MATR3	ENSG00000015479	0	0	0	0	0	0	0	0	0	0	0	0	0	0	0	NA	NA	NA	NA	NA	NA	NA	NA	NA	NA	NA
NPC1L1	ENSG00000015520	1	3	8	55	3	618	1	3	9	43	4	563	103.79	4	203	46378	5535	3167	0.00154205343013714	0.00971147132125692	2.0807	135	1.0534	2.0807	TRUE	4.0455
XYLT2	ENSG00000015532	273	251	305	255	234	349	277	237	358	200	285	318	279.13	291	268	921	-118	-386	0.699197856746595	0.83034632178405	0.0463	0.0951	0.0642	0.0642	TRUE	0.5659
RGPD5	ENSG00000015568	168	234	188	238	153	306	170	221	221	187	187	279	210.62	204	218	1066	92	312	0.755191359375477	0.865084535624126	0.0342	0.1028	0.0586	0.0586	TRUE	0.6782
STMN4	ENSG00000015592	1	2	1	1	0	1	1	2	1	1	0	1	0.96	1	1	437	-1195	-561	0.574881963355233	NA	0	6.9248	2.0934	2.0934	TRUE	147
NUDCD3	ENSG00000015676	942	1159	963	2728	1151	2080	956	1094	1130	2140	1403	1894	1436.09	1060	1812	1711	775	3163	0.00156336357747942	0.00981504364230856	0.0241	0.0761	0.0425	0.0425	TRUE	0.3175
ISL1	ENSG00000016082	6	22	78	6	10	2	6	21	92	5	12	2	22.85	40	6	155	-2686	-2551	0.010754283561405	0.0451424867281113	0.9869	0.36	0.7069	0.7069	TRUE	0.7903
CHDH	ENSG00000016391	743	495	559	771	668	923	754	467	656	605	814	840	689.41	626	753	1204	268	0.94	0.346985022037739	0.548188519783707	0.0432	0.0811	0.0568	0.0568	TRUE	0.5828
IL20RA	ENSG00000016402	206	230	174	510	523	503	209	217	204	400	638	458	354.31	210	499	2369	1245	4586	4.51317680247226e-06	7.37981211671679e-05	0.0289	0.0901	0.0496	0.0496	TRUE	0.5361
CLCA1	ENSG00000016490	30116	26185	4266	2	4538	498	30559	24707	5006	2	5532	453	11043	20091	1996	99	-3332	-1692	0.0906524852665306	0.219458410042958	2794	0.0721	1.2935	2794	TRUE	2.0532
CLCA4	ENSG00000016602	20319	26423	7780	5	3	78	20618	24931	9129	4	4	71	9126.05	18226	26	1	-9.44	-7353	1.93434793247222e-13	1.62630302422602e-11	1.1692	0.0722	0.5467	1.1692	TRUE	2.2353
GLT8D1	ENSG00000016864	181	178	218	272	208	224	184	168	256	213	254	204	213.05	203	224	1105	144	507	0.611869155144091	0.772512820876703	0.0263	0.1024	0.0532	0.0532	TRUE	0.5637
ATP2C1	ENSG00000017260	1338	1594	1254	1729	1376	1714	1358	1504	1471	1356	1677	1561	1487.92	1444	1531	1.06	84	0.44	0.660231521702329	0.805742811473907	6	0.0759	0.0256	0.0256	TRUE	0.1213
IGF1	ENSG00000017427	345	172	209	66	62	122	350	162	245	52	76	111	166.01	252	80	315	-1669	-3894	9.87143712847341e-05	0.00102938428102499	0.1337	0.1112	0.1242	0.1242	TRUE	0.1172
SLC38A5	ENSG00000017483	95	94	125	476	625	422	96	89	147	373	762	384	308.55	111	506	4583	2196	5542	2.99277542180103e-08	8.82868749431304e-07	118	0.0929	0.1075	0.1075	TRUE	2.2425
RALBP1	ENSG00000017797	912	1084	826	572	707	499	925	1023	969	449	862	454	780.39	972	588	604	-727	-2235	0.0254038970291697	0.0862236895297874	0.0716	0.08	0.0749	0.0749	TRUE	1.9209
RUFY3	ENSG00000018189	650	659	484	643	633	794	660	622	568	504	772	723	641.38	617	666	1.08	111	437	0.66223876469799	0.807192416708104	0.0264	0.0818	0.0449	0.0449	TRUE	0.5411
CNTN1	ENSG00000018236	130	45	135	7	4	89	132	42	158	5	5	81	70.7	111	30	275	-1.86	-1908	0.0563866088226089	0.155517904978486	1.1596	0.1647	0.6643	0.6643	TRUE	3.4125
SLC11A1	ENSG00000018280	10	8	6	50	74	21	10	8	7	39	90	19	28.88	8	49	5961	2576	3586	0.000335219493794002	0.0028254214476923	0.2985	0.2997	0.2988	0.2988	TRUE	0.2573
WWTR1	ENSG00000018408	358	211	324	531	417	815	363	199	380	417	508	742	434.92	314	556	1.77	824	2251	0.0243925073689138	0.0836918914623265	0.0989	0.0867	0.0939	0.0939	TRUE	0.5526
AGPS	ENSG00000018510	1576	1828	1290	1405	1196	1433	1599	1725	1514	1102	1458	1305	1450.43	1613	1288	798	-325	-1569	0.116718516331162	0.262076236270458	0.0107	0.0761	0.0302	0.0302	TRUE	0.1932
ZNF285CP	ENSG00000018607	2	0	0	0	0	1	2	0	0	0	0	1	0.49	1	0	504	-989	-245	0.806706489115449	NA	0	13.5223	10	10	TRUE	0.9739
STEEP1	ENSG00000018610	194	202	127	455	156	248	197	191	149	357	190	226	218.23	179	258	1443	529	1571	0.116275703040259	0.261331694123634	0.0616	0.1017	0.0769	0.0769	TRUE	1.0573
ATP1A2	ENSG00000018625	74	24	77	1	9	9	75	23	90	1	11	8	34.67	63	7	103	-3275	-3889	0.000100743253422517	0.00104516522450002	0.6213	0.2616	0.4284	0.4284	TRUE	656
TTC27	ENSG00000018699	384	403	329	611	389	478	390	380	386	479	474	435	424.12	385	463	1201	265	1397	0.162457481508967	0.329187255358078	0	87	0.0235	0.0235	TRUE	0.0322
ZNF582	ENSG00000018869	21	11	31	7	12	18	21	10	36	5	15	16	17.43	22	12	534	-904	-1208	0.226890862890991	0.416356851828015	0.2649	0.4497	0.3401	0.3401	TRUE	0.1708
VSIG2	ENSG00000019102	875	1314	1542	2	133	194	888	1240	1809	2	162	177	712.89	1312	114	86	-3533	-2.58	0.00987359432732903	0.0421828046446846	1.3464	0.0808	0.6363	1.3464	TRUE	0.7272
PHLDB1	ENSG00000019144	1126	1102	951	563	555	951	1143	1040	1116	442	677	866	880.39	1100	662	601	-734	-2442	0.0146176388148472	0.056919088384019	0.0548	79	0.0639	0.0639	TRUE	0.4414
MARCO	ENSG00000019169	1	1	1	0	3	4	1	1	1	0	4	4	1.74	1	3	2296	1199	644	0.519571064530148	NA	0	3.8627	1.7968	1.7968	TRUE	1.0929
CYP24A1	ENSG00000019186	0	0	1	38	16	46	0	0	1	30	20	42	15.4	0	31	81894	6356	4669	3.02990748389457e-06	5.23437270633773e-05	0	0.4996	0.3197	0.3197	TRUE	0.4335
PRDM11	ENSG00000019485	317	327	322	407	203	403	322	309	378	319	247	367	323.62	336	311	928	-108	-415	0.677943624400143	0.817274850827224	0.0213	0.0919	0.0453	0.0453	TRUE	0.3425
SYT13	ENSG00000019505	699	681	716	153	245	537	709	643	840	120	299	489	516.6	731	303	414	-1273	-2691	0.00712849673061339	0.0326091151735019	0.2219	0.0843	0.1589	0.1589	TRUE	584
SNAI2	ENSG00000019549	81	23	63	85	65	91	82	22	74	67	79	83	67.77	59	76	1289	366	694	0.487985894324114	0.676518173163173	0.1987	0.1688	0.1856	0.1856	TRUE	2.7305
CD74	ENSG00000019582	5820	5607	3777	3818	3690	3347	5906	5290	4432	2995	4498	3047	4361.47	5209	3513	674	-568	-2161	0.0307170641139635	0.0994099895526425	0.0392	73	0.0496	0.0496	TRUE	0.7224
HGF	ENSG00000019991	64	12	47	256	221	138	65	11	55	201	269	126	121.22	44	199	4543	2184	3627	0.000286198740688823	0.00248597425295698	0.3638	0.1259	0.2468	0.2468	TRUE	0.3144
ZRANB1	ENSG00000019995	380	441	314	620	376	492	386	416	368	486	458	448	427.14	390	464	1.19	251	1293	0.196070305123672	0.37511203344889	0	0.0869	0.0248	0.0248	TRUE	0.0397
NCDN	ENSG00000020129	74	79	139	157	155	197	75	75	163	123	189	179	134.04	104	164	1574	654	1.55	0.121060403761127	0.268843738457913	0.12	0.1207	0.1204	0.1204	TRUE	2.3212
ADGRA2	ENSG00000020181	269	159	336	658	418	787	273	150	394	516	510	717	426.6	272	581	2135	1094	2793	0.00522930412201617	0.0254609140700108	0.1233	87	0.1079	0.1079	TRUE	0.4576
CCT8L1P	ENSG00000020219	0	0	0	0	0	0	0	0	0	0	0	0	0	0	0	NA	NA	NA	NA	NA	NA	NA	NA	NA	NA	NA
ZFP64	ENSG00000020256	411	538	318	1320	397	652	417	508	373	1036	484	594	568.5	433	705	1629	704	2004	0.0450991837136138	0.131923938674007	0.0898	0.0831	0.0871	0.0871	TRUE	1.1015
MNAT1	ENSG00000020426	275	309	229	561	274	596	279	292	269	440	334	543	359.35	280	439	1.57	651	2428	0.015201450224552	0.0586453455849573	0.0276	0.0898	0.0489	0.0489	TRUE	0.1271
SAMD4A	ENSG00000020577	586	876	419	1198	1282	903	595	827	492	940	1563	822	872.94	638	1108	1737	796	2.28	0.0225872536324646	0.0789888394793536	0.0918	0.0791	0.0866	0.0866	TRUE	1.5318
RUNX3	ENSG00000020633	321	422	218	371	419	315	326	398	256	291	511	287	344.72	327	363	1109	149	433	0.664843434666682	0.808568860145844	0.0768	0.0906	0.0822	0.0822	TRUE	0.7342
MRE11	ENSG00000020922	421	568	302	1015	560	547	427	536	354	796	683	498	549.08	439	659	1.5	585	1.99	0.0466171943485317	0.135149676374235	0.0449	0.0835	0.0604	0.0604	TRUE	0.2581
PLEKHB1	ENSG00000021300	68	68	34	305	219	237	69	64	40	239	267	216	149.18	58	241	4153	2054	6456	1.0719229862796e-10	5.23710944725177e-09	0.0207	0.1157	0.0619	0.0619	TRUE	0.5355
SERPINB1	ENSG00000021355	1547	2028	1650	1147	1326	1771	1570	1913	1936	900	1616	1613	1591.35	1806	1376	762	-393	-1305	0.191829096352205	0.369520525651055	58	0.0756	0.0647	0.0647	TRUE	1.1106
CYP3A43	ENSG00000021461	3	0	1	18	0	2	3	0	1	14	0	2	3.36	1	5	3845	1943	1007	0.314048765518065	0.515612367015746	2.4309	2033	2.2227	2.2227	TRUE	2.2716
SLC7A9	ENSG00000021488	5	9	3	14	4	4	5	8	4	11	5	4	6.1	6	7	1147	198	203	0.83908944945728	0.91517180810177	0.1389	1.1523	0.5183	0.5183	TRUE	1.1466
SPAST	ENSG00000021574	430	499	394	757	443	542	436	471	462	594	540	493	499.48	456	542	1189	249	1255	0.209513055413465	0.393443874558669	0.0038	0.0847	0.0264	0.0264	TRUE	0.0828
NRXN3	ENSG00000021645	503	517	558	586	358	1557	510	488	655	460	436	1418	661.13	551	771	1.4	486	1008	0.313303908245664	0.51506878997922	0.2371	0.0815	0.1657	0.1657	TRUE	6.3962
OSBPL5	ENSG00000021762	735	687	483	743	581	740	746	648	567	583	708	674	654.28	654	655	1001	2	8	0.993353817907795	0.996127994311839	0.0128	0.0816	0.0339	0.0339	TRUE	0.1793
AQR	ENSG00000021776	937	1178	894	1541	788	1131	951	1111	1049	1209	961	1030	1051.77	1037	1067	1029	41	201	0.840973151473378	0.9161186107661	0.0093	0.0778	0.0291	0.0291	TRUE	165
CPS1	ENSG00000021826	1	12	12	8	104	2	1	11	14	6	127	2	26.88	9	45	5096	2349	1755	NA	NA	2012	0.3167	1.2211	1.2211	TRUE	18.5411
C8B	ENSG00000021852	0	0	0	0	0	0	0	0	0	0	0	0	0	0	0	NA	NA	NA	NA	NA	NA	NA	NA	NA	NA	NA
FHL1	ENSG00000022267	492	330	453	225	256	236	499	311	532	177	312	215	340.93	447	235	523	-934	-2701	0.00692094061408961	0.0317893784910312	0.0748	0.0908	83	83	TRUE	0.9017
RTF2	ENSG00000022277	414	448	301	1150	329	477	420	423	353	902	401	434	488.93	399	579	1454	0.54	1448	0.147738013424564	0.308757911432507	0.1073	85	0.0981	0.0981	TRUE	2.8239
GABRA1	ENSG00000022355	2	1	0	0	0	1	2	1	0	0	0	1	0.65	1	0	343	-1545	-491	0.623698785123587	NA	0	10.2543	5.6283	5.6283	TRUE	0.1899
NLRP2	ENSG00000022556	0	0	0	0	0	0	0	0	0	0	0	0	0	0	0	NA	NA	NA	NA	NA	NA	NA	NA	NA	NA	NA
SLC45A4	ENSG00000022567	584	829	502	811	684	784	593	782	589	636	834	714	691.29	655	728	1111	152	628	0.530078748611301	0.711922856062222	0.0204	81	0.0407	0.0407	TRUE	0.3448
RNF10	ENSG00000022840	1342	1820	1295	1124	888	1594	1362	1717	1519	882	1082	1451	1335.69	1533	1138	743	-429	-1601	0.109317283295131	0.249779656021872	0.0378	0.0764	51	51	TRUE	0.6159
ZNF839	ENSG00000022976	148	192	174	130	124	177	150	181	204	102	151	161	158.3	178	138	772	-372	-1.2	0.230203143454383	0.420479680331542	0.0345	0.1131	63	63	TRUE	0.5762
ZDHHC6	ENSG00000023041	484	503	387	618	377	420	491	475	454	485	460	382	457.77	473	442	934	-98	-464	0.642539054749343	0.793428085402439	0.0064	0.0859	0.0299	0.0299	TRUE	0.1647
GRAMD1B	ENSG00000023171	160	149	124	1042	146	364	162	141	145	817	178	331	295.89	149	442	2962	1567	2998	0.00271512748127791	0.0151175061581748	0.2811	0.0938	0.1922	0.1922	TRUE	493
RNH1	ENSG00000023191	11	16	38	15	20	27	11	15	45	12	24	25	21.93	24	20	858	-0.22	-306	0.759385397307994	0.867807586049765	0.2963	372	0.3272	0.3272	TRUE	3.2772
NDUFS1	ENSG00000023228	44	70	34	32	56	40	45	66	40	25	68	36	46.73	50	43	852	-231	-448	0.653946442381082	0.801689962116717	0.1391	0.2125	0.1691	0.1691	TRUE	0.9798
RB1CC1	ENSG00000023287	1098	1529	812	1889	1762	1524	1114	1443	953	1482	2148	1388	1421.18	1170	1673	1429	515	1783	0.0745233421943705	0.190418133316197	0.0524	0.0761	0.0593	0.0593	TRUE	0.7424
ERP44	ENSG00000023318	1238	1655	1038	1330	858	1067	1256	1562	1218	1043	1046	972	1182.76	1345	1020	758	-399	-1962	0.0498150095822694	0.141772533617917	0.0094	0.0771	29	29	TRUE	0.2387
ALAS1	ENSG00000023330	715	931	662	440	448	577	726	878	777	345	546	525	632.9	794	472	594	-751	-2.8	0.00510946376210999	0.0250102549182352	0.0331	0.0819	0.0501	0.0501	TRUE	0.6572
BIRC3	ENSG00000023445	725	1164	439	540	525	539	736	1098	515	424	640	491	650.57	783	518	661	-597	-1706	0.0879760873831091	0.214575304147996	0.0911	0.0816	0.0867	0.0867	TRUE	0.2597
AKAP11	ENSG00000023516	1252	1555	1065	4226	1428	1850	1270	1467	1250	3316	1741	1684	1787.99	1329	2247	1691	758	2299	0.0215261938271206	0.0761626405477188	0.0794	0.0752	0.0777	0.0777	TRUE	2.1034
GLRX2	ENSG00000023572	209	195	184	379	181	245	212	184	216	297	221	223	225.5	204	247	1214	279	1084	0.278304800733849	0.477149330211485	0.0154	0.1007	0.0433	0.0433	TRUE	0.3649
SNAPC1	ENSG00000023608	48	57	31	81	48	58	49	54	36	64	59	53	52.29	46	59	1256	329	901	0.367686350561937	0.568301430994926	0	0.1976	0.0766	0.0766	TRUE	0.2552
DERA	ENSG00000023697	1157	1618	882	1064	627	1075	1174	1527	1035	835	764	979	1052.24	1245	859	0.69	-535	-2146	0.0318769795749872	0.10206501013394	0.0273	0.0778	0.0438	0.0438	TRUE	0.4705
STRAP	ENSG00000023734	769	739	682	1641	1212	1233	780	697	800	1287	1477	1123	1027.56	759	1296	1706	771	3.66	0.000252532370890889	0.00222867690864752	0.0104	0.0779	0.0309	0.0309	TRUE	0.1396
ABCC2	ENSG00000023839	20	14	13	244	21	149	20	13	15	191	26	136	66.91	16	118	7256	2859	4121	3.77441263468019e-05	0.000460460085505301	0.4277	0.17	0.3107	0.3107	TRUE	0.1606
DEF6	ENSG00000023892	196	274	149	172	139	227	199	259	175	135	169	207	190.55	211	170	807	-309	-1008	0.313228484304428	0.51506878997922	0.0379	0.1061	0.0625	0.0625	TRUE	0.2926
PLEKHO1	ENSG00000023902	164	142	98	182	202	192	166	134	115	143	246	175	163.2	138	188	1353	436	1314	0.188758972118059	0.365339714211145	0.0479	0.1119	0.0728	0.0728	TRUE	0.4525
GCLM	ENSG00000023909	322	496	218	356	309	514	327	468	256	279	377	468	362.42	350	375	1069	96	281	0.778668345622177	0.879223365876206	0.0756	0.0897	0.0811	0.0811	TRUE	0.3281
UBR2	ENSG00000024048	1828	3016	1422	1891	1114	1357	1855	2846	1669	1484	1358	1236	1741.04	2123	1359	0.64	-644	-2302	0.021322142986097	0.0756795428625269	0.0477	0.0753	0.0557	0.0557	TRUE	1.0748
EHD2	ENSG00000024422	188	77	156	252	220	278	191	73	183	198	268	253	194.25	149	240	1611	688	1652	0.0985548023823839	0.232480570782294	0.1301	0.1054	0.1196	0.1196	TRUE	2.1369
DEPDC1	ENSG00000024526	150	149	188	271	217	223	152	141	221	213	265	203	198.93	171	227	1325	406	1358	0.174511998723005	0.346034362476724	0.0334	0.1046	0.0594	0.0594	TRUE	0.6634
CCDC28A	ENSG00000024862	196	219	117	215	143	114	199	207	137	169	174	104	164.93	181	149	821	-284	-834	0.404122512664526	0.601977267130135	56	0.1115	0.0772	0.0772	TRUE	0.7506
RRAGD	ENSG00000025039	74	38	44	255	49	45	75	36	52	200	60	41	77.22	54	100	1856	892	1387	0.165479368590226	0.333416197550962	0.3863	0.1569	0.2838	0.2838	TRUE	3.2295
HSF2	ENSG00000025156	112	109	104	256	136	163	114	103	122	201	166	148	142.26	113	172	1525	609	2224	0.0261434171077572	0.0881259389242107	0.0113	0.1178	0.0465	0.0465	TRUE	249
PHF20	ENSG00000025293	629	645	538	2181	965	1290	638	609	631	1711	1176	1175	990.02	626	1354	2164	1114	4557	5.181136897725e-06	8.33027731651754e-05	0.0246	0.0782	0.0418	0.0418	TRUE	0.6443
HSD17B6	ENSG00000025423	32	27	43	37	20	34	32	25	50	29	24	31	32.13	36	28	784	-0.35	-735	0.462168157607542	0.654705776762496	0.0399	0.2767	0.1319	0.1319	TRUE	0.5933
NR1H3	ENSG00000025434	334	295	213	173	130	210	339	278	250	136	158	191	225.43	289	162	559	-839	-3056	0.00224229645984571	0.0129827999904639	0.0225	0.1007	0.0495	0.0495	TRUE	0.2769
TYMP	ENSG00000025708	200	302	92	265	212	222	203	285	108	208	258	202	210.72	199	223	1119	163	0.41	0.681581917798352	0.819743994824624	0.1125	0.1028	0.1084	0.1084	TRUE	0.25
NCAPH2	ENSG00000025770	217	227	230	392	222	257	220	214	270	308	271	234	252.74	235	271	1155	208	829	0.406973717152118	0.604749812262392	0.0138	0.0976	0.0412	0.0412	TRUE	0.1847
TOMM34	ENSG00000025772	183	133	120	816	465	349	186	125	141	640	567	318	329.46	151	508	3374	1754	4953	7.30276851652398e-07	1.49145003164394e-05	0.0824	0.0915	86	86	TRUE	0.5288
SEC63	ENSG00000025796	1198	1203	1045	2012	1295	1330	1216	1135	1226	1579	1579	1211	1324.16	1192	1456	1221	288	1381	0.167322231702819	0.335909659864638	0.0116	0.0765	0.0306	0.0306	TRUE	0.2619
KPNA6	ENSG00000025800	380	368	349	363	341	296	386	347	410	285	416	270	352.05	381	324	848	-238	-0.88	0.379082803763716	0.579128771528185	0.0291	0.0902	0.0501	0.0501	TRUE	0.6913
VIM	ENSG00000026025	1779	1138	1103	2908	1815	2616	1805	1074	1294	2281	2212	2382	1841.5	1391	2292	1648	0.72	2754	0.00589422450936487	0.0279187000352029	0.0362	0.0751	0.0488	0.0488	TRUE	0.8169
RTEL1-TNFRSF6B	ENSG00000026036	3	1	1	12	3	3	3	1	1	9	4	3	3.49	2	5	3092	1629	1242	0.214125633886983	0.39974122710937	0	1.9578	0.8464	0.8464	TRUE	1.2592
FAS	ENSG00000026103	459	549	539	205	171	341	466	518	632	161	208	310	382.66	539	226	421	-1249	-3845	0.000120339319684944	0.00120866440647227	0.0647	0.0887	73	73	TRUE	1.1778
RNASET2	ENSG00000026297	152	104	115	143	146	201	154	98	135	112	178	183	143.41	129	158	1.22	287	834	0.404456469808473	0.602036430110523	0.0548	0.1175	0.0784	0.0784	TRUE	0.7079
CD44	ENSG00000026508	2097	2151	1644	4306	5082	5532	2128	2030	1929	3378	6195	5037	3449.43	2029	4870	2.4	1263	4514	6.36306596652735e-06	9.89167527523796e-05	0.0429	0.0734	0.0561	0.0561	TRUE	0.1532
KCNG1	ENSG00000026559	45	81	23	8	13	71	46	76	27	6	16	65	39.31	50	29	582	-782	-943	0.345834973796712	0.547131331496231	0.6575	0.2392	0.4684	0.4684	TRUE	1.2324
AGPAT4	ENSG00000026652	115	201	139	285	131	192	117	190	163	224	160	175	171.26	157	186	1191	252	802	0.422331907238376	0.61922781748699	0.0389	0.11	65	65	TRUE	0.4911
SLAMF7	ENSG00000026751	305	188	194	124	160	113	309	177	228	97	195	103	184.95	238	132	551	-0.86	-2168	0.0301811820544296	0.0981459937944045	108	0.1071	0.1075	0.1075	TRUE	0.5561
BTN3A1	ENSG00000026950	428	541	200	225	259	338	434	510	235	177	316	308	329.9	393	267	677	-563	-1429	0.1530508690073	0.3162581090455	0.1208	0.0915	0.1086	0.1086	TRUE	0.5585
MIPEP	ENSG00000027001	487	616	404	776	520	574	494	581	474	609	634	523	552.46	516	589	1138	187	0.87	0.384084889157617	0.583853012914147	0.0091	0.0834	0.0315	0.0315	TRUE	0.1415
PRKCH	ENSG00000027075	492	877	429	710	452	678	499	827	503	557	551	617	592.57	610	575	942	-86	-298	0.765878594032854	0.871820956244778	0.0439	0.0826	0.0579	0.0579	TRUE	1149
INSRR	ENSG00000027644	0	2	2	1	0	1	0	2	2	1	0	1	0.99	1	1	422	-1246	-521	0.602487860358764	NA	0	6.7414	2.9539	2.9539	TRUE	0.4969
IFNGR1	ENSG00000027697	890	1207	795	1094	913	651	903	1139	933	858	1113	593	923.13	992	855	861	-215	-718	0.472655810429879	0.663240628981306	0.0548	0.0786	0.0637	0.0637	TRUE	0.2268
B4GALT7	ENSG00000027847	175	135	186	381	129	299	178	127	218	299	157	272	208.6	174	243	1397	482	1314	0.188771526433016	0.365339714211145	0.0845	0.1031	0.0919	0.0919	TRUE	0.5904
SH2D2A	ENSG00000027869	59	93	38	73	95	76	60	88	45	57	116	69	72.41	64	81	1251	323	0.72	0.471547134492219	0.662411450834308	0.1107	0.1625	131	131	TRUE	758
VRK2	ENSG00000028116	567	861	560	773	636	784	575	812	657	606	775	714	690.06	681	698	1024	34	141	0.887639807864927	0.943269224936723	0.0215	0.0811	0.0409	0.0409	TRUE	335
TNFRSF1B	ENSG00000028137	461	566	379	653	739	484	468	534	445	512	901	441	550.06	482	618	1.28	356	1064	0.287299350168404	0.486499122206375	0.0759	0.0835	0.0788	0.0788	TRUE	1.8668
VEZT	ENSG00000028203	722	925	688	1051	601	1489	733	873	807	825	733	1356	887.6	804	971	1208	272	894	0.371446445975561	0.571835384671922	0.0621	0.0789	0.0657	0.0657	TRUE	1.4382
POU2F2	ENSG00000028277	131	389	118	121	113	78	133	367	138	95	138	71	157.02	213	101	474	-1076	-2161	0.0306599215843539	0.0992867754339741	0.2169	0.1135	0.1715	0.1715	TRUE	4.3453
BRD9	ENSG00000028310	369	389	410	707	450	715	374	367	481	555	549	651	496.13	407	585	1436	522	2262	0.0237189383682156	0.0818540684785111	14	0.0848	0.0363	0.0363	TRUE	0.2831
SNX1	ENSG00000028528	1048	1230	906	1062	564	807	1063	1161	1063	833	688	735	923.75	1096	752	687	-543	-2832	0.00462849090247523	0.0230886747664141	0.0045	0.0786	0.0253	0.0253	TRUE	0.1075
TBPL1	ENSG00000028839	106	166	124	224	114	145	108	157	145	176	139	132	142.74	137	149	1092	127	425	0.671064779566478	0.813105360963409	0.0243	0.1177	0.0575	0.0575	TRUE	0.3589
BMAL2	ENSG00000029153	96	115	75	602	589	464	97	109	88	472	718	422	317.78	98	537	5475	2453	7936	2.08173463972417e-15	2.37317748928555e-13	0.0456	0.0922	0.0626	0.0626	TRUE	0.8527
BCLAF1	ENSG00000029363	1532	1826	1566	2874	1666	1702	1555	1723	1837	2255	2031	1550	1825.04	1705	1945	1141	0.19	819	0.412639275942711	0.610046666683417	0.0198	0.0751	0.0383	0.0383	TRUE	0.3837
SLC39A9	ENSG00000029364	1008	1335	1083	1714	699	1161	1023	1260	1271	1345	852	1057	1134.52	1185	1085	916	-126	-486	0.62717635813467	0.78335818765377	0.0322	0.0773	0.0476	0.0476	TRUE	0.3247
ANK1	ENSG00000029534	5	23	24	54	22	52	5	22	28	42	27	47	28.58	18	39	2136	1095	1636	0.101904011175328	0.238181297057312	0.2639	0.3021	0.2818	0.2818	TRUE	1.5794
IBSP	ENSG00000029559	0	0	0	7	0	0	0	0	0	5	0	0	0.92	0	2	9665	3273	828	0.407720205438039	NA	10	7.2721	10	10	TRUE	3.1987
TFB1M	ENSG00000029639	400	494	331	862	479	547	406	466	388	676	584	498	503.1	420	586	1395	0.48	2072	0.0382200383523148	0.116654656462412	0.0148	0.0846	0.0366	0.0366	TRUE	153
RABEP1	ENSG00000029725	731	752	558	832	581	785	742	710	655	653	708	715	696.96	702	692	985	-22	-117	0.906725259456494	0.953457829241395	0.0018	81	0.0231	0.0231	TRUE	0.0405
HMGB3	ENSG00000029993	479	479	250	1622	483	580	486	452	293	1273	589	528	603.46	410	797	1941	957	2314	0.020656629627919	0.0739417194664092	0.1508	0.0824	0.1213	0.1213	TRUE	3.2722
NUP160	ENSG00000030066	44	60	52	59	42	67	45	57	61	46	51	61	53.46	54	53	977	-33	-92	0.926938051549773	0.964011751580833	0	0.1948	0.0756	0.0756	TRUE	0.1946
BAK1	ENSG00000030110	596	596	462	313	366	300	605	562	542	246	446	273	445.68	570	322	563	-828	-2735	0.00623697678730177	0.0293150984426217	0.0501	0.0863	0.0637	0.0637	TRUE	1.2753
MUSK	ENSG00000030304	119	73	153	9	4	10	121	69	180	7	5	9	65.03	123	7	58	-4111	-7295	2.99302719509763e-13	2.39655963264603e-11	0.1451	0.1729	0.1574	0.1574	TRUE	61
IKZF2	ENSG00000030419	242	463	182	83	132	239	246	437	214	65	161	218	223.27	299	148	494	-1017	-2049	0.0404892115768467	0.121739131455463	231	101	0.1724	0.1724	TRUE	0.8979
GRN	ENSG00000030582	2544	2592	2381	1456	1323	1697	2581	2446	2794	1142	1613	1545	2020.17	2607	1433	0.55	-863	-3.83	0.000128262576664415	0.00127368886270517	0.0172	0.0748	0.0361	0.0361	TRUE	0.3829
FAM13B	ENSG00000031003	762	884	578	779	661	951	773	834	678	611	806	866	761.39	762	761	998	-3	-11	0.990896870176844	0.99518774806771	0.0206	0.0802	0.0397	0.0397	TRUE	357
ARHGAP31	ENSG00000031081	643	512	471	523	379	582	652	483	553	410	462	530	515.07	563	467	831	-268	-1122	0.261990523613192	0.459211673511726	0.0179	0.0843	0.0391	0.0391	TRUE	229
CENPQ	ENSG00000031691	75	92	58	215	99	83	76	87	68	169	121	76	99.32	77	122	1.58	0.66	1671	0.0947087507829728	0.226018431731259	0.0792	0.1379	0.1018	0.1018	TRUE	0.1369
SARS1	ENSG00000031698	945	791	814	843	848	909	959	746	955	661	1034	828	863.85	887	841	948	-77	-293	0.769328630810654	0.874416330338387	0.0334	0.0791	0.0491	0.0491	TRUE	0.2589
RANBP3	ENSG00000031823	768	868	689	1401	656	945	779	819	808	1099	800	860	861	802	920	1147	198	904	0.366176522746268	0.566792718316524	0.0134	0.0792	0.0335	0.0335	TRUE	0.3504
ARID4A	ENSG00000032219	657	743	457	602	329	473	667	701	536	472	401	431	534.66	635	435	685	-546	-2456	0.0140529358660057	0.0552210593776557	0.0114	0.0838	0.0336	0.0336	TRUE	0.2142
EIPR1	ENSG00000032389	606	806	540	1244	476	869	615	760	634	976	580	791	726.08	670	782	1169	226	818	0.413101989014419	0.610471599261339	0.0369	0.0806	0.0534	0.0534	TRUE	0.1882
PNPLA6	ENSG00000032444	568	568	450	640	410	550	576	536	528	502	500	501	523.83	547	501	916	-127	-695	0.486923839702163	0.675639474454012	0	0.0841	0.0219	0.0219	TRUE	0.0263
IFT88	ENSG00000032742	454	607	371	1140	360	424	461	573	435	894	439	386	531.33	490	573	1171	228	601	0.547944366296982	0.726965706038563	0.1147	0.0839	102	102	TRUE	2.8543
ALG1	ENSG00000033011	244	227	241	306	253	359	248	214	283	240	308	327	269.98	248	292	1176	233	898	0.369022504000604	0.569618810929265	0.0194	0.0959	0.0449	0.0449	TRUE	0.2808
ZCCHC8	ENSG00000033030	322	319	278	304	288	410	327	301	326	239	351	373	319.47	318	321	1008	12	44	0.964515885483282	0.983042276114426	0.0266	0.0921	0.0489	0.0489	TRUE	0.5921
ABCF2	ENSG00000033050	0	1	0	0	0	0	0	1	0	0	0	0	0.16	0	0	472	-1084	-266	0.790451462956089	NA	0	41.9825	10	10	TRUE	0.3426
CHPF2	ENSG00000033100	466	487	461	788	438	779	473	460	541	618	534	709	555.79	491	620	1265	339	1.52	0.128617835643247	0.280264653089572	12	0.0834	34	34	TRUE	0.1641
LRRC7	ENSG00000033122	202	183	161	3	13	4	205	173	189	2	16	4	98.07	189	7	36	-4795	-8158	3.39512334132373e-16	4.36349036823123e-14	0.2692	0.1387	0.1759	0.1759	TRUE	2.3768
FUT8	ENSG00000033170	1282	1797	987	1536	2102	1786	1301	1696	1158	1205	2562	1626	1591.35	1385	1798	1298	376	1095	0.273333879171183	0.471839422869033	0.0939	0.0756	0.0842	0.0842	TRUE	0.4742
UBA6	ENSG00000033178	855	1263	832	1565	1108	1408	868	1192	976	1228	1351	1282	1149.33	1012	1287	1271	346	1.61	0.107377833258854	0.246576751962803	0.0136	0.0772	0.0325	0.0325	TRUE	0.2905
GAB2	ENSG00000033327	1305	1478	1002	681	1154	935	1324	1395	1176	534	1407	851	1114.46	1298	931	716	-481	-1.29	0.196931269962568	0.376046102517715	0.1149	0.0774	0.0993	0.0993	TRUE	0.5919
ATP6V0A1	ENSG00000033627	920	1158	737	842	544	938	934	1093	865	661	663	854	844.78	964	726	753	-409	-1784	0.0744271237558294	0.19024455322335	0.0172	0.0793	0.0366	0.0366	TRUE	0.2837
PIAS1	ENSG00000033800	1336	1771	1082	1837	738	1363	1356	1671	1270	1441	900	1241	1313.02	1432	1194	834	-262	-976	0.328916813383243	0.529890895045675	36	0.0765	51	51	TRUE	0.4757
SLC4A7	ENSG00000033867	1076	912	599	1295	1092	1338	1092	861	703	1016	1331	1218	1036.76	885	1188	1342	424	1.63	0.103093679434728	0.239961271615404	32	0.0779	0.0479	0.0479	TRUE	0.4317
APBA2	ENSG00000034053	5	10	8	18	4	20	5	9	9	14	5	18	10.18	8	12	1577	657	805	0.420542353303704	0.617456421811987	0.1358	0.7187	376	376	TRUE	0.3925
MAP2K3	ENSG00000034152	616	801	633	873	794	917	625	756	743	685	968	835	768.55	708	829	1171	227	967	0.333300631883769	0.534715080643986	0.0178	0.0801	0.0385	0.0385	TRUE	188
CLXN	ENSG00000034239	5	3	4	1	1	1	5	3	5	1	1	1	2.59	4	1	228	-2134	-1.49	0.136197363786097	NA	0	2.6209	0.8542	0.8542	TRUE	0.1548
TMSB10	ENSG00000034510	5677	5258	4261	3883	4021	5102	5761	4961	5000	3046	4902	4645	4719.13	5241	4198	801	-0.32	-1236	0.216445664269649	0.402863261104416	0.0321	0.0729	0.0482	0.0482	TRUE	0.7028
ASTE1	ENSG00000034533	143	217	152	159	63	93	145	205	178	125	77	85	135.74	176	96	544	-878	-2667	0.00766141389071458	0.0345071449747408	0.0402	0.1201	0.0701	0.0701	TRUE	0.4602
RNF19A	ENSG00000034677	1147	1515	753	780	854	1023	1164	1429	884	612	1041	931	1010.22	1159	861	743	-429	-1374	0.169517116202027	0.33900063138994	0.0597	78	0.0693	0.0693	TRUE	224
PEX3	ENSG00000034693	115	159	112	307	124	145	117	150	131	241	151	132	153.69	133	175	1319	399	1169	0.242303540888533	0.435319343117238	0.0553	0.1144	0.0772	0.0772	TRUE	1.2231
GABARAPL2	ENSG00000034713	442	495	390	359	270	303	449	467	458	282	329	276	376.64	458	296	645	-633	-3095	0.00196745529604196	0.0117253532747434	0.0007	89	0.0274	0.0274	TRUE	0.1069
MYOC	ENSG00000034971	4	1	0	0	2	0	4	1	0	0	2	0	1.24	2	1	458	-1126	-412	0.680116387389033	NA	3.0762	5.3863	4.4351	4.4351	TRUE	0.8091
SH3YL1	ENSG00000035115	1098	1024	677	1557	674	1070	1114	966	794	1222	822	974	982.02	958	1006	1.05	0.07	269	0.788043598704204	0.884571451210542	0.0328	0.0782	0.0484	0.0484	TRUE	0.3522
FAM136A	ENSG00000035141	413	348	390	721	404	396	419	328	458	566	492	361	437.29	402	473	1178	236	838	0.402131066202019	0.600508424235629	0.0378	0.0866	0.0551	0.0551	TRUE	0.3748
VCL	ENSG00000035403	2063	2354	2390	1995	2335	2497	2093	2221	2804	1565	2846	2274	2300.64	2373	2228	939	-91	-308	0.757858922569473	0.867113611147764	0.0552	0.0744	0.0623	0.0623	TRUE	0.2631
DEPDC1B	ENSG00000035499	199	255	198	403	279	287	202	241	232	316	340	261	265.41	225	306	1359	442	1846	0.064959432210954	0.172256169626807	0.0098	0.0963	0.0375	0.0375	TRUE	0.1851
DAPK2	ENSG00000035664	1357	1596	637	904	524	1043	1377	1506	747	709	639	950	987.99	1210	766	633	-0.66	-1936	0.0528868142239659	0.148091886956867	0.0857	0.0782	0.0827	0.0827	TRUE	1.3357
NSMAF	ENSG00000035681	521	703	506	1048	748	854	529	663	594	822	912	778	716.21	595	837	1406	491	2373	0.0176428385203386	0.0656216028872611	0.0076	0.0807	0.0294	0.0294	TRUE	0.1189
ADSS2	ENSG00000035687	523	719	506	698	519	682	531	678	594	548	633	621	600.68	601	601	998	-2	-0.01	0.991708553640931	0.995535542024111	0.0091	0.0825	0.0309	0.0309	TRUE	0.1509
STAP1	ENSG00000035720	22	74	22	3	1	7	22	70	26	2	1	6	21.32	39	3	86	-3542	-4161	3.16665439287881e-05	0.00039874095218082	0.3535	0.3807	0.3675	0.3675	TRUE	3.5369
TIMP2	ENSG00000035862	1181	595	1009	1573	1135	1475	1198	561	1184	1234	1384	1343	1150.73	981	1320	1346	428	1269	0.204605241132275	0.386855749209805	84	0.0772	0.0813	0.0813	TRUE	1.6789
RFC1	ENSG00000035928	621	697	458	955	511	631	630	658	537	749	623	575	628.64	608	649	1067	93	415	0.677877166157419	0.817263345432717	0.0136	82	0.0346	0.0346	TRUE	0.2196
TBC1D23	ENSG00000036054	655	803	520	888	479	715	665	758	610	697	584	651	660.67	678	644	951	-73	-0.35	0.726515339495145	0.84806354971266	0.0083	0.0815	0.0299	0.0299	TRUE	0.1272
CUL3	ENSG00000036257	1668	2529	1496	1820	1372	1700	1693	2386	1755	1428	1672	1548	1747.05	1945	1549	796	-328	-1416	0.156728052045659	0.321355414508415	0.0217	0.0753	0.0382	0.0382	TRUE	478
MYOM2	ENSG00000036448	0	1	0	3	4	5	0	1	0	2	5	5	2.12	0	4	10479	3389	1793	0.0729293181045841	NA	0	3179	1.4508	1.4508	TRUE	0.3426
OTC	ENSG00000036473	0	0	0	0	0	0	0	0	0	0	0	0	0	0	0	NA	NA	NA	NA	NA	NA	NA	NA	NA	NA	NA
CYP46A1	ENSG00000036530	10	6	8	2	4	4	10	6	9	2	5	4	5.88	8	4	391	-1356	-1393	0.163734580630713	0.33101256066191	0	1.1923	0.4744	0.4744	TRUE	0.4209
ZZZ3	ENSG00000036549	1229	1436	1005	1339	1210	1781	1247	1355	1179	1051	1475	1622	1321.39	1260	1383	1096	133	537	0.590950101192109	0.757716918208958	0.0268	0.0765	0.0432	0.0432	TRUE	0.5351
SLC18A1	ENSG00000036565	25	78	115	3	1	28	25	74	135	2	1	25	43.83	78	9	125	-2997	-2993	0.00276470251735271	0.0153258701635008	1.1606	0.2219	0.6664	0.6664	TRUE	0.3895
USP2	ENSG00000036672	644	469	250	29	16	42	653	443	293	23	20	38	244.97	463	27	58	-4103	-9537	1.46593898591536e-21	3.84152166984416e-19	0.1276	0.0984	0.1144	0.1144	TRUE	0.0856
CASR	ENSG00000036828	34	39	54	12	13	6	35	37	63	9	16	5	27.56	45	10	224	-2156	-3.59	0.000330727444470279	0.00279690627599384	0.11	0.3106	0.2004	0.2004	TRUE	0.9518
TUBG2	ENSG00000037042	30	20	55	69	29	82	30	19	65	54	35	75	46.33	38	55	1453	539	933	0.350595023919002	0.551904071823812	0.2213	0.2138	0.2181	0.2181	TRUE	0.5326
RPL26L1	ENSG00000037241	69	49	53	121	57	69	70	46	62	95	69	63	67.61	59	76	1278	354	956	0.339142854430666	0.540880850197754	0.0336	169	84	84	TRUE	0.4899
FLT4	ENSG00000037280	34	18	39	69	59	90	35	17	46	54	72	82	50.87	33	69	2149	1104	2294	0.0218091029002603	0.0768967272633322	0.1002	0.2011	0.1437	0.1437	TRUE	0.7933
NSUN2	ENSG00000037474	734	687	819	1146	1111	783	745	648	961	899	1354	713	886.72	785	989	1.26	333	1.03	0.303198166025646	0.503814993839372	0.0748	0.0789	0.0743	0.0743	TRUE	0.5679
FBXO42	ENSG00000037637	518	535	429	497	484	467	526	505	503	390	590	425	489.82	511	468	915	-129	-513	0.607654780235877	0.769889373075445	0.0225	85	0.0432	0.0432	TRUE	0.5888
MFAP3	ENSG00000037749	519	578	472	697	370	561	527	545	554	547	451	511	522.41	542	503	929	-106	-0.54	0.589162661723514	0.756768852968161	0.0029	0.0841	26	26	TRUE	0.0924
MRI1	ENSG00000037757	234	202	154	234	216	206	237	191	181	184	263	188	207.2	203	212	1039	56	195	0.845220042816802	0.918595213559634	0.0267	0.1033	0.0536	0.0536	TRUE	0.4845
METTL1	ENSG00000037897	35	34	57	103	112	92	36	32	67	81	137	84	72.6	45	101	2243	1165	2591	0.0095619221707048	0.0411490393818279	0.1056	0.1623	0.1292	0.1292	TRUE	1.3571
HOXC8	ENSG00000037965	0	0	0	0	0	0	0	0	0	0	0	0	0	0	0	NA	NA	NA	NA	NA	NA	NA	NA	NA	NA	NA
AGA	ENSG00000038002	136	134	127	160	130	133	138	126	149	126	158	121	136.42	138	135	978	-32	-0.12	0.904488811836653	0.952275035823	0.0062	0.1198	0.0452	0.0452	TRUE	0.2234
PI4K2B	ENSG00000038210	561	801	595	1153	736	758	569	756	698	905	897	690	752.52	674	831	1231	0.3	1257	0.208782258417706	0.392474277964971	0.0205	0.0803	0.0398	0.0398	TRUE	0.2616
BOD1L1	ENSG00000038219	1109	1156	734	1188	681	836	1125	1091	861	932	830	761	933.44	1026	841	0.82	-286	-1296	0.194881551488728	0.373759143231589	0.0134	0.0786	0.0341	0.0341	TRUE	0.2335
MAT2B	ENSG00000038274	729	897	572	606	540	607	740	846	671	475	658	553	657.27	752	562	746	-423	-1791	0.0733673400716858	0.188352087002506	0.0179	0.0815	0.0386	0.0386	TRUE	0.2582
TLL1	ENSG00000038295	166	90	110	13	21	14	168	85	129	10	26	13	71.83	127	16	124	-3.01	-6034	1.60407309817968e-09	6.43478866303572e-08	0.1316	0.1633	0.1449	0.1449	TRUE	0.1828
EDC4	ENSG00000038358	478	518	492	544	339	392	485	489	577	427	413	357	458.01	517	399	772	-373	-1745	0.0810137905751729	0.202163772721474	0.0072	0.0859	0.0308	0.0308	TRUE	0.1197
TRIO	ENSG00000038382	5926	7588	3859	5932	5307	6798	6013	7160	4528	4654	6469	6190	5835.6	5900	5771	978	-32	-119	0.905046107383762	0.952685082935445	41	0.0726	0.0522	0.0522	TRUE	0.2575
VCAN	ENSG00000038427	803	304	596	3933	1784	4490	815	287	699	3086	2175	4088	1858.25	600	3116	5193	2376	5523	3.34160944763717e-08	9.68778670034811e-07	0.1793	0.0751	0.1324	0.1324	TRUE	0.2086
CLEC16A	ENSG00000038532	1121	1482	972	1269	737	1099	1137	1398	1140	996	898	1001	1095.16	1225	965	787	-345	-1723	0.0848105572781379	0.209231865112883	0.0079	0.0775	0.0279	0.0279	TRUE	0.1835
MSR1	ENSG00000038945	188	56	83	194	140	141	191	53	97	152	171	128	132.04	114	150	1323	404	834	0.404388826295984	0.602036430110523	192	0.1214	0.1612	0.1612	TRUE	0.7419
CDH1	ENSG00000039068	8623	10513	8014	7533	5364	9109	8750	9919	9403	5910	6539	8294	8135.85	9357	6914	739	-437	-2008	0.0446935908821947	0.131117661648869	0.0177	0.0723	34	34	TRUE	0.3722
MTREX	ENSG00000039123	932	1156	838	1569	1032	1024	946	1091	983	1231	1258	932	1073.51	1007	1140	1133	0.18	811	0.417217302178588	0.614228128072344	0.0153	0.0776	0.0344	0.0344	TRUE	0.3064
DNAH5	ENSG00000039139	6	35	6	31	224	123	6	33	7	24	273	112	75.92	15	136	8.8	3138	3539	0.000402040968914489	0.00329369982572333	0.8882	0.1583	0.5293	0.5293	TRUE	0.1779
ZFYVE16	ENSG00000039319	763	973	646	1328	758	1202	774	918	758	1042	924	1094	918.43	817	1020	1249	321	1582	0.113646263304865	0.256878492322793	0.0078	0.0787	0.0285	0.0285	TRUE	0.1406
RIPOR1	ENSG00000039523	212	172	188	366	263	307	215	162	221	287	321	280	247.54	199	296	1484	0.57	2292	0.0219074061223902	0.077163150023814	11	0.0981	0.0403	0.0403	TRUE	0.2931
C6	ENSG00000039537	19	15	15	395	4	18	19	14	18	310	5	16	63.7	17	110	6503	2701	2413	NA	NA	1.5214	175	0.8679	0.8679	TRUE	21.0697
RAI14	ENSG00000039560	499	507	462	794	695	639	506	478	542	623	847	582	596.46	509	684	1343	425	1746	0.0807482333049498	0.201725622338403	0.0212	0.0826	41	41	TRUE	0.5075
SOX30	ENSG00000039600	12	16	3	42	9	16	12	15	4	33	11	15	14.88	10	20	1899	925	1153	0.248873326011198	0.443204729791522	0.2964	0.5144	0.3889	0.3889	TRUE	1.9456
PNKP	ENSG00000039650	303	388	339	403	234	296	307	366	398	316	285	270	323.71	357	290	814	-297	-1297	0.194611121844211	0.373453468052543	0.0089	0.0919	0.0348	0.0348	TRUE	0.1691
BEST2	ENSG00000039987	606	451	397	1	11	9	615	426	466	1	13	8	254.78	502	7	14	-6155	-10929	8.35125881602779e-28	4.21279250974522e-25	0.3883	0.0974	0.1597	0.1597	TRUE	2.2332
PHLPP2	ENSG00000040199	2514	3325	1722	905	337	505	2551	3137	2021	710	411	460	1548.23	2570	527	205	-2285	-7318	2.52486495892779e-13	2.04605321852389e-11	0.0683	0.0758	0.0691	0.0691	TRUE	189
SPDL1	ENSG00000040275	114	141	129	359	133	141	116	133	151	282	162	128	162.04	133	191	1433	519	1368	0.171438188648686	0.341724762476853	0.0886	0.1122	0.0975	0.0975	TRUE	0.9942
STAU2	ENSG00000040341	1234	1392	844	2600	1175	1778	1252	1313	990	2040	1432	1619	1441.15	1185	1697	1432	518	2104	0.0354130037547314	0.110459667609054	0.0262	0.0761	43	43	TRUE	0.3786
SLC66A1	ENSG00000040487	98	82	77	98	83	62	99	77	90	77	101	56	83.61	89	78	875	-193	-543	0.586813497073079	0.755038721707142	0.0355	0.1503	0.0792	0.0792	TRUE	0.2507
CTNS	ENSG00000040531	88	128	107	154	94	120	89	121	126	121	115	109	113.38	112	115	1028	0.04	138	0.890016757730685	0.944452176570589	0.0079	0.1296	0.0511	0.0511	TRUE	0.3122
RTN4R	ENSG00000040608	17	12	33	33	29	57	17	11	39	26	35	52	30.07	22	38	1693	0.76	1224	0.220837852071168	0.408162678507577	0.2052	0.2907	0.2413	0.2413	TRUE	0.8904
PHF23	ENSG00000040633	259	234	233	321	208	286	263	221	273	252	254	260	253.8	252	255	1012	18	0.08	0.935991020453588	0.968634055324264	0.0024	0.0975	0.0318	0.0318	TRUE	0.1354
CDH10	ENSG00000040731	0	4	4	1	1	1	0	4	5	1	1	1	1.9	3	1	341	-1551	-856	0.392080394542303	NA	0	3.5459	1.6814	1.6814	TRUE	0.9438
INPP4A	ENSG00000040933	1197	1359	949	869	834	1001	1215	1282	1114	682	1017	911	1036.71	1204	870	722	-469	-1967	0.0491723532270349	0.140500678377845	0.0204	0.0779	0.04	0.04	TRUE	0.4311
RAB27B	ENSG00000041353	483	643	286	69	222	380	490	607	336	54	271	346	350.52	478	224	468	-1096	-1.86	0.0628310324994835	0.168255417886474	394	0.0903	247	247	TRUE	0.9574
PSMA4	ENSG00000041357	705	626	628	1395	485	652	715	591	737	1094	591	594	720.37	681	760	1117	159	0.49	0.624420746185186	0.781610534523863	0.0678	0.0807	0.0748	0.0748	TRUE	1.7765
MYO16	ENSG00000041515	29	24	47	20	14	9	29	23	55	16	17	8	24.7	36	14	382	-1389	-2274	0.022953072810112	0.0799356408633828	0.1371	0.3384	0.2188	0.2188	TRUE	0.7517
LSG1	ENSG00000041802	372	446	400	575	404	450	377	421	469	451	492	410	436.83	422	451	1067	94	434	0.664223445039481	0.808303990062931	0.0075	0.0866	0.0315	0.0315	TRUE	0.1065
PARP3	ENSG00000041880	195	216	143	111	66	142	198	204	168	87	80	129	144.38	190	99	522	-938	-3027	0.00246585803793309	0.0139764279464646	0.0282	0.1172	0.0616	0.0616	TRUE	0.7171
TNC	ENSG00000041982	367	235	230	1107	1399	1063	372	222	270	868	1705	968	734.29	288	1180	4097	2035	5626	1.84075279561939e-08	5.70548539324241e-07	0.1001	0.0805	92	92	TRUE	1.8038
THAP3	ENSG00000041988	61	68	52	60	62	48	62	64	61	47	76	44	58.9	62	56	882	-0.18	-475	0.63465384164867	0.788548330553096	0.0265	0.1834	0.0868	0.0868	TRUE	0.7718
RIPOR3	ENSG00000042062	88	28	52	93	63	56	89	26	61	73	77	51	62.91	59	67	1136	185	0.36	0.71895500067869	0.843040876425866	0.1713	0.1763	0.1734	0.1734	TRUE	281
TDP1	ENSG00000042088	328	448	342	725	265	568	333	423	401	569	323	517	427.64	386	470	1.22	286	957	0.338477382819554	0.540289267505179	0.0477	0.0869	0.0622	0.0622	TRUE	0.8493
AIFM2	ENSG00000042286	389	419	297	325	186	217	395	395	348	255	227	198	302.97	379	227	597	-745	-3255	0.00113356104120085	0.00757885841264108	7	0.0933	0.0342	0.0342	TRUE	0.1416
C2orf83	ENSG00000042304	0	0	0	1	1	0	0	0	0	1	1	0	0.33	0	1	3458	1.79	444	0.657295666317203	NA	0	19.8087	10	10	TRUE	0.2074
SPATA7	ENSG00000042317	144	185	152	245	129	183	146	175	178	192	157	167	169.19	166	172	1036	52	204	0.838497452367953	0.914897614982997	0.0056	0.1105	0.0401	0.0401	TRUE	0.1205
MED17	ENSG00000042429	20	14	27	31	9	33	20	13	32	24	11	30	21.75	22	22	1016	23	37	0.970734138350885	0.985731641268389	0.1539	0.3745	0.2456	0.2456	TRUE	0.3852
RETSAT	ENSG00000042445	2365	3606	2375	641	553	1030	2400	3402	2787	503	674	938	1783.96	2863	705	246	-2022	-6592	4.34818985130322e-11	2.30282873542248e-09	0.0626	0.0752	67	67	TRUE	0.4248
CAPG	ENSG00000042493	446	570	549	694	626	929	453	538	644	544	763	846	631.33	545	718	1317	398	1426	0.153947007455161	0.317654434648762	0.0393	0.0819	0.0544	0.0544	TRUE	0.5357
AP2S1	ENSG00000042753	343	366	337	530	317	327	348	345	395	416	386	298	364.8	363	367	1011	15	63	0.949442197550268	0.974656321844186	0.0154	0.0896	0.0392	0.0392	TRUE	0.3143
USH2A	ENSG00000042781	7	5	6	41	2	9	7	5	7	32	2	8	10.28	6	14	2305	1205	1167	0.243110954348196	0.436237691137207	0.6106	0.7128	0.6511	0.6511	TRUE	0.9773
ZPBP	ENSG00000042813	1	2	5	68	4	0	1	2	6	53	5	0	11.17	3	19	6747	2754	1769	0.0769026038788634	0.194868861116125	2.4258	0.6618	1542	1542	TRUE	3.3651
TG	ENSG00000042832	12	27	26	1153	290	697	12	25	31	905	354	635	326.81	23	631	27888	4802	10131	4.03154840175279e-24	1.35580972750946e-21	0.1823	0.0917	0.1381	0.1381	TRUE	0.0566
ADAM28	ENSG00000042980	980	534	386	164	157	337	994	504	453	129	191	307	429.68	650	209	321	-1639	-3692	0.000222896555227327	0.00201736037249317	0.1801	0.0868	0.1389	0.1389	TRUE	2.4572
BARX2	ENSG00000043039	558	545	196	194	89	124	566	514	230	152	108	113	280.67	437	124	285	-1809	-4518	6.23397803017802e-06	9.72847708375344e-05	0.1215	95	0.1105	0.1105	TRUE	1212
DCUN1D1	ENSG00000043093	702	840	529	692	518	748	712	793	621	543	631	681	663.5	709	618	872	-197	-893	0.371908992916465	0.57224185291051	0.0126	0.0814	0.0336	0.0336	TRUE	0.1376
JADE2	ENSG00000043143	493	577	448	744	472	713	500	544	526	584	575	649	563.1	523	603	1152	204	1081	0.279719643253866	0.478592137580836	0.0016	0.0832	0.0238	0.0238	TRUE	0.0537
ZIC2	ENSG00000043355	0	1	0	0	0	0	0	1	0	0	0	0	0.16	0	0	472	-1084	-266	0.790451462956089	NA	0	41.9825	10	10	TRUE	0.3426
LCP2	ENSG00000043462	429	472	333	587	572	446	435	445	391	461	697	406	472.55	424	521	1228	297	1033	0.301616520802324	0.502067732138432	0.0432	0.0855	0.0572	0.0572	TRUE	1.0033
TRIT1	ENSG00000043514	317	284	251	310	318	414	322	268	295	243	388	377	315.32	295	336	1138	187	662	0.50792589225697	0.69375077825556	0.0338	0.0924	0.0543	0.0543	TRUE	0.6829
ADRB1	ENSG00000043591	31	24	23	34	13	6	31	23	27	27	16	5	21.51	27	16	595	-748	-1105	0.269076643724465	0.466886493885704	0.2075	0.3779	0.2811	0.2811	TRUE	0.3644
GUCA2B	ENSG00000044012	484	614	300	0	0	4	491	579	352	0	0	4	237.68	474	1	3	-8565	-10599	3.01719910243154e-26	1.32350094541008e-23	79	0.0992	0.0931	0.0931	TRUE	1.4486
CUL7	ENSG00000044090	177	188	154	312	186	334	180	177	181	245	227	304	218.89	179	259	1444	0.53	2169	0.0300532975306233	0.0977931684523329	0.0089	0.1016	0.0382	0.0382	TRUE	0.2672
CTNNA1	ENSG00000044115	5115	6690	4417	3494	3110	5020	5190	6312	5183	2741	3791	4571	4631.38	5562	3701	665	-588	-2214	0.0267955687194043	0.0897098034876623	0.0373	0.0729	0.0505	0.0505	TRUE	437
PHKA2	ENSG00000044446	443	425	308	829	315	714	450	401	361	650	384	650	482.73	404	561	1391	476	1614	0.106491207311153	0.245294472731101	0.0464	0.0852	0.0606	0.0606	TRUE	0.8805
CNTLN	ENSG00000044459	417	397	301	656	321	382	423	375	353	515	391	348	400.78	384	418	1.09	124	487	0.626246013921662	0.782970440164818	23	88	0.0445	0.0445	TRUE	0.4847
EPHA3	ENSG00000044524	194	48	462	176	223	238	197	45	542	138	272	217	235.14	261	209	799	-323	-455	0.648943728373408	0.797854408427895	0.6133	0.0995	0.3594	0.3594	TRUE	0.5101
HSPA5	ENSG00000044574	3204	2987	3309	4205	3430	3645	3251	2818	3883	3299	4181	3319	3458.52	3317	3600	1085	118	509	0.610486602942649	0.771764519540237	0.0198	0.0734	0.0382	0.0382	TRUE	0.2696
DSG2	ENSG00000046604	6388	7809	6331	2167	3453	3616	6482	7368	7428	1700	4209	3292	5080.05	7093	3067	432	-1.21	-3427	0.000610179310001286	0.0046192803667145	0.0881	0.0728	0.0896	0.0896	TRUE	1.1211
GEMIN8	ENSG00000046647	165	158	160	486	264	290	167	149	188	381	322	264	245.23	168	322	1921	942	3.53	0.000414971792106443	0.00338042019423649	0.0207	0.0984	0.0467	0.0467	TRUE	0.1141
OFD1	ENSG00000046651	599	794	421	1181	540	1012	608	749	494	927	658	921	726.2	617	835	1354	437	1591	0.111616069499673	0.253539237911112	0.0362	0.0806	0.0531	0.0531	TRUE	0.3426
GPM6B	ENSG00000046653	28	12	65	32	19	14	28	11	76	25	23	13	29.5	38	20	528	-921	-1228	0.219362014601473	0.406379611699278	0.4214	0.2949	368	368	TRUE	0.5212
MAGEC2	ENSG00000046774	0	0	0	0	1	0	0	0	0	0	1	0	0.2	0	0	1789	839	206	0.837040795288231	NA	0	32.5115	10	10	TRUE	0.6837
PREX2	ENSG00000046889	394	151	207	195	149	256	400	142	243	153	182	233	225.48	262	189	723	-468	-1101	0.270871935159925	0.468897913923041	139	0.1007	0.1255	0.1255	TRUE	0.2591
WDR37	ENSG00000047056	683	848	583	412	344	606	693	800	684	323	419	552	578.6	726	431	594	-751	-2714	0.00664619493171178	0.0307514151185692	0.0366	0.0829	0.0533	0.0533	TRUE	0.5188
YTHDC2	ENSG00000047188	748	1022	678	756	591	701	759	964	796	593	720	638	745.11	840	650	774	-369	-1705	0.0882483192541584	0.215123128813779	0.0114	0.0804	0.0324	0.0324	TRUE	0.2018
CTPS2	ENSG00000047230	537	512	374	1478	661	1352	545	483	439	1160	806	1231	777.19	489	1066	2.18	1124	4342	1.41360798434457e-05	0.000197944357446945	0.0297	0.08	0.0468	0.0468	TRUE	0.5381
ATP6V1H	ENSG00000047249	677	972	621	1290	860	1332	687	917	729	1012	1048	1213	934.32	778	1091	1403	488	2183	0.0290543343170447	0.0953420650267244	0.0156	0.0786	35	35	TRUE	0.2941
POLR2B	ENSG00000047315	973	1053	972	1419	1030	1165	987	994	1140	1113	1256	1061	1091.83	1040	1143	1099	136	701	0.483170361201738	0.672280481887235	6	0.0775	26	26	TRUE	0.0875
ATOSA	ENSG00000047346	1264	1980	1042	756	492	1034	1283	1868	1223	593	600	941	1084.63	1458	711	488	-1035	-3341	0.000835375179106865	0.00592693402391643	0.0623	0.0776	0.0681	0.0681	TRUE	0.9505
ARAP2	ENSG00000047365	859	1440	685	1210	923	1130	872	1359	804	949	1125	1029	1022.9	1012	1034	1022	32	113	0.910064620716953	0.955475514689977	0.0438	78	56	56	TRUE	1.0815
TPR	ENSG00000047410	1634	1595	1213	2624	1575	1412	1658	1505	1423	2059	1920	1286	1641.75	1529	1755	1148	199	0.77	0.441436013118449	0.636963377624718	0.0329	0.0755	0.0474	0.0474	TRUE	0.6623
CP	ENSG00000047457	103	35	108	18	19	239	105	33	127	14	23	218	86.53	88	85	966	-0.05	-54	0.957009615677103	0.978150769267883	1.0416	0.1477	0.6078	0.6078	TRUE	6.8442
KATNIP	ENSG00000047578	756	1097	609	657	480	689	767	1035	715	515	585	627	707.44	839	576	686	-543	-2203	0.0275653203380521	0.0917086617940997	0.0241	0.0808	0.0424	0.0424	TRUE	0.4993
DTNBP1	ENSG00000047579	549	703	349	777	489	605	557	663	410	610	596	551	564.41	543	586	1077	107	412	0.680453800821618	0.819038643165408	0.0279	0.0832	0.0468	0.0468	TRUE	0.3113
XK	ENSG00000047597	0	0	0	0	0	0	0	0	0	0	0	0	0	0	0	NA	NA	NA	NA	NA	NA	NA	NA	NA	NA	NA
ANO2	ENSG00000047617	147	56	55	297	175	213	149	53	65	233	213	194	151.14	89	213	2402	1264	2862	0.00420924104746142	0.0213993615156655	0.1458	0.1151	0.1324	0.1324	TRUE	3.3706
C12orf4	ENSG00000047621	317	348	291	487	264	410	322	328	341	382	322	373	344.78	330	359	1088	122	588	0.55623253427602	0.733237086079672	0.0015	0.0906	0.0279	0.0279	TRUE	0.0908
SCML1	ENSG00000047634	273	365	205	1525	360	716	277	344	241	1196	439	652	524.86	287	762	2655	1408	3472	0.000516845101091954	0.00404064333585178	0.1445	0.0841	0.1162	0.1162	TRUE	0.3624
WWC3	ENSG00000047644	439	543	376	1490	615	922	445	512	441	1169	750	839	692.86	466	919	1972	0.98	3761	0.000169498249497048	0.00160043784667825	0.0286	81	0.0473	0.0473	TRUE	0.6779
ARHGAP6	ENSG00000047648	625	399	586	1599	384	785	634	376	688	1254	468	715	689.27	566	812	1436	523	1233	0.217464204065479	0.404088102922298	0.1635	0.0811	0.1279	0.1279	TRUE	0.4257
FAM184B	ENSG00000047662	32	37	13	32	12	22	32	35	15	25	15	20	23.73	27	20	726	-463	-816	0.414663773285816	0.612095392364427	78	0.3492	0.1892	0.1892	TRUE	0.7754
MAP4	ENSG00000047849	2260	2370	2101	3271	2880	3386	2293	2236	2465	2566	3511	3083	2692.44	2331	3053	1309	389	1861	0.0627934802540274	0.168199501468972	0.0127	74	0.0311	0.0311	TRUE	186
GOPC	ENSG00000047932	332	429	300	372	245	284	337	405	352	292	299	259	323.79	365	283	776	-366	-1681	0.0927660020227594	0.222731126703384	0.0048	0.0919	0.0311	0.0311	TRUE	0.1082
ROS1	ENSG00000047936	5	7	2	1	2	0	5	7	2	1	2	0	2.87	5	1	214	-2224	-1444	0.148665966488775	NA	0	2.3643	1.1225	1.1225	TRUE	0.4188
USP28	ENSG00000048028	326	359	215	415	348	327	331	339	252	326	424	298	328.22	307	349	1134	181	675	0.499887321598106	0.686966313097228	0.0256	0.0916	49	49	TRUE	0.3934
HDAC9	ENSG00000048052	877	1535	984	241	352	781	890	1448	1155	189	429	711	803.68	1164	443	0.38	-1394	-2983	0.00285452139094594	0.0157029805415778	0.2202	0.0797	0.1559	0.1559	TRUE	0.6199
TSPAN17	ENSG00000048140	298	312	271	226	257	353	302	294	318	177	313	321	287.79	305	270	886	-174	-561	0.575137002039197	0.746676119607712	0.0493	0.0944	66	66	TRUE	1.0542
NOP16	ENSG00000048162	161	98	145	257	188	115	163	92	170	202	229	105	160.25	142	179	1257	0.33	0.79	0.429315433212016	0.625467639808812	0.1241	0.1126	0.1194	0.1194	TRUE	1.0863
CC2D2A	ENSG00000048342	113	95	84	156	81	183	115	90	99	122	99	167	115.1	101	129	1283	0.36	1094	0.274038710100018	0.472476110174776	0.0346	0.1288	0.0691	0.0691	TRUE	0.3683
RRM2B	ENSG00000048392	347	422	299	282	435	385	352	398	351	221	530	351	367.19	367	367	999	-2	-4	0.996485927586389	0.998019211140028	0.0913	0.0895	0.0902	0.0902	TRUE	0.2901
ZNF800	ENSG00000048405	945	1096	883	1846	1143	1736	959	1034	1036	1448	1393	1581	1241.89	1010	1474	1.46	546	3099	0.00194175559935223	0.0116091094766605	0.0023	0.0768	0.0215	0.0215	TRUE	0.0482
TNFRSF17	ENSG00000048462	39	10	21	3	16	3	40	9	25	2	20	3	16.37	25	8	325	-1623	-1644	0.100144211719048	0.235185044700529	0.7349	474	0.6204	0.6204	TRUE	0.4054
SNX29	ENSG00000048471	1235	1202	847	1003	815	1218	1253	1134	994	787	993	1109	1045.09	1127	963	854	-227	-965	0.334362068001312	0.535797157570718	0.0195	0.0778	39	39	TRUE	0.3098
LMO3	ENSG00000048540	26	40	70	30	21	49	26	38	82	24	26	45	40	49	32	644	-635	-1089	0.276035234981648	0.474893141290824	0.2066	0.2363	0.2188	0.2188	TRUE	1.0693
MRPS10	ENSG00000048544	222	296	298	506	291	269	225	279	350	397	355	245	308.48	285	332	1168	223	718	0.47252015487996	0.663224240760144	0.0508	0.0929	0.0664	0.0664	TRUE	0.4194
GUCA1A	ENSG00000048545	0	0	0	0	0	0	0	0	0	0	0	0	0	0	0	NA	NA	NA	NA	NA	NA	NA	NA	NA	NA	NA
RSF1	ENSG00000048649	1377	1486	999	1622	1073	1574	1397	1402	1172	1273	1308	1433	1330.87	1324	1338	1.01	15	78	0.937826730951144	0.969439947598985	0.0062	0.0765	0.0256	0.0256	TRUE	0.1199
VPS13D	ENSG00000048707	2805	3498	2436	1335	1387	1261	2846	3300	2858	1047	1691	1148	2148.56	3001	1295	431	-1213	-4612	3.99048796062639e-06	6.63262488216799e-05	0.0386	0.0746	0.0493	0.0493	TRUE	851
CELF2	ENSG00000048740	3105	3508	2258	2423	2299	3917	3151	3310	2649	1901	2802	3566	2896.66	3037	2756	908	-0.14	-477	0.633609890269855	0.78778608453171	0.0544	0.0738	0.0616	0.0616	TRUE	0.2552
FAM120A	ENSG00000048828	5008	6057	4127	4862	3556	4206	5082	5715	4842	3814	4335	3830	4603	5213	3993	766	-385	-2108	0.0350493648209672	0.109723330395083	0.0062	0.0729	0.0238	0.0238	TRUE	0.0866
R3HDM1	ENSG00000048991	699	854	744	961	931	1010	709	806	873	754	1135	920	866.08	796	936	1175	233	942	0.345990078272209	0.547216134467734	0.0244	0.0791	0.0429	0.0429	TRUE	0.2252
COL9A2	ENSG00000049089	72	118	74	62	159	282	73	111	87	49	194	257	128.41	90	167	1838	878	1532	0.125568619858012	0.275486287342712	0.3149	0.1228	0.2281	0.2281	TRUE	0.3889
KITLG	ENSG00000049130	1146	1107	938	447	652	843	1163	1044	1101	351	795	768	870.17	1103	638	578	-791	-2252	0.0243025473702639	0.0835252598939167	0.0936	0.0791	0.0877	0.0877	TRUE	1.8508
ERCC8	ENSG00000049167	398	405	355	499	314	434	404	382	417	391	383	395	395.32	401	390	973	-0.04	-208	0.834945512519108	0.912650625764385	0	0.0882	0.0234	0.0234	TRUE	0.0194
ADAMTS6	ENSG00000049192	63	67	78	755	204	469	64	63	92	592	249	427	247.78	73	423	5818	2.54	6.41	1.45199918087927e-10	6.92634502879006e-09	0.1096	0.0981	0.1049	0.1049	TRUE	0.0696
H6PD	ENSG00000049239	1250	1265	915	1778	869	1287	1268	1194	1074	1395	1059	1172	1193.61	1179	1209	1026	37	174	0.861903036014069	0.928189115690445	0.0125	77	0.0317	0.0317	TRUE	0.2195
VAMP3	ENSG00000049245	962	983	704	722	676	508	976	927	826	566	824	463	763.79	910	618	678	-0.56	-1957	0.0503444132040294	0.142820092861739	0.0469	0.0801	0.0578	0.0578	TRUE	992
PER3	ENSG00000049246	698	616	456	89	120	85	708	581	535	70	146	77	353.01	608	98	0.16	-2646	-7461	8.5945235641373e-14	7.54001289031141e-12	0.0808	0.0902	0.0848	0.0848	TRUE	1.7282
UTS2	ENSG00000049247	1	1	14	1	9	5	1	1	16	1	11	5	5.78	6	6	882	-181	-123	0.901972453619214	0.95096683330727	1.4745	1.2113	1.3723	1.3723	TRUE	1.2052
TNFRSF9	ENSG00000049249	11	39	13	44	29	45	11	37	15	35	35	41	29.01	21	37	1744	802	1367	0.171696280436144	0.342029777495926	0.1442	0.2987	0.2105	0.2105	TRUE	2.4936
EPN3	ENSG00000049283	359	420	269	143	293	370	364	396	316	112	357	337	313.74	359	269	748	-419	-942	0.346044101288943	0.547216134467734	176	0.0925	0.1393	0.1393	TRUE	2.9873
LTBP1	ENSG00000049323	817	840	743	1880	785	1625	829	793	872	1475	957	1480	1067.47	831	1304	1.57	651	2547	0.0108544166339114	0.0454304955069622	0.0298	0.0777	46	46	TRUE	0.6452
RCN1	ENSG00000049449	226	207	185	590	564	610	229	195	217	463	688	555	391.25	214	569	2656	1409	5523	3.32641232250337e-08	9.65760400625512e-07	0.0218	0.0884	0.0436	0.0436	TRUE	0.1434
ELN	ENSG00000049540	91	52	108	1028	279	622	92	49	127	807	340	566	330.18	89	571	6409	2.68	5911	3.40730259434647e-09	1.26151471098574e-07	0.1829	0.0915	0.1415	0.1415	TRUE	0.0797
RFC2	ENSG00000049541	152	182	133	440	248	284	154	172	156	345	302	259	231.35	161	302	1.88	911	3717	0.000201240444616194	0.00185078837350299	0.0103	0.1	0.0384	0.0384	TRUE	0.1145
ARID1B	ENSG00000049618	4146	5391	3280	7177	3394	5047	4207	5087	3849	5631	4137	4595	4584.26	4381	4788	1093	128	553	0.579973614381705	0.749741020628742	21	0.0729	0.0385	0.0385	TRUE	0.2895
CLPTM1L	ENSG00000049656	140	176	222	315	216	210	142	166	260	247	263	191	211.71	189	234	1235	305	913	0.361251178767275	0.561797786910679	0.0585	0.1026	0.0754	0.0754	TRUE	1.1305
NEDD4L	ENSG00000049759	5678	7318	5189	1111	1992	1279	5762	6905	6089	872	2428	1165	3869.89	6252	1488	238	-2071	-5223	1.76379788580355e-07	4.20187883586115e-06	0.1583	0.0732	113	113	TRUE	3.6649
FOXP3	ENSG00000049768	2	16	3	22	18	20	2	15	4	17	22	18	13.01	7	19	2739	1454	1679	0.0930648202448427	0.223209549851472	0.3146	0.5781	0.4398	0.4398	TRUE	3.0481
PPP1R3F	ENSG00000049769	62	60	59	151	49	72	63	57	69	118	60	66	72.08	63	81	1299	377	931	0.351699715768491	0.55295284905537	0.0681	0.1629	0.1042	0.1042	TRUE	1.5987
HEXB	ENSG00000049860	1054	846	886	1589	969	1231	1070	798	1040	1247	1181	1121	1076.01	969	1183	1221	288	1338	0.18077012430283	0.354305931829287	0.0129	0.0776	0.0324	0.0324	TRUE	0.2856
PTCD2	ENSG00000049883	146	146	127	216	141	184	148	138	149	169	172	168	157.3	145	170	1.17	227	976	0.32886199344024	0.529844882117308	0	0.1134	0.0325	0.0325	TRUE	0.0203
NEXMIF	ENSG00000050030	182	73	68	9	10	21	185	69	80	7	12	19	61.95	111	13	115	-3125	-5287	1.24256645415989e-07	3.10303290990572e-06	0.2353	0.1779	0.2094	0.2094	TRUE	2.9255
JKAMP	ENSG00000050130	298	368	249	229	161	326	302	347	292	180	196	297	269.09	314	224	714	-485	-1651	0.0987752258816183	0.232837208859731	0.0386	96	0.0585	0.0585	TRUE	0.8968
3	ENSG00000050165	219	129	181	709	405	743	222	122	212	556	494	677	380.46	185	576	3108	1636	5115	3.1400776744868e-07	7.04005414619941e-06	0.0579	0.0888	0.0701	0.0701	TRUE	0.7765
ARHGEF5	ENSG00000050327	100	26	30	37	16	26	101	25	35	29	20	24	38.9	54	24	449	-1154	-1814	0.0697415243475173	0.181486262352876	0.2754	0.2409	0.2619	0.2619	TRUE	2.0235
NFE2L3	ENSG00000050344	179	222	222	2856	709	1238	182	209	260	2241	864	1127	813.96	217	1411	6501	2701	6737	1.61344711399594e-11	9.14498198489046e-10	0.1471	0.0796	113	113	TRUE	0.6118
MCUR1	ENSG00000050393	419	562	482	592	481	357	425	530	566	464	586	325	482.81	507	458	904	-146	-483	0.628881879894503	0.784372516535498	0.0508	0.0852	0.0635	0.0635	TRUE	0.2446
LIMA1	ENSG00000050405	5494	5343	4182	1477	1643	3064	5575	5041	4907	1159	2003	2790	3579.09	5174	1984	383	-1383	-4017	5.89059661542692e-05	0.000666258175482536	0.0863	0.0733	0.0851	0.0851	TRUE	0.6581
LETMD1	ENSG00000050426	453	549	366	420	300	539	460	518	429	330	366	491	432.18	469	396	843	-247	-963	0.335773013999086	0.537290077436445	24	0.0868	0.0451	0.0451	TRUE	0.5198
SLC4A8	ENSG00000050438	68	124	65	157	313	351	69	117	76	123	382	320	181.1	87	275	3135	1649	3472	0.000516638932101168	0.00404059704338658	0.1907	0.1079	0.1548	0.1548	TRUE	0.4864
LAMC3	ENSG00000050555	123	39	43	55	86	49	125	37	50	43	105	45	67.44	71	64	904	-146	-242	0.809085800277203	0.897412779133323	0.3091	0.1692	0.2478	0.2478	TRUE	2.6493
PTGER3	ENSG00000050628	68	72	69	226	70	141	69	68	81	177	85	128	101.49	73	130	1803	851	2265	0.0235046273353851	0.0812673698378001	0.0626	0.1365	0.0908	0.0908	TRUE	134
TNIP3	ENSG00000050730	21	81	11	34	58	79	21	76	13	27	71	72	46.66	37	57	1521	605	825	0.409570407164971	0.607263268242146	0.4887	0.2128	0.3647	0.3647	TRUE	6129
MAPK9	ENSG00000050748	731	788	661	891	442	681	742	744	776	699	539	620	686.46	754	619	823	-282	-1378	0.168207232272509	0.337202056927627	0.0065	0.0811	0.0286	0.0286	TRUE	151
COL23A1	ENSG00000050767	137	63	100	76	117	41	139	59	117	60	143	37	92.56	105	80	756	-404	-705	0.481066530749408	0.670462802697994	294	0.1427	0.2264	0.2264	TRUE	1.8769
BCAR1	ENSG00000050820	202	238	162	232	163	247	205	225	190	182	199	225	204.2	207	202	976	-35	-144	0.885299691500345	0.941873730628175	5	0.1038	0.0363	0.0363	TRUE	0.1118
FHIP1B	ENSG00000051009	962	1432	1123	428	442	719	976	1351	1318	336	539	655	862.37	1215	510	419	-1254	-3908	9.3137736365272e-05	0.000978819398113781	0.0688	0.0792	0.0728	0.0728	TRUE	1.0596
HERPUD1	ENSG00000051108	1390	1478	1216	887	799	667	1410	1395	1427	696	974	607	1084.83	1411	759	538	-895	-3538	0.000403023011683734	0.00329639170237308	0.0303	0.0776	0.0451	0.0451	TRUE	0.7185
HOMER3	ENSG00000051128	11	8	20	31	18	42	11	8	23	24	22	38	21.11	14	28	2029	1021	1592	0.111378301183266	0.253170143210087	0.1359	0.3837	0.2417	0.2417	TRUE	1.3419
RAD51	ENSG00000051180	94	119	93	177	118	104	95	112	109	139	144	95	115.7	105	126	1.19	251	814	0.415373819370323	0.61263160055949	0.0216	0.1285	0.0596	0.0596	TRUE	0.4884
POLQ	ENSG00000051341	256	360	225	592	356	438	260	340	264	464	434	399	360.11	288	432	1502	586	2512	0.0120127783906183	0.0490208319591495	0.0107	0.0898	0.0363	0.0363	TRUE	0.2835
PIK3CB	ENSG00000051382	1277	1623	978	1483	981	1476	1296	1531	1148	1163	1196	1344	1279.66	1325	1234	931	-102	-482	0.630089841566491	0.785396833431992	0.0121	0.0767	0.0318	0.0318	TRUE	0.2239
CYBA	ENSG00000051523	1173	1298	827	1686	681	973	1190	1225	970	1323	830	886	1070.69	1128	1013	898	-155	-567	0.570944388815154	0.744104097677592	0.0397	0.0777	0.0531	0.0531	TRUE	862
THOC3	ENSG00000051596	177	132	99	211	155	177	180	125	116	166	189	161	155.99	140	172	1225	292	989	0.322488003037437	0.523504660119824	0.0243	0.1138	0.0564	0.0564	TRUE	631
HEBP2	ENSG00000051620	746	824	642	1132	599	599	757	777	753	888	730	545	741.91	762	721	946	-0.08	-313	0.754225163207783	0.864863885774931	0.0283	0.0804	0.0458	0.0458	TRUE	0.2426
MPHOSPH9	ENSG00000051825	338	434	313	527	359	477	343	409	367	413	438	434	400.85	373	428	1147	198	983	0.325748508411175	0.526932291383734	0.0019	0.0879	0.0268	0.0268	TRUE	0.0842
PLEKHA5	ENSG00000052126	1630	2185	1432	2485	1726	3783	1654	2062	1680	1950	2104	3444	2148.99	1799	2499	1.39	475	1596	0.110580748204115	0.251953290115473	0.0614	0.0746	0.0633	0.0633	TRUE	1329
PRSS8	ENSG00000052344	2181	2325	1895	1800	765	1508	2213	2194	2224	1412	933	1373	1724.68	2210	1239	561	-834	-3466	0.000527455555371621	0.00410134805251968	0.0222	0.0753	0.0411	0.0411	TRUE	0.5572
SIKE1	ENSG00000052723	347	475	393	381	359	447	352	448	461	299	438	407	400.82	420	381	906	-143	-539	0.59002481428998	0.757107834832637	0.0277	88	0.0483	0.0483	TRUE	0.4195
RRP12	ENSG00000052749	173	182	292	445	551	537	176	172	343	349	672	489	366.6	230	503	2189	1.13	2839	0.00452370486429055	0.0226499545289466	0.1268	0.0895	111	111	TRUE	0.3001
FNIP2	ENSG00000052795	2328	2235	1926	936	1201	1365	2362	2109	2260	734	1464	1243	1695.36	2244	1147	511	-969	-3.18	0.00147261526161275	0.00938251681364766	0.0606	0.0754	0.0662	0.0662	TRUE	1.1967
MSMO1	ENSG00000052802	344	914	1000	544	598	808	349	862	1173	427	729	736	712.71	795	631	793	-335	-728	0.466819398241857	0.658612908524975	0.2091	0.0808	0.1509	0.1509	TRUE	0.3039
TTC17	ENSG00000052841	1632	2134	1266	1720	1301	1815	1656	2014	1485	1349	1586	1653	1623.82	1718	1529	0.89	-169	-758	0.448571711569263	0.643498113783056	0.0168	0.0756	0.0351	0.0351	TRUE	0.2731
ALX4	ENSG00000052850	0	0	0	5	0	1	0	0	0	4	0	1	0.81	0	2	8524	3092	866	0.38656473274158	NA	6.7499	8.2533	7.8908	7.8908	TRUE	0.4128
FSTL4	ENSG00000053108	42	48	72	17	14	49	43	45	84	13	17	45	41.23	57	25	437	-1195	-1962	0.049793769395205	0.14177207264801	0.2449	0.2313	0.2391	0.2391	TRUE	3.0466
FOXN3	ENSG00000053254	4080	4977	2317	2059	1608	2546	4140	4696	2719	1615	1960	2318	2908.06	3852	1964	0.51	-971	-3318	0.00090790162752897	0.0063236586262615	0.0505	0.0738	0.0614	0.0614	TRUE	0.4351
METTL24	ENSG00000053328	64	37	95	11	17	39	65	35	111	9	21	36	46.03	70	22	307	-1706	-2595	0.00946742621247894	0.0408628291155936	0.3351	0.2147	0.2815	0.2815	TRUE	0.1798
AKR7A2	ENSG00000053371	317	419	381	260	274	190	322	395	447	204	334	173	312.51	388	237	609	-714	-2127	0.0334005372077145	0.105792220430935	0.0685	0.0926	0.0779	0.0779	TRUE	1.0778
MRTO4	ENSG00000053372	166	168	188	315	410	136	168	159	221	247	500	124	236.38	183	290	1588	668	1344	0.178987356337063	0.351699118293219	228	0.0994	0.1733	0.1733	TRUE	0.3514
NNAT	ENSG00000053438	0	1	0	0	0	0	0	1	0	0	0	0	0.16	0	0	472	-1084	-266	0.790451462956089	NA	0	41.9825	10	10	TRUE	0.3426
USE1	ENSG00000053501	61	72	56	117	50	58	62	68	66	92	61	53	66.85	65	69	1055	77	209	0.834124905568708	0.911951254040171	0.0337	0.1701	0.0835	0.0835	TRUE	0.8631
MCF2L2	ENSG00000053524	71	98	63	78	70	80	72	92	74	61	85	73	76.3	79	73	915	-128	-391	0.695837857638878	0.828829936385523	0.0111	0.1579	0.0642	0.0642	TRUE	0.2009
NRIP2	ENSG00000053702	6	4	4	9	14	11	6	4	5	7	17	10	8.12	5	11	2318	1213	1434	0.151485310004241	0.314018358725126	0	0.8835	0.3651	0.3651	TRUE	0.3594
LAMA3	ENSG00000053747	1066	2179	1352	414	1171	1689	1082	2056	1586	325	1427	1538	1335.69	1575	1097	696	-522	-0.97	0.332021199368755	0.533274198906529	0.3302	0.0764	0.2081	0.2081	TRUE	0.7379
AP5M1	ENSG00000053770	1052	1285	974	808	444	593	1067	1212	1143	634	541	540	856.31	1141	572	501	-996	-5134	2.84303687190926e-07	6.39540668911762e-06	0.0051	0.0792	0.0258	0.0258	TRUE	0.1085
ANAPC4	ENSG00000053900	490	601	463	540	355	412	497	567	543	424	433	375	473.18	536	411	766	-385	-1927	0.0540181032191621	0.150528557762222	3	0.0854	0.0266	0.0266	TRUE	0.0661
KCNQ1	ENSG00000053918	1356	1324	1295	3713	1812	1733	1376	1249	1519	2913	2209	1578	1807.41	1381	2233	1617	693	2404	0.0162161566477492	0.0615518451539283	0.0486	0.0752	0.0593	0.0593	TRUE	0.1401
TRAPPC3	ENSG00000054116	322	344	293	280	302	331	327	325	344	220	368	301	314.05	332	296	892	-165	-598	0.549517962167101	0.727952563065111	0.03	0.0925	0.0518	0.0518	TRUE	277
THRAP3	ENSG00000054118	1819	2031	1747	1854	1596	1950	1846	1916	2050	1455	1946	1775	1831.25	1937	1725	0.89	-168	-812	0.416805997894024	0.61384653861073	0.0111	0.0751	0.0302	0.0302	TRUE	0.2288
PHPT1	ENSG00000054148	306	369	374	329	188	295	311	348	439	258	229	269	308.9	366	252	0.69	-536	-2155	0.0311575602301373	0.100366738557425	16	0.0928	0.0412	0.0412	TRUE	343
ENTPD2	ENSG00000054179	123	120	87	84	52	297	125	113	102	66	63	270	123.3	113	133	1176	234	397	0.69126109309997	0.826106694108793	0.34	125	0.2421	0.2421	TRUE	8.4878
LY75	ENSG00000054219	0	0	0	0	0	0	0	0	0	0	0	0	0	0	0	NA	NA	NA	NA	NA	NA	NA	NA	NA	NA	NA
ARID4B	ENSG00000054267	1001	1320	833	1596	890	1346	1016	1245	977	1252	1085	1226	1133.53	1079	1188	1.1	138	662	0.507787057912423	0.693665104228345	0.0106	0.0773	0.0302	0.0302	TRUE	0.2172
OPN3	ENSG00000054277	384	616	345	304	134	237	390	581	405	239	163	216	332.22	459	206	0.45	-1153	-3923	8.76235416383179e-05	0.000933017320938248	0.0392	0.0913	0.0588	0.0588	TRUE	0.6399
SDCCAG8	ENSG00000054282	7	15	10	18	15	7	7	14	12	14	18	6	11.96	11	13	1166	221	299	0.764956044960969	0.871114796276451	0.1005	0.6225	0.3101	0.3101	TRUE	0.4141
PTPRN	ENSG00000054356	0	3	29	0	6	1	0	3	34	0	7	1	7.51	12	3	217	-2202	-1.18	0.237894638302422	0.429760429442623	4.0793	0.9487	2.2845	2.2845	TRUE	4.6691
HHAT	ENSG00000054392	8	4	5	1	2	6	8	4	6	1	2	5	4.41	6	3	487	-1038	-892	0.372270115041454	0.572507418751017	135	1.5669	0.7204	0.7204	TRUE	0.5694
KIF1B	ENSG00000054523	1534	1718	1183	1151	1049	1197	1557	1621	1388	903	1279	1090	1306.21	1522	1091	716	-482	-2141	0.0322943044636802	0.103041504659731	0.0168	0.0766	0.0357	0.0357	TRUE	0.2668
FOXC1	ENSG00000054598	7	16	6	170	106	22	7	15	7	133	129	20	51.98	10	94	9601	3263	4305	1.6709178124446e-05	0.000227655500469326	0.4881	0.1983	0.3558	0.3558	TRUE	4.6953
TBC1D22A	ENSG00000054611	3535	4768	2370	3026	1843	2720	3587	4499	2781	2374	2247	2477	2993.98	3622	2366	653	-615	-2473	0.0134029387265655	0.0532895561821947	0.0288	0.0737	0.0442	0.0442	TRUE	0.1486
SYNE2	ENSG00000054654	5416	6445	3449	3050	3506	4890	5496	6081	4047	2393	4274	4452	4457.13	5208	3706	712	-491	-1522	0.128035701991212	0.279421592704181	0.0673	73	0.0748	0.0748	TRUE	1.1723
PLEKHH1	ENSG00000054690	971	1304	1070	554	504	990	985	1230	1255	435	614	901	903.6	1157	650	562	-832	-2.56	0.0104680375001738	0.0442446712774419	0.0721	0.0788	0.0749	0.0749	TRUE	0.6939
ATP9A	ENSG00000054793	2683	2791	2047	6354	2147	5674	2722	2633	2402	4985	2617	5166	3421.03	2586	4256	1646	719	2302	0.0213359881258094	0.0756921593399817	0.0678	0.0734	0.07	0.07	TRUE	1.3787
SPO11	ENSG00000054796	0	0	0	0	0	0	0	0	0	0	0	0	0	0	0	NA	NA	NA	NA	NA	NA	NA	NA	NA	NA	NA
CBLN4	ENSG00000054803	1	0	0	1	1	0	1	0	0	1	1	0	0.5	0	1	1768	823	0.24	0.810073904899754	NA	0	13.1732	6.7086	6.7086	TRUE	0.4034
CHRDL2	ENSG00000054938	3	6	4	8	20	4	3	6	5	6	24	4	7.95	5	11	2514	1.33	1286	0.19833369949115	0.378056154110302	0.4407	0.9006	0.6107	0.6107	TRUE	2.3303
FAM168A	ENSG00000054965	809	782	623	1130	580	1058	821	738	731	887	707	963	807.77	763	852	1117	0.16	729	0.466208357128981	0.658254868374115	0.0122	0.0797	0.0335	0.0335	TRUE	0.2602
RELT	ENSG00000054967	125	155	86	228	163	172	127	146	101	179	199	157	151.36	125	178	1424	0.51	1799	0.0719452752230001	0.185545982036004	0.0154	0.1151	51	51	TRUE	0.2706
GALC	ENSG00000054983	456	380	468	1156	98	257	463	359	549	907	119	234	438.46	457	420	921	-119	-186	0.852605227155377	0.922311063825722	0.4961	0.0865	0.2939	0.2939	TRUE	3.6251
NOP58	ENSG00000055044	498	490	501	891	860	753	505	462	588	699	1048	686	664.75	518	811	1563	645	2371	0.0177483113022962	0.0659166989614821	0.0373	0.0814	0.0517	0.0517	TRUE	0.7707
SZRD1	ENSG00000055070	982	1025	908	935	884	712	996	967	1065	734	1078	648	914.74	1009	820	811	-302	-1124	0.260808004393772	0.457648827033805	0.0377	0.0787	0.0507	0.0507	TRUE	0.8898
KCNH2	ENSG00000055118	56	37	89	159	87	128	57	35	104	125	106	117	90.58	65	116	1.78	832	1839	0.065951124679189	0.174320381684134	0.1284	0.1443	0.1352	0.1352	TRUE	1.0546
CUL1	ENSG00000055130	1028	1006	789	1969	1286	1503	1043	949	926	1545	1568	1368	1233.17	973	1494	1535	619	3372	0.000746545553274563	0.0054323101961681	4	0.0769	0.0234	0.0234	TRUE	0.0649
FAM114A2	ENSG00000055147	202	270	169	222	129	186	205	255	198	174	157	169	193.13	219	167	761	-394	-1599	0.109866356856024	0.250721934928845	0.0067	0.1056	0.0385	0.0385	TRUE	0.2224
CYFIP2	ENSG00000055163	417	793	366	801	335	742	423	748	429	628	408	676	552.2	533	571	1.07	98	0.28	0.779194890350832	0.879531599572544	0.0868	0.0834	0.0854	0.0854	TRUE	1.4544
TAB2	ENSG00000055208	1790	2144	1240	2464	1152	1416	1816	2023	1455	1933	1404	1289	1653.49	1765	1542	874	-194	-733	0.463518517086096	0.655743997599611	0.0342	0.0755	0.05	0.05	TRUE	0.5961
GINM1	ENSG00000055211	478	476	430	398	254	248	485	449	505	312	310	226	381.06	480	283	589	-763	-3179	0.00147946586150918	0.00940241327670305	0.0143	0.0888	0.0388	0.0388	TRUE	0.3522
EIF2AK2	ENSG00000055332	1123	1053	819	2111	1380	1468	1140	994	961	1656	1682	1337	1294.85	1032	1558	1511	595	2.85	0.00436587055690364	0.0220291413096278	0.0107	0.0766	0.0306	0.0306	TRUE	0.1873
USP36	ENSG00000055483	543	545	520	911	991	680	551	514	610	715	1208	619	702.88	558	847	1516	601	1883	0.0597443820179526	0.162359884223333	0.0662	0.0809	0.0718	0.0718	TRUE	1.6361
KMT2C	ENSG00000055609	3980	5110	3218	6568	3406	5976	4039	4821	3776	5153	4152	5441	4563.66	4212	4915	1167	223	1013	0.31124153213069	0.512984768831094	0.0175	73	0.0347	0.0347	TRUE	0.2244
MCOLN3	ENSG00000055732	25	18	20	37	52	101	25	17	23	29	63	92	41.7	22	61	2801	1486	2.67	0.00759278620691502	0.0342974396038071	0.1663	0.2296	0.1915	0.1915	TRUE	0.1132
CCDC85A	ENSG00000055813	0	0	0	0	0	0	0	0	0	0	0	0	0	0	0	NA	NA	NA	NA	NA	NA	NA	NA	NA	NA	NA
PUM2	ENSG00000055917	3041	3941	2345	4831	2472	3332	3086	3718	2752	3790	3013	3034	3232.18	3185	3279	1.03	42	185	0.85329425445462	0.922809061334833	0.02	0.0735	0.0368	0.0368	TRUE	0.2609
MRPL43	ENSG00000055950	219	232	231	213	189	212	222	219	271	167	230	193	217.12	237	197	828	-273	-1045	0.296063735835132	0.496218461805905	0.0151	0.1019	0.0444	0.0444	TRUE	0.2317
ITIH4	ENSG00000055955	1	1	1	0	0	3	1	1	1	0	0	3	0.98	1	1	886	-175	-72	0.942817804501181	NA	0	6.8161	3.2758	3.2758	TRUE	1.4416
ITIH1	ENSG00000055957	0	0	0	2	0	1	0	0	0	2	0	1	0.41	0	1	4387	2133	532	0.594555375401043	NA	0	16.0194	10	10	TRUE	0.0844
HPF1	ENSG00000056050	120	113	83	115	75	134	122	107	97	90	91	122	104.91	109	101	932	-101	-337	0.735759625062398	0.853835630021627	0.0125	0.1343	0.0554	0.0554	TRUE	0.3256
ZFR	ENSG00000056097	1402	1500	1202	2331	1614	1831	1423	1415	1410	1829	1967	1667	1618.62	1416	1821	1286	363	2068	0.0385972373011521	0.117519868636405	0.0029	0.0756	0.0215	0.0215	TRUE	0.0661
ZNF280C	ENSG00000056277	108	123	102	601	202	291	110	116	120	472	246	265	221.34	115	328	2851	1511	4382	1.17418315703491e-05	0.000166732355683676	65	0.1013	0.0797	0.0797	TRUE	1.7135
NPFFR2	ENSG00000056291	3	2	22	6	7	1	3	2	26	5	9	1	7.48	10	5	458	-1127	-0.87	0.384210752922602	0.58391237271012	1.1207	0.9523	1.0542	1.0542	TRUE	1.7165
PHF21B	ENSG00000056487	4	7	13	1	3	9	4	7	15	1	4	8	6.43	9	4	488	-1036	-918	0.358677259897501	0.559644883147244	0.4995	1.0972	0.7419	0.7419	TRUE	0.7506
TRAF1	ENSG00000056558	105	186	104	224	172	202	107	175	122	176	210	184	162.23	135	190	1406	491	1612	0.106989386541814	0.246162685568291	0.0309	0.1121	0.0605	0.0605	TRUE	0.7401
RC3H2	ENSG00000056586	883	1057	813	1417	1185	1443	896	997	954	1112	1445	1314	1119.56	949	1290	1359	442	2.17	0.0299790356146414	0.0975987384046843	0.0094	0.0774	29	29	TRUE	0.1771
IL17RB	ENSG00000056736	190	168	142	195	217	151	193	159	167	153	265	137	178.82	173	185	1068	95	275	0.783423248457965	0.881596916367454	0.0633	0.1084	0.0806	0.0806	TRUE	1.4723
TRAF3IP2	ENSG00000056972	743	891	570	288	314	361	754	841	669	226	383	329	533.47	755	313	413	-1275	-4537	5.71494395549166e-06	9.00907336983677e-05	0.0381	0.0839	0.0547	0.0547	TRUE	0.5527
GYG2	ENSG00000056998	73	83	90	837	184	736	74	78	106	657	224	670	301.51	86	517	6024	2591	5712	1.11650368796272e-08	3.63367926059867e-07	0.1788	0.0934	0.1413	0.1413	TRUE	2.8233
DCBLD2	ENSG00000057019	296	317	357	575	370	472	300	299	419	451	451	430	391.71	339	444	1309	389	1601	0.109398803751277	0.249842464060852	16	0.0883	0.0399	0.0399	TRUE	0.4694
SERPINB3	ENSG00000057149	0	0	0	0	0	1	0	0	0	0	0	1	0.15	0	0	1789	839	206	0.837040795288231	NA	0	43.5028	10	10	TRUE	0.3832
SOAT1	ENSG00000057252	476	535	485	914	385	676	483	505	569	717	469	616	559.8	519	601	1159	213	845	0.397867280187095	0.59675655835986	0.0241	0.0833	0.0439	0.0439	TRUE	0.2632
PKP2	ENSG00000057294	3173	4655	2472	2034	1652	2328	3220	4392	2901	1596	2014	2120	2706.94	3504	1910	545	-876	-3.38	0.000725584719219982	0.0053200757501529	35	0.0739	48	48	TRUE	0.5983
MSH4	ENSG00000057468	38	29	30	34	33	84	39	27	35	27	40	76	40.75	34	48	1419	505	952	0.340947260735267	0.542386772872613	0.1402	0.2332	0.1768	0.1768	TRUE	0.6223
F7	ENSG00000057593	2	4	1	250	0	23	2	4	1	196	0	21	37.34	2	72	30858	4948	3.44	0.000581473436479662	0.00443422940335851	2.6332	248	1.2623	1.2623	TRUE	1.7506
GDI2	ENSG00000057608	2945	3066	2469	2486	2582	3015	2988	2893	2897	1950	3147	2745	2770.21	2926	2614	893	-163	-658	0.510777868361147	0.696456503439345	0.0289	0.0739	0.0439	0.0439	TRUE	0.5639
PRDM1	ENSG00000057657	440	510	332	722	662	734	446	481	390	566	807	668	559.83	439	680	1548	0.63	2605	0.00918198440740759	0.039946977441283	0.0197	0.0833	0.0403	0.0403	TRUE	0.1904
ATG5	ENSG00000057663	1026	1419	865	1361	937	1066	1041	1339	1015	1068	1142	971	1095.92	1132	1060	936	-95	-433	0.665233184462055	0.808911365317304	0.0136	0.0775	0.0336	0.0336	TRUE	0.3086
TMCC3	ENSG00000057704	1488	2353	1442	320	264	366	1510	2220	1692	251	322	333	1054.69	1807	302	167	-2583	-9944	2.67558252642267e-23	8.43561003408697e-21	0.0288	0.0778	0.0467	0.0467	TRUE	0.3244
PITHD1	ENSG00000057757	293	277	308	215	333	171	297	261	361	169	406	156	275.06	306	244	792	-336	-784	0.43296212935568	0.629009276847786	0.1542	0.0955	0.1289	0.1289	TRUE	3.7012
MTA3	ENSG00000057935	821	1028	553	792	542	957	833	970	649	621	661	871	767.55	817	718	878	-188	-697	0.485545294210282	0.674621473213688	0.0336	0.0801	0.0509	0.0509	TRUE	0.2653
USP13	ENSG00000058056	39	33	53	145	76	99	40	31	62	114	93	90	71.57	44	99	2246	1168	2983	0.00285326183160145	0.015700331943838	0.0439	0.1636	0.0937	0.0937	TRUE	0.9068
ATP11B	ENSG00000058063	2165	2657	2063	1903	1759	2384	2197	2507	2421	1493	2144	2171	2155.39	2375	1936	815	-295	-1248	0.212074189965414	0.396960390085539	0.0212	0.0746	0.0398	0.0398	TRUE	0.4873
LAMC2	ENSG00000058085	502	865	549	628	1000	1805	509	816	644	493	1219	1643	887.48	656	1118	1703	768	1726	0.0843306018619028	0.208430044631244	0.1922	0.0789	0.1414	0.1414	TRUE	0.2523
CDK14	ENSG00000058091	486	479	530	734	462	832	493	452	622	576	563	758	577.26	522	632	1211	277	1084	0.278165797177062	0.476997489201899	0.0266	0.0829	0.0451	0.0451	TRUE	0.3561
SEC61A1	ENSG00000058262	1641	1815	1869	3415	1776	2456	1665	1713	2193	2679	2165	2236	2108.51	1857	2360	1271	346	1551	0.120910169678309	0.268648113072254	0.0186	0.0746	0.0355	0.0355	TRUE	0.3019
PPP1R12A	ENSG00000058272	1609	2049	1332	1831	1486	2347	1633	1933	1563	1437	1811	2137	1752.3	1710	1795	1.05	0.07	289	0.772807907383631	0.876445478596386	0.0255	0.0753	0.0417	0.0417	TRUE	0.2137
RASGRF1	ENSG00000058335	14	16	10	142	20	71	14	15	12	111	24	65	40.24	14	67	4899	2293	3597	0.000322370172271806	0.0027400106723254	0.2564	0.2353	0.2476	0.2476	TRUE	0.0819
CAMK2B	ENSG00000058404	8	22	14	27	1	2	8	21	16	21	1	2	11.59	15	8	545	-875	-781	0.43481767527416	0.630796682125386	0.9431	0.6403	0.8107	0.8107	TRUE	3.3073
CROCC	ENSG00000058453	1202	273	348	668	493	395	1220	258	408	524	601	360	561.72	629	495	787	-345	-629	0.529141057800814	0.711141631687274	335	0.0832	215	215	TRUE	2.2612
POLR3E	ENSG00000058600	90	112	103	174	127	113	91	106	121	137	155	103	118.68	106	132	1239	309	1003	0.316039036737361	0.517501147311623	0.0223	127	0.06	0.06	TRUE	0.3754
ATP2B4	ENSG00000058668	801	734	580	967	877	1264	813	693	681	759	1069	1151	860.75	729	993	1362	446	1764	0.0777204585221605	0.196410029450073	0.0276	0.0792	0.0448	0.0448	TRUE	0.5145
ZC3H11A	ENSG00000058673	1	3	1	1	2	1	1	3	1	1	2	1	1.53	2	1	788	-343	-204	0.83869119271848	NA	0	4.3925	1.3767	1.3767	TRUE	0.3038
RIOK2	ENSG00000058729	222	222	235	339	229	294	225	209	276	266	279	268	253.88	237	271	1145	195	838	0.40229137954459	0.600548398618179	0.0057	0.0975	0.0352	0.0352	TRUE	0.2229
YIPF1	ENSG00000058799	274	277	237	117	146	204	278	261	278	92	178	186	212.16	272	152	556	-847	-2481	0.0131149361448735	0.0523507777509907	0.0638	0.1026	79	79	TRUE	1.3251
NDC1	ENSG00000058804	519	633	596	711	794	698	527	597	699	558	968	636	664.08	608	721	1184	244	821	0.411402223442161	0.608969174889923	0.0536	0.0814	0.0622	0.0622	TRUE	1058
DGKG	ENSG00000058866	54	53	26	101	24	172	55	50	31	79	29	157	66.74	45	88	1961	972	1577	0.114859054767267	0.258923696468988	0.3259	0.1703	0.2568	0.2568	TRUE	0.1948
FLYWCH1	ENSG00000059122	187	291	203	317	180	225	190	275	238	249	219	205	229.25	234	224	958	-61	-233	0.815452950621773	0.901085007638379	0.0179	0.1003	0.0456	0.0456	TRUE	0.2647
UNKL	ENSG00000059145	223	248	152	385	149	194	226	234	178	302	182	177	216.49	213	220	1035	0.05	154	0.877899016563236	0.937295539935552	0.0542	102	72	72	TRUE	1.2021
TBXAS1	ENSG00000059377	443	386	370	871	757	1260	450	364	434	683	923	1147	666.87	416	918	2206	1142	4121	3.78016176706099e-05	0.00046088280444566	0.0385	0.0814	0.0535	0.0535	TRUE	0.1068
PARP12	ENSG00000059378	755	961	550	636	343	542	766	907	645	499	418	493	621.46	773	470	609	-716	-3044	0.00233307813996591	0.0133817085583377	0.0176	0.0821	0.0382	0.0382	TRUE	0.1473
ALDH18A1	ENSG00000059573	1949	2888	1646	1638	1305	1706	1978	2725	1931	1285	1591	1553	1843.86	2211	1476	667	-583	-2415	0.0157329794634929	0.0600908687515351	0.0258	0.0751	0.0415	0.0415	TRUE	0.5008
TARBP1	ENSG00000059588	639	783	572	1537	750	883	648	739	671	1206	914	804	830.41	686	975	1421	507	2078	0.0377088160703271	0.11549612790939	0.0232	0.0794	0.0416	0.0416	TRUE	0.5194
GATB	ENSG00000059691	289	293	210	169	156	182	293	276	246	133	190	166	217.43	272	163	596	-746	-2.86	0.00423730995967484	0.0215095447462437	14	0.1018	0.0441	0.0441	TRUE	0.2938
MXD1	ENSG00000059728	2535	6002	2177	859	820	956	2572	5663	2554	674	1000	870	2222.29	3596	848	236	-2085	-5.45	5.02812049112572e-08	1.39748505881453e-06	0.1414	0.0745	0.1048	0.1048	TRUE	3.0752
CDK17	ENSG00000059758	605	850	536	733	678	1351	614	802	629	575	826	1230	779.41	682	877	1287	364	1.08	0.280269135754292	0.479341466456188	0.0808	0.08	0.0804	0.0804	TRUE	0.2869
DNAJC25	ENSG00000059769	0	0	0	0	0	0	0	0	0	0	0	0	0	0	0	NA	NA	NA	NA	NA	NA	NA	NA	NA	NA	NA
SLC2A3	ENSG00000059804	54	154	52	285	368	239	55	145	61	224	449	218	191.82	87	297	3397	1764	3562	0.000368557589595585	0.00306241200923707	0.2214	0.1059	0.1692	0.1692	TRUE	3.3159
PSD	ENSG00000059915	36	28	44	13	1	17	37	26	52	10	1	15	23.58	38	9	0.24	-2057	-2722	0.00649579956993576	0.0302173278963779	0.3376	351	0.3453	0.3453	TRUE	0.5381
CTDP1	ENSG00000060069	262	351	199	122	152	141	266	331	233	96	185	128	206.65	277	136	491	-1027	-3013	0.00259105044632677	0.0145309104797058	0.0631	0.1034	0.0784	0.0784	TRUE	0.8622
YBX3	ENSG00000060138	721	798	781	1641	1384	1226	732	753	916	1287	1687	1116	1081.96	800	1363	1704	769	3031	0.00243706988736819	0.0138482670198016	0.0296	0.0776	0.0453	0.0453	TRUE	0.4122
STYK1	ENSG00000060140	526	910	473	247	150	368	534	859	555	194	183	335	443.18	649	237	366	-1452	-4077	4.563575862834e-05	0.000537245237807844	0.09	0.0864	0.0885	0.0885	TRUE	1.4557
WNK1	ENSG00000060237	2008	2263	1692	4473	2661	4786	2038	2135	1985	3509	3244	4358	2878.14	2053	3704	1804	851	4131	3.6075064229975e-05	0.000444940492684863	0.0125	0.0738	0.0302	0.0302	TRUE	0.2906
RPS17P5	ENSG00000060303	0	0	0	0	0	0	0	0	0	0	0	0	0	0	0	NA	NA	NA	NA	NA	NA	NA	NA	NA	NA	NA
CCAR1	ENSG00000060339	905	984	817	1338	832	1111	918	928	959	1050	1014	1012	980.15	935	1025	1096	133	798	0.424781952114407	0.621555491643547	0	0.0782	0.0189	0.0189	TRUE	0.0057
OGFR	ENSG00000060491	370	375	233	1126	399	465	375	354	273	883	486	423	465.97	334	597	1789	839	2359	0.0183011876736692	0.0674363339808798	0.0909	0.0857	0.0888	0.0888	TRUE	2.0785
GNA15	ENSG00000060558	31	24	25	70	134	159	31	23	29	55	163	145	74.41	28	121	4344	2119	4184	2.85828780003483e-05	0.000363877168637872	0.1634	0.1601	0.1621	0.1621	TRUE	0.9432
CREB3L3	ENSG00000060566	433	45	42	18	2	4	439	42	49	14	2	4	91.89	177	7	39	-4686	-4.84	NA	NA	1.0826	0.1432	0.6024	0.6024	TRUE	18.0042
PIGV	ENSG00000060642	171	166	159	109	71	74	174	157	187	86	87	67	126.02	173	80	463	-1.11	-4018	5.87246872312679e-05	0.000664580335924018	0	0.1238	0.0459	0.0459	TRUE	0.1791
PTPRU	ENSG00000060656	40	16	58	194	76	86	41	15	68	152	93	78	74.48	41	108	2628	1394	2426	0.0152649650960786	0.0587929883009494	272	0.16	0.2207	0.2207	TRUE	0.6229
SNRNP40	ENSG00000060688	302	342	310	365	346	217	306	323	364	286	422	198	316.43	331	302	911	-135	-0.4	0.6893885078031	0.824988396823296	0.07	0.0923	0.0787	0.0787	TRUE	0.3633
RIMBP2	ENSG00000060709	120	203	328	251	9	240	122	192	385	197	11	219	187.43	233	142	612	-708	-864	0.387358241331462	0.586558715430692	0.8692	0.1067	0.4785	0.4785	TRUE	1.1092
COL11A1	ENSG00000060718	6	6	6	1232	136	405	6	6	7	967	166	369	253.32	6	501	80225	6326	9268	1.89497131642179e-20	4.34508309349533e-18	0.3974	0.0975	0.2514	0.2514	TRUE	0.2489
QSER1	ENSG00000060749	1038	1135	778	1545	1359	1486	1053	1071	913	1212	1657	1353	1209.81	1012	1407	1389	474	2141	0.0322355884984267	0.102919257076148	0.0154	77	0.0345	0.0345	TRUE	0.2871
MPC1	ENSG00000060762	680	949	700	490	291	248	690	895	821	384	355	226	561.96	802	322	401	-1319	-4551	5.34088494152853e-06	8.54626299366874e-05	0.0438	0.0832	0.0584	0.0584	TRUE	0.7817
ACAA1	ENSG00000060971	1052	1232	996	464	290	449	1067	1162	1169	364	354	409	754.16	1133	376	332	-1593	-8403	4.35581539256189e-17	6.51049207341583e-15	0.0022	0.0802	0.0241	0.0241	TRUE	0.0698
BCAT1	ENSG00000060982	119	57	52	284	156	201	121	54	61	223	190	183	138.59	79	199	2.53	1339	3421	0.000625018900895225	0.00470407735257883	0.0886	0.1191	0.1014	0.1014	TRUE	2.0581
HDAC7	ENSG00000061273	288	311	285	510	492	947	292	293	334	400	600	862	463.7	306	621	2024	1017	3039	0.0023703658058418	0.0135685790724187	0.0735	0.0857	0.0782	0.0782	TRUE	0.1511
LZTS1	ENSG00000061337	12	5	5	129	99	130	12	5	6	101	121	118	60.5	8	113	14921	3899	7986	1.39396618062619e-15	1.63531683678344e-13	0.0031	0.1804	0.0991	0.0991	TRUE	0.8081
PRDM6	ENSG00000061455	60	50	107	90	46	67	61	47	126	71	56	61	70.22	78	63	808	-308	-663	0.507439789423449	0.693422837165749	0.1253	0.1654	0.1416	0.1416	TRUE	1.7827
WNT8A	ENSG00000061492	0	0	0	1	0	0	0	0	0	1	0	0	0.13	0	0	1789	839	206	0.837040795288231	NA	0	50.4757	10	10	TRUE	0.2688
SPAG4	ENSG00000061656	11	10	15	40	24	70	11	9	18	31	29	64	27.1	13	41	3287	1717	2904	0.0036849986889347	0.0192235365926146	0.1223	0.3148	199	199	TRUE	1.7499
NCKAP1	ENSG00000061676	2173	2483	1884	2590	2237	3008	2205	2343	2211	2032	2727	2739	2376.01	2253	2499	1109	149	702	0.482640582075305	0.6719192998801	0.0131	0.0743	0.0322	0.0322	TRUE	326
MRPS35	ENSG00000061794	766	779	683	1327	968	1163	777	735	801	1041	1180	1059	932.28	771	1093	1417	503	2786	0.00533606357704226	0.0258886970083094	0.0023	0.0786	0.0224	0.0224	TRUE	0.0568
GUCY1B1	ENSG00000061918	37	24	43	180	125	163	38	23	50	141	152	148	92.11	37	147	4021	2007	5315	1.06773569976439e-07	2.72718619618302e-06	0.0317	0.1431	0.0853	0.0853	TRUE	0.8722
SFSWAP	ENSG00000061936	796	880	569	895	584	945	808	830	668	702	712	860	763.36	769	758	986	-0.02	-92	0.926867190955832	0.963987741822936	0.0121	0.0801	0.0327	0.0327	TRUE	166
TNK2	ENSG00000061938	405	480	326	631	461	579	411	453	383	495	562	527	471.76	416	528	1.27	344	1.71	0.0871738036062769	0.213237120762208	0.0033	0.0855	27	27	TRUE	0.0723
MON2	ENSG00000061987	1672	2337	1473	1272	1137	1903	1697	2205	1728	998	1386	1733	1624.44	1877	1372	731	-452	-1589	0.111971000644058	0.254202390976126	0.0464	0.0756	0.0577	0.0577	TRUE	0.3015
CDH3	ENSG00000062038	6	11	14	239	389	501	6	10	16	188	474	456	191.79	11	373	34296	5.1	9666	4.21253128637779e-22	1.19718952530326e-19	0.1969	0.1059	0.1514	0.1514	TRUE	2.2085
ARSF	ENSG00000062096	1	1	0	0	0	0	1	1	0	0	0	0	0.33	1	0	267	-1906	-471	0.637555554777925	NA	0	20.2653	10	10	TRUE	0.1989
GPBP1	ENSG00000062194	1294	1621	980	1758	1083	1394	1313	1529	1150	1379	1320	1269	1326.85	1331	1323	994	-9	-43	0.965308103393889	0.983240126717915	0.0102	0.0765	0.0295	0.0295	TRUE	0.2055
DGAT2	ENSG00000062282	26	53	48	414	230	367	26	50	56	325	280	334	178.67	44	313	7.1	2828	8129	4.34414456474435e-16	5.47850931421322e-14	0.0409	0.1084	0.0739	0.0739	TRUE	0.9747
ZNF112	ENSG00000062370	71	66	37	45	20	49	72	62	43	35	24	45	47.01	59	35	589	-763	-1752	0.0798032524829376	0.199959025034237	0.0473	0.2117	0.1141	0.1141	TRUE	0.3132
CS	ENSG00000062485	2027	2389	1870	1652	1556	1951	2057	2254	2194	1296	1897	1776	1912.39	2168	1656	764	-389	-1691	0.0908754975948966	0.219708338182342	0.0187	75	0.0376	0.0376	TRUE	0.4399
LTK	ENSG00000062524	130	103	169	33	62	9	132	97	198	26	76	8	89.51	142	37	254	-1975	-2839	0.00452123031792473	0.0226431832601353	0.5121	0.1451	0.3317	0.3317	TRUE	1.2943
MRPS24	ENSG00000062582	0	0	0	0	0	0	0	0	0	0	0	0	0	0	0	NA	NA	NA	NA	NA	NA	NA	NA	NA	NA	NA
ELMO2	ENSG00000062598	276	293	245	665	368	502	280	276	287	522	449	457	378.56	281	476	1693	759	3752	0.000175276244713795	0.00164575340429733	0	0.0889	0.0266	0.0266	TRUE	0.0848
WAPL	ENSG00000062650	1253	1481	1138	1961	1150	1485	1271	1397	1335	1539	1402	1352	1382.76	1334	1431	1072	101	0.57	0.568507349606323	0.74247078930487	0.0028	0.0763	0.0217	0.0217	TRUE	0.0527
VMP1	ENSG00000062716	2113	3480	2250	2796	1933	2664	2144	3284	2640	2194	2356	2426	2507.2	2689	2325	865	-0.21	-889	0.374069584913878	0.573903291088218	0.0233	0.0741	0.0398	0.0398	TRUE	0.2298
APPBP2	ENSG00000062725	661	788	552	819	490	677	671	744	648	643	597	616	653.03	688	619	0.9	-152	-814	0.41540867066743	0.612638222242903	0.0018	0.0816	0.0234	0.0234	TRUE	0.0608
POLD1	ENSG00000062822	191	204	155	407	223	244	194	192	182	319	272	222	230.25	189	271	1432	518	2033	0.0420438423010735	0.12516386101373	0.0148	0.1001	0.0422	0.0422	TRUE	0.1447
SEZ6	ENSG00000063015	2	6	16	0	0	6	2	6	19	0	0	5	5.32	9	2	0.21	-2251	-1.35	0.177057707511377	0.349302935291804	2.1915	1.3101	1684	1684	TRUE	1.1789
EIF4B	ENSG00000063046	4362	3499	3074	5608	5166	5369	4426	3301	3607	4400	6297	4889	4486.69	3778	5195	1375	459	1872	0.0612260897551394	0.165216011573264	0.0295	73	0.0432	0.0432	TRUE	0.4192
SLC6A16	ENSG00000063127	30	50	24	9	10	27	30	47	28	7	12	25	24.94	35	15	413	-1276	-2021	0.0432640556899114	0.127797118388381	0.1673	0.3358	0.2394	0.2394	TRUE	1.6596
BICRA	ENSG00000063169	0	0	0	0	0	0	0	0	0	0	0	0	0	0	0	NA	NA	NA	NA	NA	NA	NA	NA	NA	NA	NA
SPHK2	ENSG00000063176	430	401	230	281	148	274	436	378	270	220	180	249	289.15	361	216	0.6	-737	-2507	0.0121890615897609	0.0495369355001402	0.0384	0.0943	0.0586	0.0586	TRUE	0.2924
RPL18	ENSG00000063177	3026	2921	2238	6957	3763	3511	3071	2756	2626	5458	4587	3197	3615.76	2818	4414	1567	648	2434	0.0149529631260138	0.0579118790703853	0.0362	0.0733	0.0508	0.0508	TRUE	0.2412
CA11	ENSG00000063180	16	8	6	21	12	14	16	8	7	16	15	13	12.45	10	15	1421	506	733	0.463510125646612	0.655743997599611	0.0192	0.6011	0.2605	0.2605	TRUE	0.9115
ISOC2	ENSG00000063241	186	270	257	320	264	202	189	255	302	251	322	184	250.31	249	252	1015	21	64	0.948649481813417	0.97452139040754	0.0606	0.0978	0.0748	0.0748	TRUE	0.1909
U2AF2	ENSG00000063244	1452	1503	1318	2127	1271	1424	1473	1418	1546	1669	1549	1297	1492.11	1479	1505	1017	25	126	0.900091230113498	0.950152262572008	0.0086	0.0759	0.0276	0.0276	TRUE	0.1776
EPN1	ENSG00000063245	2128	2457	1994	2385	1196	1659	2159	2318	2340	1871	1458	1511	1942.81	2272	1613	0.71	-494	-2468	0.0135727488430283	0.0537851320055098	0.0099	0.0749	0.0283	0.0283	TRUE	0.2375
MED29	ENSG00000063322	431	334	338	718	297	326	437	315	397	563	362	297	395.21	383	407	1065	91	277	0.782022193946119	0.880561531055138	0.0662	0.0882	0.0746	0.0746	TRUE	1.0051
AHRR	ENSG00000063438	0	0	0	0	0	0	0	0	0	0	0	0	0	0	0	NA	NA	NA	NA	NA	NA	NA	NA	NA	NA	NA
GSC2	ENSG00000063515	0	0	0	0	0	0	0	0	0	0	0	0	0	0	0	NA	NA	NA	NA	NA	NA	NA	NA	NA	NA	NA
ZNF275	ENSG00000063587	202	190	219	975	366	584	205	179	257	765	446	532	397.34	214	581	2723	1445	4663	3.11148104357729e-06	5.33766785280318e-05	0.0527	0.0881	0.0659	0.0659	TRUE	0.4031
MTMR1	ENSG00000063601	458	573	403	1503	496	884	465	541	473	1179	605	805	677.82	493	863	1752	809	2625	0.00867268409389603	0.0381923657020153	57	0.0812	0.0669	0.0669	TRUE	284
GPC1	ENSG00000063660	173	86	172	279	191	247	176	81	202	219	233	225	189.19	153	226	1478	564	1466	0.142602445153049	0.301396474106864	0.0971	0.1063	0.1009	0.1009	TRUE	1.8015
ADCK1	ENSG00000063761	259	381	260	310	217	326	263	359	305	243	265	297	288.66	309	268	867	-206	-835	0.403528393881488	0.601423827406458	0.0144	0.0943	0.0402	0.0402	TRUE	0.2321
HAGH	ENSG00000063854	315	328	243	300	156	172	320	309	285	235	190	157	249.4	305	194	637	-0.65	-2485	0.0129431061803598	0.0517980953009322	0.0179	0.0979	0.0451	0.0451	TRUE	396
RNF4	ENSG00000063978	703	819	660	947	685	793	713	773	774	743	835	722	760.09	753	767	1017	24	0.13	0.896390197375446	0.947577609107384	0.0026	0.0802	0.0237	0.0237	TRUE	0.0708
CASP8	ENSG00000064012	582	642	399	726	432	667	591	606	468	570	527	607	561.33	555	568	1023	33	152	0.878985034026474	0.93824733493189	0.0101	0.0832	0.0325	0.0325	TRUE	0.2156
LIMCH1	ENSG00000064042	371	310	294	615	181	613	376	292	345	482	221	558	379.2	338	420	1246	317	827	0.408215566680546	0.606038328728478	0.1132	0.0889	0.1031	0.1031	TRUE	1.0311
INTS13	ENSG00000064102	245	217	178	473	284	389	249	205	209	371	346	354	288.95	221	357	1618	695	3181	0.00146876651481955	0.0093680442123637	0.0014	0.0943	0.0307	0.0307	TRUE	0.1347
TM7SF3	ENSG00000064115	532	646	564	798	649	1225	540	610	662	626	791	1115	723.95	604	844	1398	484	1673	0.0944020786496303	0.225505521841156	0.0453	0.0806	0.0589	0.0589	TRUE	367
DLX3	ENSG00000064195	0	0	2	20	0	31	0	0	2	16	0	28	7.71	1	15	19.83	4.31	2285	0.0223139426656289	0.0782636424660283	4.3269	0.9263	1.8288	1.8288	TRUE	0.2313
SPA17	ENSG00000064199	103	58	96	35	36	29	105	55	113	27	44	26	61.61	91	32	357	-1485	-3.26	0.00111528817838311	0.00748396570116875	0.0953	0.1785	0.1289	0.1289	TRUE	1.1792
TSPAN32	ENSG00000064201	18	14	5	8	3	14	18	13	6	6	4	13	10	12	8	611	-711	-833	0.404846406127019	0.60238852465386	0.2026	0.7303	0.4204	0.4204	TRUE	0.3186
CCN5	ENSG00000064205	10	6	0	0	0	0	10	6	0	0	0	0	2.63	5	0	33	-4911	-1959	0.0500736100092504	NA	7.8533	2573	3.4288	3.4288	TRUE	0.0643
DMRT3	ENSG00000064218	0	0	0	0	0	1	0	0	0	0	0	1	0.15	0	0	1789	839	206	0.837040795288231	NA	0	43.5028	10	10	TRUE	0.3832
ST3GAL6	ENSG00000064225	149	66	118	111	68	150	151	62	138	87	83	137	109.75	117	102	873	-196	-443	0.657862312739048	0.803969822933106	0.1326	0.1316	132	132	TRUE	1.7336
ATP2C2	ENSG00000064270	2705	3194	2764	2484	739	1557	2745	3014	3243	1949	901	1418	2211.49	3001	1423	474	-1076	-3346	0.000821059025683392	0.005854179865809	0.0705	0.0745	74	74	TRUE	0.4604
NGFR	ENSG00000064300	35	10	12	36	7	17	36	9	14	28	9	15	18.55	20	17	894	-161	-0.21	0.833857356966006	0.911757545727759	0.3353	0.4268	0.3727	0.3727	TRUE	0.8611
CDON	ENSG00000064309	61	79	64	289	78	133	62	75	75	227	95	121	109.07	71	148	2101	1071	2562	0.0104167583547662	0.0440925844519555	0.1045	0.1319	0.1153	0.1153	TRUE	0.9613
TAF2	ENSG00000064313	605	716	525	941	779	853	614	676	616	738	950	777	728.34	635	822	1292	0.37	1764	0.0777118962077634	0.196410029450073	0.0088	0.0806	0.0303	0.0303	TRUE	0.2181
HIPK2	ENSG00000064393	3174	3320	1873	1398	2092	3379	3221	3133	2198	1097	2550	3077	2545.75	2851	2241	786	-347	-0.86	0.38959960530033	0.589002957672444	0.15	0.0741	0.1169	0.1169	TRUE	1.1226
TNPO3	ENSG00000064419	1025	1184	855	1821	1126	1504	1040	1117	1003	1429	1373	1369	1221.85	1053	1390	1.32	0.4	2349	0.0188051240538095	0.0687511791616545	0.0008	0.0769	0.02	0.02	TRUE	0.0336
BORCS8-MEF2B	ENSG00000064489	0	0	0	0	0	0	0	0	0	0	0	0	0	0	0	NA	NA	NA	NA	NA	NA	NA	NA	NA	NA	NA
RFXANK	ENSG00000064490	161	130	113	256	123	129	163	123	133	201	150	117	147.81	140	156	1.12	164	504	0.613988117915639	0.774218987832882	0.0421	0.1161	69	69	TRUE	325
TMEM161A	ENSG00000064545	109	109	98	280	197	188	111	103	115	220	240	171	159.91	110	210	1.92	941	3.47	0.000520720383093977	0.0040599288601508	0.0128	0.1127	46	46	TRUE	0.2933
LPAR2	ENSG00000064547	90	96	87	113	81	99	91	91	102	89	99	90	93.59	95	93	977	-34	-123	0.901836986538134	0.950894430389636	0	0.1419	0.0446	0.0446	TRUE	43
CTSA	ENSG00000064601	3047	3052	1904	1893	1448	1498	3092	2880	2234	1485	1765	1364	2136.63	2735	1538	562	-831	-3548	0.000387622962162395	0.00319112857222065	0.0215	0.0746	39	39	TRUE	0.3109
SUGP2	ENSG00000064607	754	856	656	1040	599	824	765	808	770	816	730	750	773.14	781	765	981	-28	-158	0.874381299803412	0.935287630801169	1	0.08	0.0216	0.0216	TRUE	0.04
SLC12A2	ENSG00000064651	7139	8183	5705	8779	9821	17944	7244	7721	6694	6888	11972	16338	9476.1	7220	11733	1625	0.7	2055	0.03984299291023	0.120208120655296	0.0836	0.0722	0.0836	0.0836	TRUE	0.1477
SNX24	ENSG00000064652	599	732	421	237	179	191	608	691	494	186	218	174	395.09	598	193	322	-1636	-6555	5.55661662240952e-11	2.86755524826034e-09	0.0184	0.0882	0.0415	0.0415	TRUE	0.1256
EYA2	ENSG00000064655	872	1798	166	46	27	930	885	1696	195	36	33	847	615.31	925	305	0.33	-1.6	-1069	0.285189528957044	0.484471654764711	1.6129	0.0822	0.8014	1.6129	TRUE	0.4597
CNN2	ENSG00000064666	469	632	745	1170	1830	1663	476	596	874	918	2231	1514	1101.54	649	1554	2396	1.26	3.18	0.00147526752482419	0.00939220741911353	0.1373	0.0775	0.1121	0.1121	TRUE	0.1188
ABCA7	ENSG00000064687	238	229	120	256	197	216	242	216	141	201	240	197	206.01	200	213	1063	88	0.29	0.771794015121246	0.875590893799421	0.0375	0.1035	0.0619	0.0619	TRUE	0.6978
SNCAIP	ENSG00000064692	97	53	78	337	539	570	98	50	92	264	657	519	280.06	80	480	6006	2586	5941	2.833403630784e-09	1.0745949340264e-07	0.1555	95	0.1291	0.1291	TRUE	0.1539
DDX20	ENSG00000064703	126	131	141	223	191	207	128	124	165	175	233	188	168.86	139	199	1.43	516	1847	0.0647403660471082	0.171821442839162	0.0175	0.1105	0.0499	0.0499	TRUE	0.2774
BTBD1	ENSG00000064726	916	1118	880	1134	699	786	929	1055	1033	890	852	716	912.39	1006	819	815	-296	-1472	0.140987294720602	0.298725415346239	0.0077	0.0787	28	28	TRUE	0.1463
FAR2	ENSG00000064763	2036	2717	1157	2116	1575	2679	2066	2564	1358	1660	1920	2439	2001.07	1996	2006	1005	7	24	0.98100722533376	0.990580182794606	0.0675	0.0748	0.0703	0.0703	TRUE	0.3034
BCAS1	ENSG00000064787	3566	5506	3359	577	210	1323	3618	5195	3941	453	256	1205	2444.69	4251	638	0.15	-2736	-5276	1.31719207247963e-07	3.24125629737731e-06	326	0.0742	0.1929	0.1929	TRUE	7.1458
POU1F1	ENSG00000064835	0	0	0	0	0	0	0	0	0	0	0	0	0	0	0	NA	NA	NA	NA	NA	NA	NA	NA	NA	NA	NA
CHI3L2	ENSG00000064886	9	22	7	2	14	4	9	21	8	2	17	4	10.06	13	8	566	-821	-795	0.426563274926124	0.623032483638026	0.6154	0.7264	0.6611	0.6611	TRUE	3.0739
SBNO2	ENSG00000064932	156	199	163	260	128	278	158	188	191	204	156	253	191.74	179	204	1144	194	663	0.507066467216036	0.693103046706759	0.0284	0.1059	56	56	TRUE	0.1664
PMS1	ENSG00000064933	398	433	349	442	437	592	404	409	410	347	533	539	440.07	408	473	1.16	214	0.81	0.418031595953909	0.614843759979443	0.0282	0.0865	0.0479	0.0479	TRUE	0.6464
HMG20B	ENSG00000064961	520	476	407	426	358	331	528	449	478	334	436	301	421.06	485	357	736	-442	-1794	0.0728438512314512	0.187480003845437	0.0191	0.0872	0.0414	0.0414	TRUE	0.4172
CALCRL	ENSG00000064989	143	69	98	398	306	286	145	65	115	312	373	260	211.81	108	315	2.91	1541	4188	2.81318597355184e-05	0.000359041534309482	0.0831	0.1026	0.0912	0.0912	TRUE	0.4811
TAF11	ENSG00000064995	221	278	195	226	187	211	224	262	229	177	228	192	218.79	238	199	833	-264	-1088	0.276599315677353	0.475393911247303	0.0072	0.1016	0.0378	0.0378	TRUE	0.1666
ANKS1A	ENSG00000064999	1431	1858	1170	1848	1419	1796	1452	1753	1373	1450	1730	1635	1565.48	1526	1605	1051	72	347	0.728373383786396	0.849151729722782	0.0117	0.0757	0.0305	0.0305	TRUE	0.2048
AP3D1	ENSG00000065000	1682	1643	1404	2918	1393	1711	1707	1550	1647	2289	1698	1558	1741.61	1635	1848	1131	178	0.76	0.4470358667442	0.642470777718267	0.0224	0.0753	0.0387	0.0387	TRUE	0.5291
ZNF76	ENSG00000065029	329	347	249	346	203	375	334	327	292	271	247	341	302.29	318	286	903	-147	-608	0.543375542281907	0.723329706568434	0.0129	0.0933	39	39	TRUE	0.3148
NHERF2	ENSG00000065054	260	201	308	244	233	327	264	190	361	191	284	298	264.68	272	258	949	-76	-218	0.827455988016183	0.907831902886039	0.0743	0.0964	0.0829	0.0829	TRUE	0.2541
NTHL1	ENSG00000065057	92	72	103	210	128	107	93	68	121	165	156	97	116.73	94	139	1485	571	1.52	0.128551915315079	0.280181523787823	0.0698	128	0.0925	0.0925	TRUE	0.3616
BLTP3A	ENSG00000065060	397	420	358	693	525	574	403	396	420	544	640	523	487.58	406	569	1399	484	2379	0.0173676029509478	0.0648009416316985	0.0046	85	0.0277	0.0277	TRUE	0.1376
GNAI3	ENSG00000065135	893	1025	820	851	884	1033	906	967	962	668	1078	941	920.2	945	896	947	-79	-312	0.755244780431886	0.865084535624126	0.0287	0.0787	0.0455	0.0455	TRUE	0.5406
IPO5	ENSG00000065150	962	1065	984	4198	2083	1643	976	1005	1155	3294	2539	1496	1744.05	1045	2443	2338	1225	3.72	0.000199531041325558	0.00183925872629836	0.0714	0.0753	0.0775	0.0775	TRUE	0.1478
OAT	ENSG00000065154	550	502	536	1368	610	763	558	474	629	1073	744	695	695.37	554	837	1514	598	2186	0.0288330527136182	0.0948163848851674	0.0379	81	0.0524	0.0524	TRUE	731
WDR3	ENSG00000065183	298	308	292	468	472	488	302	291	343	367	575	444	387.08	312	462	1481	566	2135	0.0327509492579009	0.104267695507404	0.0272	0.0885	48	48	TRUE	0.2748
PKN2	ENSG00000065243	2084	2831	1904	1560	1602	2044	2115	2671	2234	1224	1953	1861	2009.62	2340	1679	717	-479	-1795	0.0726741327383982	0.187186450139826	35	0.0748	0.0509	0.0509	TRUE	0.6832
WDR18	ENSG00000065268	119	200	152	457	214	199	121	189	178	359	261	181	214.73	163	267	1642	716	1984	0.047308978544521	0.136781855433636	0.0802	0.1022	0.0888	0.0888	TRUE	0.1601
TRAM2	ENSG00000065308	818	782	743	1184	863	1052	830	738	872	929	1052	958	896.41	813	980	1204	268	1408	0.158999463510203	0.32436469262045	0.0045	0.0789	25	25	TRUE	0.0786
NTN1	ENSG00000065320	279	207	314	106	78	167	283	195	368	83	95	152	196.19	282	110	0.39	-1357	-3557	0.000374799743774875	0.00310711143380831	0.0935	0.1051	0.0986	0.0986	TRUE	0.1411
GLP2R	ENSG00000065325	197	114	109	18	29	30	200	108	128	14	35	27	85.36	145	25	174	-2522	-5406	6.43820294029463e-08	1.75791690026069e-06	0.1225	0.1487	0.1342	0.1342	TRUE	0.5878
MCM10	ENSG00000065328	81	100	92	144	134	147	82	94	108	113	163	134	115.78	95	137	1439	525	1731	0.0834714326602503	0.206940234453683	0.0182	0.1284	0.0572	0.0572	TRUE	0.2097
DGKA	ENSG00000065357	724	1090	741	132	203	369	735	1028	869	104	247	336	553.26	877	229	261	-1.94	-4513	6.38414222659739e-06	9.91679921849747e-05	0.1682	0.0834	0.1304	0.1304	TRUE	0.9264
ERBB3	ENSG00000065361	2454	3851	1577	2330	2300	3098	2490	3634	1850	1828	2804	2821	2571.09	2658	2484	934	-98	-293	0.769860004665677	0.874626156981253	0.0845	0.0741	0.0804	0.0804	TRUE	0.4001
ROPN1	ENSG00000065371	2	4	7	0	0	1	2	4	8	0	0	1	2.49	5	0	74	-3763	-1999	0.0456141775044811	NA	0	2.7206	1.4421	1.4421	TRUE	0.3172
ANKRD44	ENSG00000065413	870	1241	695	682	607	836	883	1171	815	535	740	761	817.57	956	679	709	-496	-1844	0.0651745068729972	0.172720147055863	0.0345	0.0796	0.0509	0.0509	TRUE	0.4609
KARS1	ENSG00000065427	719	866	698	1537	914	919	730	817	819	1206	1114	837	920.41	789	1052	1334	416	1787	0.0739505855836771	0.1893863327716	0.0192	0.0787	38	38	TRUE	386
ADAT1	ENSG00000065457	114	108	75	151	90	95	116	102	88	118	110	86	103.38	102	105	1029	41	135	0.892291020821506	0.945338838474158	0.0131	0.1353	0.0564	0.0564	TRUE	0.2411
PDIA5	ENSG00000065485	681	734	628	774	681	693	691	693	737	607	830	631	698.13	707	689	975	-37	-166	0.868050511227115	0.931577662777402	14	0.0809	0.0347	0.0347	TRUE	371
TBC1D22B	ENSG00000065491	415	441	379	301	287	337	421	416	445	236	350	307	362.46	427	298	695	-525	-2133	0.0328869602477535	0.104585198404913	0.0166	0.0897	0.0407	0.0407	TRUE	0.3799
NDUFB4	ENSG00000065518	582	674	623	576	444	574	591	636	731	452	541	523	578.88	653	505	774	-0.37	-1739	0.0821059289508692	0.204383596640839	0.0087	0.0829	0.0308	0.0308	TRUE	129
SPEN	ENSG00000065526	1825	2067	1446	1656	1604	1208	1852	1950	1697	1299	1955	1100	1642.2	1833	1451	791	-337	-1195	0.232083463788074	0.422651636490591	0.0477	0.0755	0.0568	0.0568	TRUE	1.1039
MYLK	ENSG00000065534	1963	2804	2950	1496	880	1369	1992	2646	3461	1174	1073	1246	1931.97	2700	1164	431	-1213	-4477	7.57313773727409e-06	0.000114037890494565	0.0391	0.0749	0.0523	0.0523	TRUE	0.1277
ZC3H15	ENSG00000065548	697	607	574	1025	669	579	707	573	674	804	816	527	683.39	651	716	1099	136	509	0.610654939614348	0.771778800973379	0.0335	0.0812	0.05	0.05	TRUE	0.6312
MAP2K4	ENSG00000065559	992	1428	840	1118	681	1212	1007	1347	986	877	830	1104	1025.06	1113	937	842	-249	-1002	0.316468462653306	0.517773505182713	0.0273	0.0779	0.0434	0.0434	TRUE	0.4069
PACC1	ENSG00000065600	64	79	47	159	125	145	65	75	55	125	152	132	100.63	65	136	2093	1065	3576	0.00034892757412879	0.00292022421848641	0	137	0.0524	0.0524	TRUE	0.1534
SNAP91	ENSG00000065609	5	36	15	1	1	3	5	34	18	1	1	3	10.23	19	2	83	-3585	-3183	0.0014582761688103	0.0093205880691334	0	0.7158	584	584	TRUE	0.0802
SLK	ENSG00000065613	1799	1992	1359	1376	1492	1477	1825	1880	1595	1080	1819	1345	1590.45	1767	1415	0.8	-322	-1206	0.22800563763476	0.417827423139969	0.0378	0.0757	0.0507	0.0507	TRUE	0.5369
CYB5R4	ENSG00000065615	534	841	413	460	388	481	542	794	485	361	473	438	515.3	607	424	698	-519	-1.81	0.0703147130199499	0.182623349014581	0.0428	0.0843	0.0572	0.0572	TRUE	0.8573
COL17A1	ENSG00000065618	2860	2970	2407	658	858	1084	2902	2802	2824	516	1046	987	1846.3	2843	850	299	-1743	-5536	3.09406017124037e-08	9.08761952478723e-07	0.0679	0.0751	0.0707	0.0707	TRUE	1.4172
GSTO2	ENSG00000065621	314	373	261	545	283	390	319	352	306	428	345	355	350.74	326	376	1155	208	941	0.346944838651541	0.548188519783707	0.0073	0.0903	0.0324	0.0324	TRUE	0.1703
SEC61A2	ENSG00000065665	74	98	109	147	83	129	75	92	128	115	101	117	104.9	98	111	1134	182	556	0.578310628496705	0.74850236445199	0.0273	0.1343	0.0674	0.0674	TRUE	0.5647
PRKCQ	ENSG00000065675	126	175	130	86	128	372	128	165	153	67	156	339	167.95	149	187	1262	335	614	0.539167620703691	0.720281000895272	0.2899	0.1107	0.2087	0.2087	TRUE	0.4336
TLE2	ENSG00000065717	442	286	307	629	432	583	449	270	360	493	527	531	438.25	360	517	1438	524	1958	0.0502648972939944	0.142650505991311	0.0281	0.0865	0.0493	0.0493	TRUE	0.2831
ASB1	ENSG00000065802	273	316	293	354	222	337	277	298	344	278	271	307	295.69	306	285	932	-102	-0.46	0.645392029087355	0.795329202572654	0.0047	0.0938	0.0322	0.0322	TRUE	0.1265
FAM107B	ENSG00000065809	1506	2127	812	588	477	1155	1528	2007	953	461	581	1052	1097.04	1496	698	467	-1.1	-2672	0.00755081896393609	0.0341232754880856	0.1605	0.0775	0.1211	0.1211	TRUE	0.2475
ME1	ENSG00000065833	323	365	588	400	448	259	328	344	690	314	546	236	409.64	454	365	804	-315	-716	0.47385523446486	0.664479934509539	0.1734	0.0876	0.1367	0.1367	TRUE	1.3648
TBC1D1	ENSG00000065882	1172	1500	745	761	787	983	1189	1415	874	597	959	895	988.35	1159	817	704	-506	-1662	0.0964376072868855	0.229012361990676	0.0582	0.0782	0.0657	0.0657	TRUE	0.2561
CDK13	ENSG00000065883	1708	2233	1342	3677	1704	2575	1733	2107	1575	2885	2077	2345	2120.2	1805	2436	1.35	432	1807	0.0708215550147215	0.183350954206704	25	0.0746	0.0408	0.0408	TRUE	0.3167
MTHFD2	ENSG00000065911	299	358	369	1082	790	671	303	338	433	849	963	611	582.83	358	808	2256	1174	4127	3.67311395191041e-05	0.000451652000741306	0.0393	0.0828	0.0562	0.0562	TRUE	0.2865
SLC9A7	ENSG00000065923	73	131	91	606	348	334	74	124	107	475	424	304	251.37	102	401	3953	1983	6.1	1.05817681621194e-09	4.40884502891281e-08	0.0521	0.0977	0.0698	0.0698	TRUE	0.3041
FOXJ2	ENSG00000065970	311	315	265	409	277	419	316	297	311	321	338	382	327.3	308	347	1126	171	822	0.411011083678886	0.60859922554286	0	0.0916	0.0282	0.0282	TRUE	0.0898
YBX1	ENSG00000065978	4073	3352	2805	3140	3714	2267	4133	3163	3291	2463	4527	2064	3273.65	3529	3018	855	-226	-648	0.517219062484132	0.701097128092991	0.0968	0.0735	0.0873	0.0873	TRUE	2.3188
PDE4A	ENSG00000065989	174	147	195	260	254	312	177	139	229	204	310	284	223.63	182	266	1466	552	1733	0.0830529224416054	0.206254402126	49	101	0.0684	0.0684	TRUE	0.4222
PPP2R5A	ENSG00000066027	1178	1611	905	1314	820	867	1195	1520	1062	1031	1000	789	1099.52	1259	940	746	-422	-1704	0.0883013984613876	0.215212660726402	0.0259	0.0775	0.0433	0.0433	TRUE	0.3956
CTNNA2	ENSG00000066032	23	30	24	5	16	153	23	28	28	4	20	139	40.42	26	54	2041	1029	1031	0.302708351030961	0.503300025305103	1.0767	0.2346	0.6899	0.6899	TRUE	3.1273
ELAVL1	ENSG00000066044	633	771	656	1316	830	948	642	727	770	1032	1012	863	841.15	713	969	1359	443	2184	0.028967134154388	0.0951177921834405	0.0077	0.0793	0.0284	0.0284	TRUE	0.1099
TIE1	ENSG00000066056	61	40	38	74	78	69	62	38	45	58	95	63	60.03	48	72	1.49	576	1414	0.157499110180522	0.322501783000962	52	0.1813	102	102	TRUE	0.6641
DIP2B	ENSG00000066084	1948	2547	1755	1946	1869	3903	1977	2403	2059	1527	2278	3554	2299.64	2146	2453	1143	193	0.56	0.575364988931536	0.746676119607712	0.0882	0.0744	0.0847	0.0847	TRUE	347
SMARCD1	ENSG00000066117	421	346	392	668	458	646	427	326	460	524	558	588	480.7	404	557	1377	462	1974	0.0483328644169678	0.138858102122826	0.0146	0.0852	0.0373	0.0373	TRUE	332
KDM4A	ENSG00000066135	0	0	0	0	0	0	0	0	0	0	0	0	0	0	0	NA	NA	NA	NA	NA	NA	NA	NA	NA	NA	NA
NFYC	ENSG00000066136	950	1085	717	529	422	609	964	1024	841	415	514	554	718.83	943	494	524	-932	-4136	3.53119802849562e-05	0.000437669003802117	0.0144	0.0807	0.0351	0.0351	TRUE	237
ZMYND12	ENSG00000066185	32	28	12	13	0	6	32	26	14	10	0	5	14.77	24	5	222	-2.17	-2322	0.0202499212330225	0.0727698861335581	0.5217	0.5177	0.5192	0.5192	TRUE	0.77
SLC9A3	ENSG00000066230	6791	11920	165	183	30	208	6891	11247	194	144	37	189	3116.84	6111	123	0.02	-5632	-4186	2.84266273566807e-05	0.000362121969567831	1.3006	0.0736	0.6462	1.3006	TRUE	0.0882
NGEF	ENSG00000066248	782	1253	601	459	324	685	794	1182	705	360	395	624	676.62	894	460	514	-0.96	-2843	0.00447524692804387	0.0224630677895694	0.08	0.0812	0.0805	0.0805	TRUE	1.1414
ASPM	ENSG00000066279	476	651	454	2131	655	693	483	614	533	1672	798	631	788.54	543	1034	1903	929	2329	0.0198563154212604	0.0715977006022502	0.1379	0.0799	0.1131	0.1131	TRUE	1563
CD84	ENSG00000066294	167	172	114	92	101	95	169	162	134	72	123	86	124.55	155	94	602	-733	-2.25	0.024426752871198	0.083752424712835	0.0337	0.1244	68	68	TRUE	0.6692
ELOVL1	ENSG00000066322	625	838	708	430	506	579	634	791	831	337	617	527	622.83	752	494	656	-608	-2009	0.0445518255192837	0.130777820094284	0.0538	0.0821	0.0644	0.0644	TRUE	0.8967
SPI1	ENSG00000066336	206	143	94	161	152	133	209	135	110	126	185	121	147.83	151	144	949	-75	-203	0.839111587951772	0.91517180810177	0.0747	0.1161	0.0909	0.0909	TRUE	958
POLR1H	ENSG00000066379	0	1	1	1	2	3	0	1	1	1	2	3	1.35	1	2	2812	1492	761	0.446918061181201	NA	0	4.9711	1.7821	1.7821	TRUE	334
MPPED2	ENSG00000066382	40	9	17	13	15	63	41	8	20	10	18	57	25.81	23	28	1245	317	378	0.705695180262963	0.834281541325643	0.5696	0.3268	0.4666	0.4666	TRUE	0.9639
CLDN18	ENSG00000066405	1	1	1	0	223	0	1	1	1	0	272	0	45.83	1	91	86864	6441	2091	NA	NA	6.3334	0.2153	2.2848	6.3334	TRUE	26.7244
ZBTB11	ENSG00000066422	335	405	344	399	334	385	340	382	404	313	407	351	366.07	375	357	0.95	-74	-325	0.74511966998561	0.858849805836264	0.0096	0.0895	0.0346	0.0346	TRUE	0.1689
ATXN3	ENSG00000066427	389	429	333	408	252	350	395	405	391	320	307	319	356.03	397	315	795	-331	-1733	0.0831535688378288	0.206405795548002	0	0.09	0.0235	0.0235	TRUE	0.0055
GOLGA5	ENSG00000066455	588	697	494	712	369	449	597	658	580	559	450	409	541.86	612	473	773	-371	-1634	0.102333707562404	0.238964188310865	0.0129	0.0837	0.0353	0.0353	TRUE	0.3032
FGFR2	ENSG00000066468	1573	2439	580	76	204	159	1596	2301	681	60	249	145	838.51	1526	151	99	-3341	-5881	4.0896338037319e-09	1.48418400884357e-07	0.3731	0.0794	229	229	TRUE	0.1081
LRRC40	ENSG00000066557	328	369	265	240	182	260	333	348	311	188	222	237	273.14	331	216	651	-619	-2737	0.00620302390021454	0.0291895093886495	0.0046	0.0956	33	33	TRUE	0.1426
ISOC1	ENSG00000066583	275	286	241	194	225	274	279	270	283	152	274	249	251.27	277	225	811	-302	-994	0.320042846018323	0.520960353901074	0.0423	0.0977	0.0626	0.0626	TRUE	0.9215
EML1	ENSG00000066629	166	81	174	204	113	319	168	76	204	160	138	290	172.88	149	196	1313	393	834	0.404287191524527	0.602036430110523	0.1878	0.1096	0.1537	0.1537	TRUE	1.0309
TRMT11	ENSG00000066651	823	1147	719	2898	944	1721	835	1082	844	2274	1151	1567	1292.06	920	1664	1808	855	2705	0.00682132662168068	0.0314104811894735	0.0686	0.0766	0.0711	0.0711	TRUE	0.2383
THUMPD1	ENSG00000066654	527	564	520	619	475	570	535	532	610	486	579	519	543.45	559	528	944	-83	-411	0.680929979558534	0.819357130228124	5	0.0836	0.0278	0.0278	TRUE	0.0822
MSANTD3	ENSG00000066697	19	23	25	53	55	54	19	22	29	42	67	49	38.02	23	53	2241	1164	2603	0.00924863544742082	0.040159020025405	0.0289	0.2449	0.1127	0.1127	TRUE	0.3537
KIF26A	ENSG00000066735	107	81	198	52	235	71	109	76	232	41	286	65	134.87	139	131	937	-94	-129	0.897544025077	0.948401814627157	0.6107	0.1204	0.3748	0.3748	TRUE	4.5334
ATG2B	ENSG00000066739	846	1045	535	1075	530	971	858	986	628	843	646	884	807.63	824	791	0.96	-59	-214	0.830429624081825	0.909660916131544	0.0379	0.0797	0.0526	0.0526	TRUE	0.4154
ARFGEF1	ENSG00000066777	2582	3202	2213	3910	2802	3742	2620	3021	2597	3068	3416	3407	3021.37	2746	3297	1.2	264	1459	0.14456433856772	0.303997427231247	0.0051	0.0737	0.0232	0.0232	TRUE	0.0935
ACSM2B	ENSG00000066813	0	0	1	0	0	0	0	0	1	0	0	0	0.2	0	0	472	-1084	-266	0.790451462956089	NA	0	33.7737	10	10	TRUE	0.5435
ZFAT	ENSG00000066827	356	490	305	351	313	381	361	462	358	275	382	347	364.21	394	335	848	-238	-929	0.353067773110303	0.553981456129059	0.0219	0.0896	0.0445	0.0445	TRUE	0.2805
MTFR1	ENSG00000066855	604	664	456	948	906	743	613	627	535	744	1104	677	716.52	592	842	1421	507	1856	0.0635050904599098	0.169565398345912	0.0387	0.0807	0.0524	0.0524	TRUE	879
STAG3	ENSG00000066923	8	15	24	20	12	14	8	14	28	16	15	13	15.58	17	15	0.86	-217	-317	0.751246457095749	0.862783672735177	125	0.4945	0.2731	0.2731	TRUE	0.5414
FECH	ENSG00000066926	238	255	222	103	84	106	242	241	260	81	102	97	170.38	248	93	375	-1413	-5.66	1.51205602746066e-08	4.78968077270034e-07	0	0.1102	0.0376	0.0376	TRUE	0.1428
MYO9A	ENSG00000066933	1618	2170	1141	1813	871	1445	1642	2047	1339	1422	1062	1316	1471.32	1676	1267	756	-404	-1561	0.118525363234833	0.264851027613783	0.0322	76	0.0475	0.0475	TRUE	0.2132
DDX3Y	ENSG00000067048	361	352	316	123	0	0	366	332	371	96	0	0	194.29	356	32	0.09	-3468	-1367	0.171634341956818	0.341980621309832	4.6222	0.1054	1.3498	4.6222	TRUE	23.2768
PFKP	ENSG00000067057	808	1212	1073	657	734	815	820	1144	1259	515	895	742	895.79	1074	717	667	-583	-1893	0.0583140560948102	0.159525626881925	0.0561	0.0789	0.0672	0.0672	TRUE	0.5035
IDI1	ENSG00000067064	389	804	680	430	460	546	395	759	798	337	561	497	557.74	651	465	715	-485	-1335	0.18179329657857	0.355585996351531	0.0999	0.0833	0.0931	0.0931	TRUE	1.3951
SP100	ENSG00000067066	1207	1594	750	833	677	873	1225	1504	880	654	825	795	980.41	1203	758	0.63	-667	-2395	0.0166017758258812	0.0626502024714101	0.0395	0.0782	0.0549	0.0549	TRUE	163
KLF6	ENSG00000067082	2575	3876	1541	904	1641	1099	2613	3657	1808	709	2000	1001	1964.74	2693	1237	459	-1123	-2.54	0.011100490665456	0.0461921428433844	0.2083	0.0749	0.1404	0.1404	TRUE	417
PLPP1	ENSG00000067113	1764	2144	1055	595	519	800	1790	2023	1238	467	633	728	1146.44	1684	609	362	-1467	-4914	8.93691872812219e-07	1.7854370900599e-05	0.0506	0.0773	0.0631	0.0631	TRUE	0.3121
NEO1	ENSG00000067141	4531	6064	4790	5618	1350	2816	4598	5722	5620	4408	1646	2564	4092.81	5313	2873	541	-887	-2349	0.0188054632179367	0.0687511791616545	0.1263	0.0731	0.1025	0.1025	TRUE	1.0426
TRAM1	ENSG00000067167	1511	1301	1277	4498	2264	2558	1533	1228	1498	3529	2760	2329	2146.16	1420	2873	2024	1017	4088	4.34465743346541e-05	0.000515382114594151	0.0285	0.0746	0.0441	0.0441	TRUE	0.2392
PHKA1	ENSG00000067177	125	153	128	395	255	744	127	144	150	310	311	677	286.59	140	433	3082	1624	4193	2.75219098869456e-05	0.00035281899472604	0.1093	0.0945	0.1033	0.1033	TRUE	2.8498
TNFRSF1A	ENSG00000067182	1262	1829	1032	1040	565	1130	1281	1726	1211	816	689	1029	1125.12	1406	845	601	-735	-2719	0.00653930760639576	0.0303822585498166	39	0.0774	0.0517	0.0517	TRUE	0.4782
CACNB1	ENSG00000067191	146	233	116	53	70	77	148	220	136	42	85	70	116.85	168	66	388	-1365	-3452	0.000555784630103771	0.00426898449418877	0.0845	0.1279	0.1022	0.1022	TRUE	0.9976
EVI5	ENSG00000067208	1483	2004	1275	1140	1443	2021	1505	1891	1496	894	1759	1840	1564.21	1631	1498	918	-123	-0.37	0.711711715365662	0.837790002045069	0.0815	0.0757	0.0792	0.0792	TRUE	1.5055
STOML1	ENSG00000067221	68	54	72	232	59	105	69	51	84	182	72	96	92.33	68	117	1719	782	1708	0.0876371296789875	0.21403086204109	135	0.1429	0.1391	0.1391	TRUE	0.9123
PKM	ENSG00000067225	3225	3218	3242	6114	3712	5787	3272	3036	3804	4797	4525	5269	4117.26	3371	4864	1443	529	2713	0.00667281143104222	0.0308321477113739	0.0094	0.0731	0.0272	0.0272	TRUE	0.1533
DHX29	ENSG00000067248	407	473	475	641	381	478	413	446	557	503	464	435	469.86	472	467	991	-13	-58	0.953941721442845	0.977385805589201	0.0127	0.0855	0.0355	0.0355	TRUE	285
DNTTIP2	ENSG00000067334	342	291	246	502	342	394	347	275	289	394	417	359	346.62	304	390	1284	361	1611	0.107191880400722	0.246463179566595	0.0074	0.0905	0.0332	0.0332	TRUE	0.1796
METTL22	ENSG00000067365	150	188	138	201	135	220	152	177	162	158	165	200	169.01	164	174	1063	88	348	0.727959041263869	0.848925652198527	0.0066	0.1105	0.0403	0.0403	TRUE	0.1886
TP53BP1	ENSG00000067369	658	716	647	849	660	1022	668	676	759	666	805	931	750.6	701	801	1142	192	848	0.396689970960065	0.59587658357304	0.0155	0.0803	0.0355	0.0355	TRUE	0.1867
TRO	ENSG00000067445	12	12	17	18	17	24	12	11	20	14	21	22	16.69	14	19	1308	387	649	0.516616313502491	0.700933564675448	0	0.4664	0.1947	0.1947	TRUE	0.4307
RRP15	ENSG00000067533	246	249	242	487	360	338	250	235	284	382	439	308	316.2	256	376	1468	554	2206	0.0273786260104117	0.0912229054884557	0.0175	0.0924	0.0421	0.0421	TRUE	0.1907
RHOA	ENSG00000067560	3816	4013	3366	4266	2929	3243	3872	3786	3950	3347	3570	2953	3579.7	3869	3290	0.85	-234	-1323	0.185909991161663	0.361500607271855	0.0043	0.0733	0.0223	0.0223	TRUE	0.0978
DHX8	ENSG00000067596	562	636	482	1090	511	641	570	600	566	855	623	584	632.94	579	687	1188	249	1029	0.30367905355811	0.504373688591287	0.0209	0.0819	0.0406	0.0406	TRUE	0.5474
PMS2P4	ENSG00000067601	283	271	185	323	112	369	287	256	217	253	137	336	247.64	253	242	957	-64	-168	0.86621737577017	0.930645535373321	0.1002	0.0981	0.0994	0.0994	TRUE	308
PRKCZ	ENSG00000067606	1214	1507	835	953	510	796	1232	1422	980	748	622	725	954.61	1211	698	576	-795	-3346	0.000818754085551138	0.00584394055120299	0.0197	0.0784	0.0395	0.0395	TRUE	169
ZFY	ENSG00000067646	415	433	323	65	0	0	421	409	379	51	0	0	209.94	403	17	42	-4563	-1943	0.0520506515122173	0.146359816919387	3.9459	0.1029	1.0801	3.9459	TRUE	17.3881
IARS2	ENSG00000067704	1274	1424	1065	1546	1006	1232	1293	1344	1250	1213	1226	1122	1241.16	1296	1187	916	-126	-742	0.457964133472243	0.651127415811931	1	0.0768	0.0201	0.0201	TRUE	0.0278
SYT1	ENSG00000067715	93	71	300	880	49	179	94	67	352	690	60	163	237.75	171	304	1782	833	991	0.321859144183933	0.522946598868137	921	0.0992	0.5052	0.5052	TRUE	1.5733
NAV3	ENSG00000067798	307	309	289	371	199	552	312	292	339	291	243	503	329.74	314	346	1101	139	408	0.683585318745097	0.821230326365716	0.0721	0.0915	0.0806	0.0806	TRUE	1.7746
IDH3G	ENSG00000067829	554	563	481	1232	391	557	562	531	564	967	477	507	601.35	552	650	1178	236	699	0.484598279375047	0.673802651683413	79	0.0825	0.0804	0.0804	TRUE	2.1595
ROGDI	ENSG00000067836	35	27	13	10	8	14	36	25	15	8	10	13	17.76	25	10	396	-1337	-2122	0.033831681542735	0.106731655748797	0.0714	0.4425	0.2179	0.2179	TRUE	92
PDZD4	ENSG00000067840	23	12	29	3	6	8	23	11	34	2	7	7	14.27	23	5	243	-2.04	-2563	0.0103736784416704	0.0439563384283969	0.2095	0.5333	0.3472	0.3472	TRUE	0.1162
ATP2B3	ENSG00000067842	1	0	0	3	3	3	1	0	0	2	4	3	1.63	0	3	7.78	2.96	1472	0.140902860507321	NA	0	4.1245	1.7455	1.7455	TRUE	0.4034
ROCK1	ENSG00000067900	1556	1669	1137	1301	1087	998	1579	1575	1334	1021	1325	909	1290.37	1496	1085	725	-465	-1953	0.0508248029262775	0.143774410969638	0.0229	0.0766	0.04	0.04	TRUE	445
CBFB	ENSG00000067955	548	743	452	1237	883	1046	556	701	530	970	1076	952	797.79	596	999	1677	746	3435	0.000592320117654067	0.00449993800226799	0.0122	0.0798	0.0326	0.0326	TRUE	0.2822
PDK3	ENSG00000067992	1032	1364	635	3021	1483	2506	1047	1287	745	2370	1808	2282	1589.82	1026	2153	2097	1069	3787	0.000152353592078913	0.00146809492882918	0.0438	0.0757	0.0566	0.0566	TRUE	0.5988
HYAL2	ENSG00000068001	68	74	84	144	161	255	69	70	99	113	196	232	129.8	79	180	2282	1.19	3095	0.00196543098415897	0.0117228691688914	0.0812	0.1223	0.0973	0.0973	TRUE	0.3485
HDAC4	ENSG00000068024	1698	1991	1425	2040	1361	2048	1723	1879	1672	1600	1659	1865	1732.98	1758	1708	972	-42	-229	0.819049492281712	0.90275745098926	0.0046	0.0753	0.0232	0.0232	TRUE	78
RASSF1	ENSG00000068028	156	184	137	244	191	193	158	174	161	191	233	176	182.11	164	200	1215	281	1121	0.262430751951944	0.45970376880687	0.0066	0.1077	0.0397	0.0397	TRUE	0.2136
FGFR3	ENSG00000068078	623	739	592	247	203	620	632	697	695	194	247	565	504.97	675	335	497	-1009	-2394	0.0166841943016357	0.0628671657550711	0.1577	0.0846	0.1258	0.1258	TRUE	4.1128
IFI35	ENSG00000068079	197	190	128	96	102	143	200	179	150	75	124	130	143.2	176	110	621	-688	-2071	0.0383902033998117	0.117085478265024	0.0445	0.1175	0.0721	0.0721	TRUE	0.8122
HEATR6	ENSG00000068097	163	165	202	185	180	211	165	156	237	145	219	192	185.8	186	185	997	-5	-15	0.988027645028307	0.993740495532907	0.0424	107	0.0662	0.0662	TRUE	0.6041
COASY	ENSG00000068120	530	502	458	571	386	463	538	474	537	448	471	422	481.49	516	447	865	-209	-1068	0.28541792288309	0.484696418779245	0.0021	0.0852	0.0255	0.0255	TRUE	0.0616
PLEKHH3	ENSG00000068137	66	50	104	102	86	183	67	47	122	80	105	167	97.94	79	117	1492	578	1199	0.230624983504829	0.42083473176183	0.1696	0.1388	0.1565	0.1565	TRUE	0.8338
MEF2A	ENSG00000068305	1732	2264	1465	1597	879	1505	1757	2136	1719	1253	1072	1370	1551.23	1871	1232	658	-603	-2799	0.00512454455389121	0.0250552604818068	0.0141	0.0758	0.0328	0.0328	TRUE	0.1864
OTUD5	ENSG00000068308	597	769	521	1319	539	828	606	726	611	1035	657	754	731.41	648	815	1.26	333	1267	0.205149196776779	0.387448567255882	0.0323	0.0805	0.0484	0.0484	TRUE	0.6653
TFE3	ENSG00000068323	290	341	283	738	347	451	294	322	332	579	423	411	393.45	316	471	1492	577	2.33	0.019823391113655	0.0715301119262036	0.0193	0.0883	0.0415	0.0415	TRUE	0.4782
TBC1D25	ENSG00000068354	95	104	77	248	130	191	96	98	90	195	158	174	135.3	95	176	1852	889	3438	0.000585193895521717	0.00445754715886645	0	0.1202	0.0399	0.0399	TRUE	0.0988
ACSL4	ENSG00000068366	442	375	359	2699	1172	1377	449	354	421	2117	1429	1254	1003.92	408	1600	3925	1973	6916	4.63770479588734e-12	2.9335300116431e-10	0.0456	0.0781	57	57	TRUE	0.64
INPP5A	ENSG00000068383	1165	1469	925	1073	623	1097	1182	1386	1085	842	759	999	1042.27	1218	867	712	-491	-2181	0.0291502163160311	0.095563454886251	0.0171	0.0778	0.0354	0.0354	TRUE	212
GPKOW	ENSG00000068394	170	180	111	408	186	191	173	170	130	320	227	174	198.89	158	240	1525	609	1841	0.0656569984118732	0.173747791994069	0.0551	0.1046	0.0736	0.0736	TRUE	0.2947
GRIPAP1	ENSG00000068400	484	414	338	522	305	478	491	391	397	410	372	435	415.82	426	406	952	-71	-319	0.750027370064789	0.862167030822485	0.0091	0.0874	0.0331	0.0331	TRUE	0.2064
FTSJ1	ENSG00000068438	153	129	178	472	323	313	155	122	209	370	394	285	255.81	162	350	2162	1113	3602	0.000316041810256379	0.00270215747769204	0.0435	0.0973	0.0642	0.0642	TRUE	0.6619
PRR11	ENSG00000068489	78	79	58	203	96	141	79	75	68	159	117	128	104.4	74	135	1828	0.87	2945	0.00322473359661291	0.0173193171446514	0.0099	0.1346	0.0523	0.0523	TRUE	0.2705
REEP1	ENSG00000068615	43	18	42	257	163	164	44	17	49	202	199	149	109.92	37	183	5029	2.33	5282	1.27929456335984e-07	3.16343207101408e-06	0.1159	0.1315	0.1233	0.1233	TRUE	1681
ATP11A	ENSG00000068650	646	564	482	7307	1852	2275	656	532	566	5733	2258	2071	1969.15	585	3354	5.74	2521	5962	2.4971896353629e-09	9.56134581828321e-08	0.1699	0.0749	0.1278	0.1278	TRUE	4.6894
POLR1A	ENSG00000068654	718	827	865	1593	1167	1401	729	780	1015	1250	1423	1276	1078.64	841	1316	1565	646	2858	0.0042648270928971	0.0216274644585267	0.0175	0.0776	0.0358	0.0358	TRUE	0.3847
LAPTM4A	ENSG00000068697	1200	1285	1208	1534	959	1585	1218	1212	1417	1203	1169	1443	1277.2	1282	1272	992	-11	-56	0.955031885699285	0.977511787712965	0.0099	0.0767	0.0292	0.0292	TRUE	0.1671
TTC7A	ENSG00000068724	803	907	633	807	449	653	815	856	743	633	547	595	698.06	805	592	736	-443	-2301	0.0213908771254347	0.0758168133913614	0.0036	0.0809	0.0252	0.0252	TRUE	0.0529
IP6K2	ENSG00000068745	1031	1334	1027	612	430	816	1046	1259	1205	480	524	743	876.2	1170	582	498	-1006	-3886	0.000101918912051639	0.00105462554224512	0.0317	79	47	47	TRUE	0.6878
STON1-GTF2A1L	ENSG00000068781	34	22	25	31	25	35	35	21	29	24	30	32	28.54	28	29	1024	34	72	0.942719556918329	0.971660377968945	0	0.3024	123	123	TRUE	0.3673
SRBD1	ENSG00000068784	907	1197	747	1188	552	815	920	1129	876	932	673	742	878.88	975	782	802	-318	-1318	0.187456196828001	0.363561239868839	0.0226	79	0.0407	0.0407	TRUE	0.3359
KIF2A	ENSG00000068796	0	0	0	0	0	0	0	0	0	0	0	0	0	0	0	NA	NA	NA	NA	NA	NA	NA	NA	NA	NA	NA
RASGRP2	ENSG00000068831	38	79	50	49	38	45	39	75	59	38	46	41	49.58	58	42	729	-455	-1098	0.272002153809214	0.470138522221045	0.0411	0.2044	0.1031	0.1031	TRUE	0.1958
PSME4	ENSG00000068878	1022	1234	1100	2334	1369	1656	1037	1164	1291	1831	1669	1508	1416.64	1164	1669	1434	0.52	2.56	0.0104804386693467	0.0442878097319536	0.0095	0.0762	0.0291	0.0291	TRUE	0.1091
IFT80	ENSG00000068885	0	0	0	0	0	0	0	0	0	0	0	0	0	0	0	NA	NA	NA	NA	NA	NA	NA	NA	NA	NA	NA
SIRT2	ENSG00000068903	0	0	0	0	0	0	0	0	0	0	0	0	0	0	0	NA	NA	NA	NA	NA	NA	NA	NA	NA	NA	NA
ERLEC1	ENSG00000068912	584	576	549	877	508	712	593	543	644	688	619	648	622.64	593	652	1099	137	707	0.479522681956468	0.669559800464855	0.0033	0.0821	0.0253	0.0253	TRUE	65
PPP2R5B	ENSG00000068971	149	205	117	173	118	179	151	193	137	136	144	163	154.08	160	148	917	-125	-452	0.650963542994646	0.79950954839284	0.0145	0.1143	0.0486	0.0486	TRUE	0.3428
PYGM	ENSG00000068976	14	15	25	11	10	17	14	14	29	9	12	15	15.67	19	12	631	-665	-1015	0.309977756331412	0.511634451309221	83	0.4922	0.2419	0.2419	TRUE	1.0098
PAGE1	ENSG00000068985	0	0	0	0	0	0	0	0	0	0	0	0	0	0	0	NA	NA	NA	NA	NA	NA	NA	NA	NA	NA	NA
PITX1	ENSG00000069011	132	71	153	155	293	474	134	67	180	122	357	432	215.14	127	304	2394	1259	2333	0.0196733289490982	0.0710903351602619	0.2918	0.1021	0.2044	0.2044	TRUE	0.5593
TRPC7	ENSG00000069018	4	3	3	0	0	1	4	3	4	0	0	1	1.89	4	0	99	-3341	-1727	0.0842189286913847	NA	0	3.5648	1.5479	1.5479	TRUE	0.3832
MAST4	ENSG00000069020	1128	1327	536	1497	625	1398	1145	1252	629	1174	762	1273	1039.14	1009	1070	1061	85	241	0.809848939603909	0.897913726211752	0.0971	0.0779	0.0892	0.0892	TRUE	1.2882
ADGRF5	ENSG00000069122	128	51	49	380	378	339	130	48	57	298	461	309	217.18	78	356	4528	2179	4918	8.7253471686975e-07	1.75184134497491e-05	0.1592	0.1019	0.1334	0.1334	TRUE	3.0448
SDK2	ENSG00000069188	135	137	122	74	81	263	137	129	143	58	99	239	134.28	136	132	968	-47	-0.09	0.928359193276119	0.964743874024079	0.24	0.1206	0.1873	0.1873	TRUE	1333
ADAM7	ENSG00000069206	0	2	0	1	0	0	0	2	0	1	0	0	0.45	1	0	537	-898	-222	0.824494614160454	NA	0	14.8732	10	10	TRUE	0.9737
NUP133	ENSG00000069248	464	511	420	767	575	654	471	482	493	602	701	595	557.32	482	633	1312	392	2019	0.0435266595019822	0.128422420738558	0.0029	0.0833	0.0253	0.0253	TRUE	0.1026
NUCKS1	ENSG00000069275	2419	2319	2309	5395	2211	2647	2455	2188	2709	4233	2695	2410	2781.65	2451	3113	1.27	345	1199	0.230593141988902	0.42083473176183	0.0547	0.0739	0.0594	0.0594	TRUE	1.2072
VPS35	ENSG00000069329	1127	1172	1017	1905	1311	1435	1144	1106	1193	1495	1598	1307	1307	1148	1467	1278	354	1886	0.0592521905939662	0.161366702700743	0.0052	0.0766	0.0245	0.0245	TRUE	0.1096
DNAJA2	ENSG00000069345	807	786	654	893	580	673	819	742	767	701	707	613	724.71	776	674	868	-205	-1084	0.278153940378864	0.476997489201899	0.0031	0.0806	0.0243	0.0243	TRUE	0.0739
BCL3	ENSG00000069399	555	668	418	743	660	568	563	630	490	583	805	517	598.09	561	635	1.13	176	657	0.511037635307588	0.696596460530738	0.0334	0.0825	0.0499	0.0499	TRUE	0.6349
KCNAB2	ENSG00000069424	244	284	176	741	273	299	248	268	207	581	333	272	318.07	241	395	1644	717	2.01	0.0444685968866965	0.130647546298742	0.0892	0.0922	0.0884	0.0884	TRUE	1.1435
ABCC9	ENSG00000069431	17	14	20	155	91	91	17	13	23	122	111	83	61.55	18	105	5898	2.56	6122	9.23188871299136e-10	3.88763002667284e-08	0.0294	0.1786	0.0922	0.0922	TRUE	0.3167
GAL	ENSG00000069482	4	10	1	90	1444	33	4	9	1	71	1760	30	312.6	5	620	126092	6978	4183	NA	NA	1899	0.0926	0.9162	1899	TRUE	30.1845
CLEC2D	ENSG00000069493	349	419	226	256	152	299	354	395	265	201	185	272	278.84	338	219	649	-624	-2126	0.0335051978206092	0.105999981439989	36	0.0951	0.0583	0.0583	TRUE	0.4806
FUNDC1	ENSG00000069509	69	66	56	184	102	168	70	62	66	144	124	153	103.28	66	140	2134	1093	3873	0.00010752662264501	0.00110754067980143	0	0.1353	0.0461	0.0461	TRUE	0.0986
MAOB	ENSG00000069535	125	158	89	12	34	125	127	149	104	9	41	114	90.84	127	55	433	-1209	-1673	0.0942389361579782	0.225223130164238	0.5668	0.1441	0.3631	0.3631	TRUE	1.6794
RORA	ENSG00000069667	2419	1752	2081	1722	973	1751	2455	1653	2442	1351	1186	1594	1780.13	2183	1377	631	-664	-2541	0.0110418717720181	0.0460146403584844	0.0323	0.0752	0.0486	0.0486	TRUE	0.5474
DRD4	ENSG00000069696	0	0	0	4	0	0	0	0	0	3	0	0	0.52	0	1	5559	2475	621	0.534782528537067	NA	10	12.6726	10	10	TRUE	1.8972
TGFBR3	ENSG00000069702	422	343	481	528	580	322	428	324	564	414	707	293	455.11	439	471	1074	103	258	0.796138363166143	0.889703139785469	0.1314	86	0.1122	0.1122	TRUE	0.6448
PLA2G10	ENSG00000069764	14	8	3	2	1	5	14	8	4	2	1	5	5.44	9	3	293	-1772	-1568	0.116815156055499	0.262249245537146	0.2486	1284	0.6653	0.6653	TRUE	0.2099
HES2	ENSG00000069812	224	239	232	57	117	226	227	226	272	45	143	206	186.36	242	131	542	-885	-1721	0.0852814228857755	0.209987727497118	0.25	0.1069	0.1847	0.1847	TRUE	0.7021
ATP1B3	ENSG00000069849	1962	2391	1979	1170	1197	1056	1991	2256	2322	918	1459	961	1651.25	2190	1113	508	-977	-3698	0.000217157881766014	0.00197378907129488	0.0387	0.0755	0.0497	0.0497	TRUE	881
NEDD4	ENSG00000069869	297	271	166	1617	661	936	301	256	195	1269	806	852	613.08	251	976	3892	1.96	6458	1.06204731702786e-10	5.20145406868647e-09	0.0531	0.0823	0.0638	0.0638	TRUE	0.8309
PIGB	ENSG00000069943	178	222	161	176	90	199	181	209	189	138	110	181	168	193	143	742	-0.43	-1453	0.146158897894506	0.306473474146872	0.0255	0.1107	0.0569	0.0569	TRUE	0.4521
MAPK6	ENSG00000069956	1302	2205	1025	871	610	1019	1321	2080	1203	683	744	928	1159.85	1535	785	511	-968	-3224	0.00126486545585356	0.00828920271783472	0.0599	0.0772	64	64	TRUE	1.1679
GNB5	ENSG00000069966	81	150	77	90	93	118	82	142	90	71	113	107	100.91	105	97	924	-114	-302	0.762815549810456	0.869889229303008	66	0.1368	0.0933	0.0933	TRUE	0.9548
RAB27A	ENSG00000069974	1260	1486	1176	777	463	759	1279	1402	1380	610	564	691	987.59	1354	622	0.46	-1122	-5832	5.46148825899569e-09	1.90991178665537e-07	0.0048	0.0782	0.0255	0.0255	TRUE	0.1123
HDHD5	ENSG00000069998	323	282	235	428	406	448	328	266	276	336	495	408	351.36	290	413	1422	508	1966	0.0493384345536769	0.140713912710119	0.0226	0.0903	0.0452	0.0452	TRUE	0.1707
UFD1	ENSG00000070010	346	380	346	519	301	307	351	359	406	407	367	280	361.54	372	351	945	-82	-328	0.743182811811385	0.857891463199665	0.0189	0.0897	0.0421	0.0421	TRUE	0.3699
LRP6	ENSG00000070018	0	0	0	0	0	0	0	0	0	0	0	0	0	0	0	NA	NA	NA	NA	NA	NA	NA	NA	NA	NA	NA
GUCY2C	ENSG00000070019	1621	2235	1464	1727	1218	1944	1645	2109	1718	1355	1485	1770	1680.19	1824	1537	842	-247	-1104	0.269659708595558	0.46757700438611	18	0.0754	0.0356	0.0356	TRUE	0.2263
SCT	ENSG00000070031	0	0	0	0	0	0	0	0	0	0	0	0	0	0	0	NA	NA	NA	NA	NA	NA	NA	NA	NA	NA	NA
PHRF1	ENSG00000070047	14	23	11	14	22	19	14	22	13	11	27	17	17.32	16	18	1.11	151	0.24	0.810632111189911	0.898337804239347	0.0837	0.4521	0.2282	0.2282	TRUE	0.2779
ELP1	ENSG00000070061	426	490	448	651	514	653	432	462	526	511	627	595	525.36	473	578	1219	286	1332	0.182898863295739	0.357298215081945	0.0086	0.0841	0.0312	0.0312	TRUE	0.1215
NUCB2	ENSG00000070081	452	398	375	386	296	403	459	376	440	303	361	367	384.13	425	344	808	-307	-1377	0.168380563890036	0.337396526134373	0.0087	0.0887	0.0331	0.0331	TRUE	0.1267
PFN2	ENSG00000070087	85	78	61	143	43	74	86	74	72	112	52	67	77.23	77	77	1008	11	28	0.977422671175858	0.988841045825343	0.0694	0.1568	0.1034	0.1034	TRUE	1.0388
PTPN3	ENSG00000070159	1176	1414	1088	1285	1152	1345	1193	1334	1277	1008	1404	1225	1240.19	1268	1212	956	-66	-301	0.763184922093346	0.870129130862217	0.0144	0.0768	0.0334	0.0334	TRUE	0.2503
SPTB	ENSG00000070182	16	4	14	29	15	21	16	4	16	23	18	19	16.1	12	20	1667	737	1038	0.299164203859723	0.49979593521125	0.1405	0.4809	0.2963	0.2963	TRUE	1.5622
DAPP1	ENSG00000070190	45	159	73	83	128	293	46	150	86	65	156	267	128.21	94	163	1732	793	1318	0.187426891530103	0.363539346082324	0.3618	0.1229	0.2519	0.2519	TRUE	151
FGF10	ENSG00000070193	32	7	15	41	20	45	32	7	18	32	24	41	25.7	19	32	1728	789	1186	0.235789526548266	0.426934769085688	0.2373	328	277	277	TRUE	508
SLC44A1	ENSG00000070214	5047	5513	4478	3567	2015	3225	5121	5202	5254	2798	2456	2936	3961.4	5192	2730	526	-927	-5.32	1.036693246859e-07	2.67157041316998e-06	0.0038	0.0732	0.0216	0.0216	TRUE	93
TMEM260	ENSG00000070269	600	781	484	1022	457	818	609	737	568	802	557	745	669.55	638	701	1.1	137	546	0.584842386588928	0.753572776282975	0.0253	0.0814	0.0441	0.0441	TRUE	0.3763
SMG6	ENSG00000070366	1179	1308	860	1084	691	1226	1196	1234	1009	850	842	1116	1041.44	1146	936	817	-292	-1278	0.201167753320179	0.382074823653479	0.0179	0.0778	0.0367	0.0367	TRUE	0.3383
EXOC5	ENSG00000070367	762	873	715	1062	686	935	773	824	839	833	836	851	826.1	812	840	1035	0.05	288	0.772986243117984	0.876549197124574	0	0.0795	0.02	0.02	TRUE	0.0207
CLTCL1	ENSG00000070371	70	66	55	134	62	131	71	62	65	105	76	119	82.97	66	100	1522	606	1826	0.067916540194039	0.178022856330907	0.0181	0.1509	0.0666	0.0666	TRUE	0.3607
FGF22	ENSG00000070388	0	1	0	0	1	0	0	1	0	0	1	0	0.36	0	0	919	-123	-0.03	0.976050171200245	NA	0	18.3576	10	10	TRUE	0.6837
FSTL3	ENSG00000070404	33	16	23	221	77	82	33	15	27	173	94	75	69.58	25	114	4546	2185	4328	1.50790903917691e-05	0.000209405289693817	0.1553	0.1662	0.1587	0.1587	TRUE	0.6943
DGCR2	ENSG00000070413	1751	1917	1443	1336	938	1418	1777	1809	1693	1048	1143	1291	1460.23	1760	1161	0.66	-0.6	-3208	0.00133566965565103	0.00866596215811141	0.0051	76	0.0245	0.0245	TRUE	0.1163
RNF126	ENSG00000070423	377	406	412	779	337	388	383	383	483	611	411	353	437.38	416	458	1102	141	0.47	0.638649779174856	0.790846155844923	0.0484	0.0866	0.0623	0.0623	TRUE	1.0042
MNT	ENSG00000070444	292	382	286	502	346	346	296	360	336	394	422	315	353.83	331	377	1139	187	787	0.431533565892947	0.627566435501829	0.0135	0.0901	38	38	TRUE	0.2383
ZXDC	ENSG00000070476	799	944	683	1136	695	911	811	891	801	891	847	829	845.13	834	856	1026	37	208	0.835423932495577	0.912829946739472	0.0013	0.0793	0.0216	0.0216	TRUE	0.0419
JMJD6	ENSG00000070495	180	193	181	267	234	178	183	182	212	209	285	162	205.65	192	219	1136	184	603	0.54679335332756	0.726059244764643	0.0388	0.1036	0.0623	0.0623	TRUE	0.3108
POLB	ENSG00000070501	138	145	91	209	243	248	140	137	107	164	296	226	178.27	128	229	1782	834	2543	0.0109923149907723	0.0458449667016615	0.0493	0.1085	0.0712	0.0712	TRUE	0.1325
ST6GALNAC1	ENSG00000070526	2917	3247	3993	94	961	1336	2960	3064	4685	74	1171	1216	2195.07	3570	820	0.23	-2121	-2876	0.0040218754351706	0.0206497207457691	0.7323	0.0745	0.3913	0.3913	TRUE	7.5926
WIPI1	ENSG00000070540	691	834	526	401	354	461	701	787	617	315	432	420	545.19	702	389	553	-855	-3509	0.000450177084431674	0.00361036296091507	0.0199	0.0836	0.0408	0.0408	TRUE	0.2835
FRMPD1	ENSG00000070601	10	16	3	6	2	33	10	15	4	5	2	30	10.99	10	12	1293	0.37	337	0.735790915563971	0.853835630021627	0.8452	0.6711	0.7745	0.7745	TRUE	1.9084
GBA2	ENSG00000070610	1342	1447	1269	575	521	573	1362	1365	1489	451	635	522	970.66	1405	536	381	-1392	-6284	3.30644755102459e-10	1.4892298813521e-08	0.0144	0.0783	0.0341	0.0341	TRUE	0.3008
NDST1	ENSG00000070614	1142	1047	818	1410	766	1385	1159	988	960	1106	934	1261	1067.92	1036	1100	1063	88	397	0.69156036782589	0.826106694108793	0.0154	0.0777	0.0346	0.0346	TRUE	198
ASNS	ENSG00000070669	0	0	0	0	0	0	0	0	0	0	0	0	0	0	0	NA	NA	NA	NA	NA	NA	NA	NA	NA	NA	NA
AP3M2	ENSG00000070718	145	157	133	361	228	342	147	148	156	283	278	311	220.65	150	291	1935	952	4317	1.58240477504398e-05	0.000217906233728653	0	0.1014	0.0299	0.0299	TRUE	0.0434
CNGB1	ENSG00000070729	1	3	2	1	1	2	1	3	2	1	1	2	1.67	2	1	614	-704	-0.44	0.660257075885614	NA	0	4.0194	1.2174	1.2174	TRUE	0.1854
ST6GALNAC2	ENSG00000070731	17	22	40	26	30	20	17	21	47	20	37	18	26.69	28	25	883	-0.18	-293	0.76985922575578	0.874626156981253	0.1777	0.3185	0.2347	0.2347	TRUE	1.9724
CHAT	ENSG00000070748	53	46	36	0	1	3	54	43	42	0	1	3	23.9	46	1	27	-5195	-5777	7.59827310977551e-09	2.54680988054901e-07	0	0.3473	0.1989	0.1989	TRUE	0.7738
PABPC1	ENSG00000070756	11063	10719	7973	17792	23843	18929	11226	10114	9355	13959	29065	17235	15158.87	10232	20086	1963	973	3021	0.00251727237759095	0.0142119535632429	0.0824	0.0719	0.0747	0.0747	TRUE	0.7863
TESK2	ENSG00000070759	0	0	0	0	0	0	0	0	0	0	0	0	0	0	0	NA	NA	NA	NA	NA	NA	NA	NA	NA	NA	NA
CFAP20	ENSG00000070761	150	175	142	250	167	162	152	165	167	196	204	148	171.86	161	183	1.13	176	669	0.50322122013011	0.689669074223009	11	0.1099	44	44	TRUE	0.3066
CSNK2A2	ENSG00000070770	714	750	657	1502	919	846	725	708	771	1178	1120	770	878.67	735	1023	1393	478	1924	0.0543324364842649	0.151133154587744	0.0258	79	0.0433	0.0433	TRUE	0.5608
PTPN21	ENSG00000070778	939	1094	675	431	298	443	953	1032	792	338	363	403	646.97	926	368	398	-1331	-6044	1.49893784659287e-09	6.03703949472073e-08	0.0118	0.0817	33	33	TRUE	0.1887
EIF2B3	ENSG00000070785	266	265	261	313	300	390	270	250	306	246	366	355	298.76	275	322	1169	225	834	0.404175124455447	0.602011195191704	0.0259	0.0936	0.0489	0.0489	TRUE	0.5057
CAMK2A	ENSG00000070808	16	8	13	5	3	8	16	8	15	4	4	7	8.98	13	5	384	-1.38	-1677	0.0935228801505713	0.224086008698312	0	0.8052	0.3514	0.3514	TRUE	602
TCOF1	ENSG00000070814	361	374	475	1279	833	734	366	353	557	1003	1015	668	660.62	425	895	2106	1075	3487	0.000489297728821235	0.00386723445834504	57	0.0815	0.0667	0.0667	TRUE	0.8393
CDC42	ENSG00000070831	3292	3821	2923	2298	2250	1946	3340	3605	3430	1803	2743	1772	2782.15	3458	2106	609	-716	-2821	0.00478431830426514	0.0236961155482233	0.0345	0.0739	0.0461	0.0461	TRUE	0.8439
OSBPL3	ENSG00000070882	652	707	499	1828	1294	1397	662	667	586	1434	1577	1272	1032.95	638	1428	2237	1161	5821	5.85669454615642e-09	2.02010910345888e-07	0.0075	0.0779	0.0275	0.0275	TRUE	0.1098
EPHA8	ENSG00000070886	0	0	0	1	0	1	0	0	0	1	0	1	0.28	0	1	3044	1606	397	0.691677640402886	NA	0	23.4008	10	10	TRUE	0.1652
SLC12A3	ENSG00000070915	2	2	3	0	1	1	2	2	4	0	1	1	1.59	3	1	271	-1881	-1019	0.308132685691747	NA	0	4.2053	1.53	1.53	TRUE	0.3728
RAD18	ENSG00000070950	372	634	345	1214	623	850	377	598	405	952	759	774	644.38	460	828	1.8	848	3.07	0.00214125285595804	0.0125054124826401	0.0401	0.0817	0.0533	0.0533	TRUE	0.8052
ATP2B1	ENSG00000070961	2399	3354	2422	1292	1386	1739	2434	3165	2842	1014	1690	1583	2121.22	2814	1429	508	-978	-3525	0.000424207327992728	0.00344242714027141	0.04	0.0746	55	55	TRUE	0.6712
TRPM5	ENSG00000070985	151	80	76	45	11	17	153	75	89	35	13	15	63.68	106	21	205	-2289	-4304	1.67658536245607e-05	0.000228273545503634	0.1774	175	0.1766	0.1766	TRUE	1.3912
NCK2	ENSG00000071051	1302	1636	987	1351	1238	1682	1321	1544	1158	1060	1509	1531	1353.9	1341	1367	1019	27	106	0.915780066104459	0.958235333636993	0.0303	0.0764	0.0458	0.0458	TRUE	0.4677
MAP4K4	ENSG00000071054	1072	1318	947	1508	1230	2375	1088	1244	1111	1183	1499	2162	1381.24	1148	1615	1407	493	1718	0.0858020961400262	0.210801740644521	0.0495	0.0763	0.0586	0.0586	TRUE	0.4041
MGAT4A	ENSG00000071073	2805	3854	1884	1719	892	1667	2846	3636	2211	1349	1087	1518	2107.85	2898	1318	455	-1136	-4098	4.1727602943775e-05	0.000499987869477133	0.0431	0.0746	0.0549	0.0549	TRUE	0.1314
RPL31	ENSG00000071082	2202	2175	1684	5070	2893	2575	2234	2052	1976	3978	3527	2345	2685.22	2087	3283	1573	653	2457	0.0139917272082494	0.0550369960969504	0.0344	74	0.0505	0.0505	TRUE	0.5335
WDR1	ENSG00000071127	3799	5209	4018	4016	2927	3619	3855	4915	4715	3151	3568	3295	3916.37	4495	3338	743	-429	-2176	0.0295249170347824	0.0965565277030533	0.0095	0.0732	0.0278	0.0278	TRUE	189
SNX13	ENSG00000071189	2188	2810	1453	3043	1368	2262	2220	2651	1705	2387	1668	2060	2115.16	2192	2038	0.93	-105	-0.39	0.6967955832189	0.829049974405882	0.0394	0.0746	0.0518	0.0518	TRUE	0.2182
MS4A12	ENSG00000071203	1679	4308	3016	8	0	98	1704	4065	3539	6	0	89	1567.13	3103	32	0.01	-6605	-3773	0.000161238756105341	0.00153321188534098	2.1932	0.0757	0.7821	2.1932	TRUE	4.7236
ARHGAP10	ENSG00000071205	447	295	444	580	503	396	454	278	521	455	613	361	446.94	418	476	1.14	189	547	0.584183564228671	0.753152300289343	0.0823	0.0863	0.0839	0.0839	TRUE	459
RPS6KA2	ENSG00000071242	543	480	524	1500	689	1068	551	453	615	1177	840	972	767.98	540	996	1848	886	3567	0.000361551635325978	0.0030108910019016	0.0238	0.0801	43	43	TRUE	0.2045
ING3	ENSG00000071243	202	271	179	306	174	208	205	256	210	240	212	189	218.71	224	214	957	-64	-257	0.797159807323436	0.890160780802131	0.0108	0.1016	0.0402	0.0402	TRUE	0.1768
VASH1	ENSG00000071246	132	65	93	192	145	245	134	61	109	151	177	223	142.48	101	184	1.81	856	2239	0.0251800210051579	0.0856800107659487	0.0839	0.1178	0.0976	0.0976	TRUE	0.8401
LMCD1	ENSG00000071282	126	151	106	275	297	451	128	142	124	216	362	411	230.52	131	330	2501	1322	4032	5.5195414844951e-05	0.000631010244046131	0.0557	0.1001	0.0721	0.0721	TRUE	0.5095
BUD23	ENSG00000071462	285	321	300	906	460	527	289	303	352	711	561	480	449.24	315	584	1857	893	3502	0.000462362337750214	0.00369194588489269	0.0238	0.0862	0.0444	0.0444	TRUE	0.2742
SEL1L	ENSG00000071537	2335	2342	2091	1818	1297	1879	2369	2210	2453	1426	1581	1711	1958.47	2344	1573	671	-576	-3148	0.0016438096972347	0.010224658468188	0.0047	0.0749	0.0236	0.0236	TRUE	0.0809
TRIP13	ENSG00000071539	56	58	80	309	250	250	57	55	94	242	305	228	163.37	69	258	3783	1.92	5738	9.6037545494859e-09	3.15096844389474e-07	0.0429	0.1119	0.0711	0.0711	TRUE	0.8897
ATP6AP1	ENSG00000071553	656	735	645	1975	716	1200	666	693	757	1549	873	1093	938.48	705	1172	1662	733	2604	0.00922193305405573	0.0400603154283609	0.0439	0.0785	56	56	TRUE	0.35
TCF3	ENSG00000071564	800	853	705	1081	852	882	812	805	827	848	1039	803	855.6	815	897	1.1	137	674	0.500445049131291	0.687358260252617	0.0081	0.0792	0.0288	0.0288	TRUE	0.2256
TRIB2	ENSG00000071575	72	135	74	185	222	294	73	127	87	145	271	268	161.79	96	228	2373	1247	3219	0.00128821396593121	0.00840944076498217	0.0927	0.1122	0.1005	0.1005	TRUE	1.1487
DAZAP1	ENSG00000071626	1504	1685	1360	2059	1331	1388	1526	1590	1596	1615	1622	1264	1535.57	1571	1500	955	-66	-328	0.74313142150112	0.857888301478166	0.0096	0.0758	0.0285	0.0285	TRUE	0.2303
MBD3	ENSG00000071655	197	225	196	519	332	373	200	212	230	407	405	340	298.95	214	384	1794	843	3793	0.000148840554803671	0.00143905352890679	5	0.0936	0.0319	0.0319	TRUE	0.1181
PRLH	ENSG00000071677	0	0	0	0	0	0	0	0	0	0	0	0	0	0	0	NA	NA	NA	NA	NA	NA	NA	NA	NA	NA	NA
HLTF	ENSG00000071794	279	337	206	160	130	414	283	318	242	126	158	377	250.62	281	220	784	-351	-0.78	0.435552598891766	0.631575245760766	0.1753	0.0978	0.1416	0.1416	TRUE	4.3043
FAM50A	ENSG00000071859	306	160	151	896	295	223	311	151	177	703	360	203	317.38	213	422	1983	987	1972	0.0486004504469814	0.139390500883034	0.2479	0.0923	0.1771	0.1771	TRUE	0.3369
FAM3A	ENSG00000071889	317	433	312	1044	243	381	322	409	366	819	296	347	426.42	366	487	1335	417	981	0.326602204709706	0.527769137725142	0.1589	87	0.1278	0.1278	TRUE	4.1757
CPSF1	ENSG00000071894	2	1	1	1	0	1	2	1	1	1	0	1	0.97	1	1	431	-1214	-0.57	0.568553985686931	NA	0	6.8412	2.0932	2.0932	TRUE	147
MYO3B	ENSG00000071909	12	14	22	275	41	110	12	13	26	216	50	100	69.51	17	122	7211	2.85	4542	5.56000794212983e-06	8.82689537815072e-05	0.3166	0.1663	0.2491	0.2491	TRUE	0.2099
CYBRD1	ENSG00000071967	464	186	327	282	219	384	471	175	384	221	267	350	311.31	343	279	814	-297	-718	0.472571305586485	0.663240628981306	0.1407	0.0927	0.1204	0.1204	TRUE	0.5644
CDH19	ENSG00000071991	48	16	34	0	0	7	49	15	40	0	0	6	18.35	35	2	63	-3995	-3451	0.000558955661345042	0.0042900750607152	1.6172	0.4308	0.7296	0.7296	TRUE	1.7588
PDCD2	ENSG00000071994	344	328	367	991	515	448	349	309	431	777	628	408	483.72	363	604	1666	736	2299	0.0214938978392652	0.076088398350999	0.0634	0.0851	0.0717	0.0717	TRUE	0.2041
SLC6A15	ENSG00000072041	3	2	6	0	0	0	3	2	7	0	0	0	2	4	0	44	-4498	-2092	0.036409634549616	NA	0.3581	3.3748	2.1992	2.1992	TRUE	0.4551
RDH11	ENSG00000072042	71	84	109	132	80	184	72	79	128	104	98	168	107.97	93	123	1325	405	1024	0.305759446980566	0.50674382080009	0.0842	0.1326	0.1034	0.1034	TRUE	1046
PRKACA	ENSG00000072062	0	0	1	0	0	0	0	0	1	0	0	0	0.2	0	0	472	-1084	-266	0.790451462956089	NA	0	33.7737	10	10	TRUE	0.5435
ADGRL1	ENSG00000072071	0	0	0	0	0	0	0	0	0	0	0	0	0	0	0	NA	NA	NA	NA	NA	NA	NA	NA	NA	NA	NA
SPP2	ENSG00000072080	0	0	0	0	0	0	0	0	0	0	0	0	0	0	0	NA	NA	NA	NA	NA	NA	NA	NA	NA	NA	NA
ACTN1	ENSG00000072110	1457	1422	1354	3037	2018	3399	1478	1342	1589	2383	2460	3095	2057.72	1470	2646	1801	849	4009	6.09860155935789e-05	0.000686322265837834	0.0137	0.0747	0.0317	0.0317	TRUE	0.2679
ZFYVE26	ENSG00000072121	597	637	494	500	394	590	606	601	580	392	480	537	532.7	596	470	789	-343	-1552	0.120770242327288	0.268440399832564	11	0.0839	0.0332	0.0332	TRUE	0.2499
RPS6KA6	ENSG00000072133	692	862	428	1447	481	748	702	813	502	1135	586	681	736.73	672	801	1191	252	727	0.467179121199505	0.65889007531723	0.0895	0.0805	0.0855	0.0855	TRUE	1.4206
EPN2	ENSG00000072134	702	825	509	670	532	979	712	778	597	526	649	891	692.26	696	689	989	-16	-57	0.954804305165832	0.977511787712965	0.0431	81	0.0567	0.0567	TRUE	0.5096
PTPN18	ENSG00000072135	1423	1913	1276	1254	568	751	1444	1805	1497	984	692	684	1184.36	1582	787	498	-1007	-4005	6.20770106113698e-05	0.000696270105678832	0.0297	0.0771	0.0446	0.0446	TRUE	0.5768
LIMS2	ENSG00000072163	179	109	179	246	151	228	182	103	210	193	184	208	179.86	165	195	1185	245	716	0.474040880676101	0.664655198419088	0.0596	0.1082	0.0784	0.0784	TRUE	1.0487
ASIC4	ENSG00000072182	0	2	0	1	1	1	0	2	0	1	1	1	0.8	1	1	1486	571	224	0.822804719616317	NA	0	8308	3.3871	3.3871	TRUE	0.9732
SPEG	ENSG00000072195	84	59	124	57	12	103	85	56	145	45	15	94	73.26	95	51	538	-896	-1349	0.177437646679397	0.349616872047122	0.4267	0.1615	0.3029	0.3029	TRUE	0.7467
LNX1	ENSG00000072201	558	870	370	789	232	768	566	821	434	619	283	699	570.39	607	534	0.88	-185	-447	0.654897216773412	0.802192438539058	0.1517	0.0831	0.1218	0.1218	TRUE	0.7498
ALDH3A2	ENSG00000072210	1190	1278	952	1385	537	892	1208	1206	1117	1087	655	812	1013.96	1177	851	724	-466	-1792	0.0731686122018473	0.188075956306863	0.0324	78	0.0478	0.0478	TRUE	0.5841
TFRC	ENSG00000072274	2752	2431	2708	3928	2157	3312	2792	2294	3177	3082	2629	3016	2831.73	2754	2909	1056	79	362	0.717214643126783	0.842127266163063	0.0165	0.0738	0.0339	0.0339	TRUE	0.2604
SREBF1	ENSG00000072310	750	1007	1143	911	842	994	761	950	1341	715	1026	905	949.75	1017	882	867	-206	-685	0.493649123419448	0.681363431996554	0.0548	0.0784	0.0643	0.0643	TRUE	468
TRPC5	ENSG00000072315	2	1	2	0	0	1	2	1	2	0	0	1	1.04	2	0	194	-2367	-1015	0.309960037073862	NA	0	6.4188	2.6203	2.6203	TRUE	0.3832
AFF4	ENSG00000072364	2054	2455	1671	1721	1590	2719	2084	2316	1961	1350	1938	2476	2020.9	2120	1921	906	-142	-502	0.615982396529578	0.77555105474867	0.0479	0.0748	0.0576	0.0576	TRUE	0.2304
UBE2D1	ENSG00000072401	348	486	342	486	342	464	353	459	401	381	417	422	405.61	404	407	1006	8	38	0.969998059167874	0.985559735090509	0.0078	0.0878	32	32	TRUE	161
PALS1	ENSG00000072415	1126	1632	900	952	399	772	1143	1540	1056	747	486	703	945.77	1246	645	518	-948	-3351	0.000805313855601304	0.00576118837560149	43	0.0785	0.0565	0.0565	TRUE	0.5391
RHOBTB1	ENSG00000072422	231	183	137	757	135	491	234	173	161	594	165	447	295.56	189	402	2125	1088	2314	0.0206888439424658	0.0740307666378924	0.2049	0.0938	0.1553	0.1553	TRUE	0.2583
SMC1A	ENSG00000072501	1117	1084	862	3086	1819	2026	1133	1023	1011	2421	2217	1845	1608.47	1056	2161	2047	1033	5023	5.09538780452289e-07	1.08913914321677e-05	0.0101	0.0756	0.0298	0.0298	TRUE	0.1993
HSD17B10	ENSG00000072506	218	181	268	1062	381	477	221	171	314	833	464	434	406.4	235	577	2456	1296	3418	0.000631741721268934	0.00474936082405535	0.1097	0.0877	0.1006	0.1006	TRUE	1.7848
MARK2	ENSG00000072518	1841	2292	1634	1877	958	1555	1868	2163	1917	1473	1168	1416	1667.36	1983	1352	682	-552	-2733	0.00626984134617027	0.0294352858732023	0.0094	0.0755	0.0287	0.0287	TRUE	0.1691
HMMR	ENSG00000072571	166	209	225	618	240	195	168	197	264	485	293	178	264.1	210	319	1519	603	1435	0.15125506344219	0.313792553247133	0.1403	0.0965	0.1231	0.1231	TRUE	0.2675
CHFR	ENSG00000072609	480	623	461	297	130	589	487	588	541	233	158	536	423.93	539	309	575	-799	-1768	0.0771393848630953	0.195297177888022	0.1917	0.0871	0.1448	0.1448	TRUE	3.1705
TRHDE	ENSG00000072657	761	1224	131	124	362	288	772	1155	154	97	441	262	480.26	694	267	384	-1379	-1979	0.0478454495684918	0.137898226166694	0.6132	0.0852	0.3477	0.3477	TRUE	0.1753
P4HA2	ENSG00000072682	495	667	508	497	454	700	502	629	596	390	553	637	551.4	576	527	914	-129	-471	0.637987766202512	0.790542686303754	0.0358	0.0835	0.0524	0.0524	TRUE	0.5453
FCGR2B	ENSG00000072694	24	12	12	25	13	9	24	11	14	20	16	8	15.57	16	15	879	-187	-277	0.782023126003968	0.880561531055138	113	0.4948	0.2639	0.2639	TRUE	0.7141
NFATC3	ENSG00000072736	534	721	496	1020	567	712	542	680	582	800	691	648	657.3	601	713	1186	246	1132	0.257722886891233	0.453781187756658	0.0107	0.0815	0.0326	0.0326	TRUE	0.1562
TRNT1	ENSG00000072756	319	307	263	418	295	335	324	290	309	328	360	305	319.09	308	331	1076	105	502	0.61563051154959	0.775369356597443	0.0017	0.0922	0.0286	0.0286	TRUE	0.0632
ACADVL	ENSG00000072778	3753	4365	3023	1416	1217	2186	3808	4119	3547	1111	1484	1990	2676.44	3825	1528	0.4	-1324	-4784	1.72070982053235e-06	3.16503944928912e-05	0.0453	74	0.0547	0.0547	TRUE	0.8465
STK10	ENSG00000072786	639	839	563	718	525	659	648	792	661	563	640	600	650.66	700	601	858	-221	-1085	0.277723012062075	0.476585801889353	0.0069	0.0816	0.0284	0.0284	TRUE	0.1553
FBXW11	ENSG00000072803	1100	1319	947	1621	1023	1495	1116	1245	1111	1272	1247	1361	1225.31	1157	1293	1118	0.16	908	0.363727022233793	0.564213088455832	0.0023	0.0769	0.0216	0.0216	TRUE	0.0524
ACAP1	ENSG00000072818	1	4	0	3	0	2	1	4	0	2	0	2	1.49	2	1	882	-182	-86	0.931264169779262	NA	0.6569	4.4832	2.5366	2.5366	TRUE	0.8033
CRMP1	ENSG00000072832	43	31	27	50	72	109	44	29	32	39	88	99	55.13	35	75	2157	1109	2271	0.0231677983479868	0.0804473989099427	0.1238	191	0.1505	0.1505	TRUE	1.0957
EVC	ENSG00000072840	182	100	159	201	120	241	185	94	187	158	146	219	164.83	155	174	1126	172	457	0.647668523828996	0.796869236208627	85	0.1115	0.0956	0.0956	TRUE	1.2616
DERL2	ENSG00000072849	281	291	238	311	160	251	285	275	279	244	195	229	251.09	280	223	797	-327	-1463	0.143524711017903	0.302648303785061	0.0015	0.0978	0.0319	0.0319	TRUE	0.1219
SIDT1	ENSG00000072858	822	811	1130	168	419	433	834	765	1326	132	511	394	660.34	975	346	354	-1498	-3064	0.00218644009307993	0.0127471794851681	0.2478	0.0815	0.1704	0.1704	TRUE	2.2435
NDE1	ENSG00000072864	1	3	4	6	6	20	1	3	5	5	7	18	6.46	3	10	3586	1842	1697	0.0897029564263092	0.217824580836191	0.3108	1.0915	0.6164	0.6164	TRUE	925
IRAG1	ENSG00000072952	232	184	235	438	276	591	235	174	276	344	336	538	317.16	228	406	1781	833	2572	0.0101010205221569	0.0429905910348201	0.06	0.0923	0.0721	0.0721	TRUE	0.9397
TMEM38A	ENSG00000072954	82	51	54	60	22	25	83	48	63	47	27	23	48.56	65	32	0.5	-1	-2121	0.0339248813969157	0.106942080429146	0.09	0.2072	0.1372	0.1372	TRUE	0.3998
AP1M1	ENSG00000072958	225	200	181	558	202	389	228	189	212	438	246	354	277.93	210	346	1653	725	2407	0.0160877907059695	0.0611912235372388	0.0424	0.0952	0.0615	0.0615	TRUE	167
PVR	ENSG00000073008	277	320	341	883	414	577	281	302	400	693	505	525	450.99	328	574	1755	811	3014	0.00257768762787534	0.0144720592529963	0.0313	0.0861	0.0498	0.0498	TRUE	0.4174
XRCC1	ENSG00000073050	132	132	117	264	129	205	134	125	137	207	157	187	157.8	132	184	1396	482	1876	0.0606292827195581	0.163903760278034	0.0057	0.1133	0.0409	0.0409	TRUE	0.1616
SCARB1	ENSG00000073060	438	523	643	1263	884	1980	444	493	754	991	1078	1803	927.28	564	1291	2289	1194	3414	0.00064026555314826	0.00480270569941472	0.0926	0.0786	0.0869	0.0869	TRUE	1.4533
CYP2W1	ENSG00000073067	12	12	90	686	45	466	12	11	106	538	55	424	191.08	43	339	7913	2984	3244	0.00117808748208411	0.00782236508001849	1.1194	106	0.5962	0.5962	TRUE	1.0635
MCM2	ENSG00000073111	317	350	289	794	604	442	322	330	339	623	736	402	458.78	330	587	1777	829	2825	0.00472661258829637	0.0234852471821335	0.0449	0.0859	0.0597	0.0597	TRUE	0.2998
MOV10L1	ENSG00000073146	1	5	6	52	14	47	1	5	7	41	17	43	18.9	4	34	8021	3004	3749	0.000177865518035841	0.00166618868288171	0.2207	0.4201	0.3247	0.3247	TRUE	1.1525
PANX2	ENSG00000073150	2	1	1	8	4	3	2	1	1	6	5	3	3.01	1	5	3357	1747	1316	0.18831811289665	NA	0	2.2647	0.7908	0.7908	TRUE	0.2117
SELENOO	ENSG00000073169	297	366	309	294	237	312	301	345	363	231	289	284	302.15	336	268	795	-0.33	-1422	0.154922325497988	0.319091521408584	0.0089	0.0933	0.0355	0.0355	TRUE	0.1719
TP63	ENSG00000073282	8	16	19	16	15	31	8	15	22	13	18	28	17.43	15	20	1302	381	0.57	0.568533134248286	0.74247078930487	0.1373	0.4497	0.2629	0.2629	TRUE	0.2404
ALPK1	ENSG00000073331	965	1349	590	1857	582	881	979	1273	692	1457	709	802	985.47	981	989	1008	12	32	0.974269759503761	0.987582397632216	119	0.0782	0.1019	0.1019	TRUE	0.4848
LLGL2	ENSG00000073350	3521	4585	2903	1895	1527	2389	3573	4326	3406	1487	1861	2175	2804.75	3768	1841	488	-1034	-4291	1.77711162414435e-05	0.000240338862948959	0.0254	0.0739	0.0414	0.0414	TRUE	345
PDE8A	ENSG00000073417	3400	4916	2460	2831	1149	1871	3450	4638	2886	2221	1401	1704	2716.69	3658	1775	485	-1043	-3545	0.000393133826060348	0.00322728004159712	0.0566	0.0739	62	62	TRUE	307
CLCN4	ENSG00000073464	39	62	23	198	140	223	40	58	27	155	171	203	109.02	42	176	4205	2072	5503	3.73732476165192e-08	1.07424129687482e-06	0.0505	132	87	87	TRUE	0.9768
NLE1	ENSG00000073536	98	99	99	323	247	194	99	93	116	253	301	177	173.36	103	244	2366	1242	3957	7.59037075407919e-05	0.000823875745432006	0.0383	0.1095	64	64	TRUE	0.1865
SDHA	ENSG00000073578	0	0	0	0	0	0	0	0	0	0	0	0	0	0	0	NA	NA	NA	NA	NA	NA	NA	NA	NA	NA	NA
SMARCE1	ENSG00000073584	14	26	15	16	12	31	14	25	18	13	15	28	18.62	19	19	983	-25	-41	0.967513417292774	0.98420261772233	0.0918	0.4254	0.2214	0.2214	TRUE	1.1897
FNDC8	ENSG00000073598	0	0	1	0	0	0	0	0	1	0	0	0	0.2	0	0	472	-1084	-266	0.790451462956089	NA	0	33.7737	10	10	TRUE	0.5435
GSDMB	ENSG00000073605	568	1504	575	338	342	498	576	1419	675	265	417	453	634.27	890	378	425	-1235	-2963	0.00304742488798738	0.0165577700628092	0.1549	0.0819	0.1233	0.1233	TRUE	2.7331
KDM5A	ENSG00000073614	1372	1737	1161	2938	1095	1818	1392	1639	1362	2305	1335	1655	1614.75	1464	1765	1206	0.27	977	0.328591632589451	0.529493847819034	0.0437	0.0756	0.0543	0.0543	TRUE	0.4379
ADAM11	ENSG00000073670	4	4	1	3	1	4	4	4	1	2	1	4	2.7	3	2	805	-313	-236	0.81336127553168	NA	0	2.5094	0.8994	0.8994	TRUE	0.3084
PPP2R3A	ENSG00000073711	1103	1450	658	103	240	439	1119	1368	772	81	293	400	672.08	1086	258	237	-2077	-3921	8.81391753492945e-05	0.000935545649762264	0.3088	0.0813	0.1999	0.1999	TRUE	632
FERMT2	ENSG00000073712	170	143	239	400	343	443	173	135	280	314	418	403	287.19	196	378	1934	951	2737	0.00619636092186911	0.0291785695872754	0.0755	0.0945	0.0831	0.0831	TRUE	1.5101
ABCB11	ENSG00000073734	143	331	57	1	1	6	145	312	67	1	1	5	88.63	175	2	14	-6124	-7331	2.28515862632046e-13	1.86679881627102e-11	0.5499	0.1459	0.3099	0.3099	TRUE	0.2817
DHRS9	ENSG00000073737	1075	1985	1205	9	28	201	1091	1873	1414	7	34	183	766.97	1459	75	51	-4287	-3755	0.000173572560980971	0.00163279586735386	0.9326	0.0801	0.4745	0.9326	TRUE	2113
CD5L	ENSG00000073754	5	1	4	0	0	0	5	1	5	0	0	0	1.79	4	0	49	-4.34	-1912	0.055939879519383	NA	0	3.7636	2.5692	2.5692	TRUE	0.6767
PTGS2	ENSG00000073756	34	44	25	336	889	187	35	42	29	264	1084	170	270.49	35	506	14375	3845	5949	2.70067909849512e-09	1.03013805008383e-07	0.4618	0.0959	0.2853	0.2853	TRUE	2.0251
IGF2BP2	ENSG00000073792	1347	1519	1521	2153	987	2862	1367	1433	1785	1689	1203	2606	1680.48	1528	1833	1.2	263	784	0.43280698451172	0.628874438934073	0.0854	0.0754	0.0801	0.0801	TRUE	0.3912
MAP3K13	ENSG00000073803	1393	2026	955	1282	660	1138	1413	1912	1121	1006	805	1036	1215.36	1482	949	0.64	-643	-2291	0.0219520826066062	0.0772495854265956	0.0439	0.0769	0.0559	0.0559	TRUE	0.2666
ST6GAL1	ENSG00000073849	1185	1354	1386	2098	1523	2077	1202	1278	1626	1646	1857	1891	1583.32	1369	1798	1314	394	1809	0.0704582453368425	0.18269957066894	0.0154	0.0757	0.0335	0.0335	TRUE	0.3241
TBX21	ENSG00000073861	25	26	10	4	1	8	25	25	12	3	1	7	12.21	21	4	193	-2376	-2.79	0.00527351948648028	0.0256283902211462	0.1494	0.6112	0.3768	0.3768	TRUE	1.01
VDAC1P1	ENSG00000073905	131	112	90	120	104	108	133	106	106	94	127	98	110.58	115	106	924	-114	-383	0.701363171822205	0.831506810307876	0.0128	0.1311	0.0547	0.0547	TRUE	0.2591
FRY	ENSG00000073910	429	305	306	1125	583	1331	435	288	359	883	711	1212	647.89	361	935	2594	1375	4501	6.75928303641009e-06	0.000104193134536809	0.0551	0.0817	0.0653	0.0653	TRUE	0.2294
PICALM	ENSG00000073921	2627	3370	2182	3888	2350	2934	2666	3180	2560	3050	2865	2671	2832.01	2802	2862	1021	31	158	0.874613157288258	0.935436461770511	0.0086	0.0738	0.0268	0.0268	TRUE	0.1692
NSF	ENSG00000073969	25	3	3	5	4	4	25	3	4	4	5	4	7.36	11	4	0.39	-1.36	-1.2	0.2299624373577	0.420304019003399	0.6377	967	0.7589	0.7589	TRUE	5406
GLI2	ENSG00000074047	254	130	255	432	204	616	258	123	299	339	249	561	304.68	227	383	1692	759	1.7	0.0890599128782558	0.216564343463177	0.1768	0.0931	0.14	0.14	TRUE	0.4549
CLASP1	ENSG00000074054	1550	1905	1246	2406	1371	2157	1573	1797	1462	1888	1671	1964	1725.85	1611	1841	1143	193	981	0.326448904532706	0.527599999652459	0.0082	0.0753	0.0272	0.0272	TRUE	0.1243
MRPS34	ENSG00000074071	339	231	264	425	290	294	344	218	310	333	354	268	304.39	291	318	1095	131	461	0.644825190327156	0.794873400355633	0.0341	0.0932	55	55	TRUE	0.5461
NOTCH3	ENSG00000074181	193	87	100	1104	1147	1301	196	82	117	866	1398	1185	640.7	132	1150	8725	3125	8205	2.30510977752696e-16	3.06003322966704e-14	0.1184	0.0818	0.1002	0.1002	TRUE	0.3829
CLNS1A	ENSG00000074201	669	692	527	1046	726	773	679	653	618	821	885	704	726.6	650	803	1235	304	1515	0.129818503022203	0.282115874135408	0.0065	0.0806	0.0277	0.0277	TRUE	0.1394
PPP2R2C	ENSG00000074211	3	4	8	26	8	181	3	4	9	20	10	165	35.19	5	65	12164	3605	3454	0.000551478779890294	0.00424100709228236	1.0343	0.2588	0.6798	0.6798	TRUE	5.1281
TEAD2	ENSG00000074219	97	87	137	95	202	312	98	82	161	75	246	284	157.69	114	202	1772	826	1.55	0.121145623882724	0.268919295787196	0.2663	0.1133	0.1975	0.1975	TRUE	1.3054
EED	ENSG00000074266	300	425	269	495	231	306	304	401	316	388	282	279	328.27	340	316	0.93	-105	-0.39	0.696483850108756	0.828959865637777	0.0273	0.0916	0.0492	0.0492	TRUE	464
CDHR2	ENSG00000074276	2311	2485	1038	1293	316	1094	2345	2345	1218	1014	385	996	1383.89	1969	798	406	-1301	-2961	0.00306719922631871	0.016646031734443	0.1895	0.0763	0.1384	0.1384	TRUE	2.4116
SNCB	ENSG00000074317	0	0	0	0	0	1	0	0	0	0	0	1	0.15	0	0	1789	839	206	0.837040795288231	NA	0	43.5028	10	10	TRUE	0.3832
TSG101	ENSG00000074319	619	840	587	675	542	639	628	793	689	530	661	582	646.92	703	591	839	-253	-1157	0.247164816142574	0.441236101930891	0.0109	0.0817	0.0328	0.0328	TRUE	0.1475
NCBP3	ENSG00000074356	687	798	621	687	397	670	697	753	729	539	484	610	635.28	726	544	0.75	-415	-2062	0.0392430085826797	0.118931424929605	0.0051	0.0819	0.0276	0.0276	TRUE	0.1305
ATP2A3	ENSG00000074370	3051	2905	3675	596	656	2747	3096	2741	4312	468	800	2501	2319.56	3383	1256	371	-1429	-2553	0.0106729658658649	0.0448758293897524	0.3907	0.0743	0.2253	0.2253	TRUE	7.6683
CA12	ENSG00000074410	6578	7270	4157	482	711	1643	6675	6860	4878	378	867	1496	3525.46	6138	914	149	-2748	-5926	3.10891494608799e-09	1.1681878171725e-07	0.2031	0.0734	0.1544	0.1544	TRUE	3.7223
MGLL	ENSG00000074416	5391	7219	3501	1534	1291	2505	5470	6811	4108	1203	1574	2281	3574.61	5463	1686	309	-1696	-5134	2.83063292291608e-07	6.37461061591525e-06	0.0827	0.0734	0.0783	0.0783	TRUE	0.1626
NTN4	ENSG00000074527	459	537	475	215	357	363	466	507	557	169	435	331	410.69	510	312	0.61	-714	-1902	0.0572362322756282	0.157387938792263	0.1071	0.0876	99	99	TRUE	0.5987
BCS1L	ENSG00000074582	155	153	111	140	147	118	157	144	130	110	179	107	138.06	144	132	914	-0.13	-0.4	0.689352555259692	0.824988396823296	0.0397	0.1192	0.0693	0.0693	TRUE	0.9488
NUAK1	ENSG00000074590	118	86	121	361	165	546	120	81	142	283	201	497	220.73	114	327	2869	1.52	3605	0.000312071839778887	0.00267161034495476	135	0.1014	0.1221	0.1221	TRUE	0.3603
DPP8	ENSG00000074603	918	954	734	1158	532	829	932	900	861	909	649	755	834.12	898	771	859	-219	-993	0.320829377643942	0.52188952511215	0.0133	0.0794	0.0338	0.0338	TRUE	0.2934
SLC24A1	ENSG00000074621	134	170	104	366	117	247	136	160	122	287	143	225	178.84	139	218	1567	648	1867	0.0619298878113699	0.166455877395873	0.0639	0.1084	81	81	TRUE	0.1791
ZNF532	ENSG00000074657	298	271	290	622	344	581	302	256	340	488	419	529	389.11	299	479	1601	679	2857	0.00427067061281646	0.0216478070475965	0.0138	0.0884	38	38	TRUE	0.1867
SCARF1	ENSG00000074660	0	0	0	1	0	0	0	0	0	1	0	0	0.13	0	0	1789	839	206	0.837040795288231	NA	0	50.4757	10	10	TRUE	0.2688
LMAN1	ENSG00000074695	1041	1070	1114	952	1295	1052	1056	1010	1307	747	1579	958	1109.4	1124	1095	973	-0.04	-118	0.905805876810696	0.953156956829359	0.0817	0.0774	0.08	0.08	TRUE	0.9907
HACD3	ENSG00000074696	544	562	573	2080	821	1370	552	530	672	1632	1001	1247	939.11	585	1293	2213	1146	4229	2.35073215688234e-05	0.000307209025010181	0.0369	0.0785	0.0517	0.0517	TRUE	0.1833
IPCEF1	ENSG00000074706	20	35	21	13	24	37	20	33	25	10	29	34	25.18	26	24	931	-104	-168	0.866259512606884	0.930645535373321	0.1656	0.3332	0.2335	0.2335	TRUE	1.8357
ZZEF1	ENSG00000074755	3712	4939	2894	2535	900	2142	3767	4660	3396	1989	1097	1950	2809.78	3941	1679	426	-1231	-3994	6.48741376566503e-05	0.000722422930262633	58	0.0739	68	68	TRUE	1.1022
NOX3	ENSG00000074771	0	0	1	0	1	0	0	0	1	0	1	0	0.4	0	0	919	-123	-0.03	0.976050171200245	NA	0	16601	10	10	TRUE	0.6837
ENO1	ENSG00000074800	3303	3782	3229	4550	4908	3285	3352	3568	3789	3570	5983	2991	3875.4	3570	4181	1171	228	0.73	0.465150511254789	0.657223374840637	0.0735	0.0732	0.0699	0.0699	TRUE	1.5288
SLC12A1	ENSG00000074803	0	0	1	1	0	0	0	0	1	1	0	0	0.33	0	0	919	-123	-0.03	0.976050171200245	NA	0	20.2689	10	10	TRUE	0.5435
MYDGF	ENSG00000074842	345	282	317	696	362	362	350	266	372	546	441	330	384.17	329	439	1334	416	1405	0.160059760431618	0.325803071319398	0.0444	0.0887	0.0604	0.0604	TRUE	155
ANO8	ENSG00000074855	104	88	108	117	130	163	106	83	127	92	158	148	118.99	105	133	1263	337	947	0.343664194553901	0.544904613995648	0.0556	0.1269	0.0826	0.0826	TRUE	0.5875
TUBE1	ENSG00000074935	112	169	144	198	188	138	114	159	169	155	229	126	158.71	147	170	1152	204	583	0.559882517223366	0.735933126997139	0.0617	113	0.0814	0.0814	TRUE	0.6189
ARHGEF10L	ENSG00000074964	3218	3855	2505	1988	1499	1523	3265	3637	2939	1560	1827	1387	2435.94	3280	1591	485	-1044	-4875	1.08910556138117e-06	2.11104438208927e-05	0.0147	0.0742	0.0326	0.0326	TRUE	0.2015
TXK	ENSG00000074966	90	161	74	112	90	128	91	152	87	88	110	117	107.36	110	105	949	-76	-213	0.831500201908028	0.910204558385926	0.0522	0.1329	0.0826	0.0826	TRUE	1.1254
WSCD2	ENSG00000075035	8	6	0	3	3	2	8	6	0	2	4	2	3.6	5	3	557	-844	-595	0.552017459955975	0.729874078172575	0.4915	1.9014	1.1527	1.1527	TRUE	0.3896
KCNQ2	ENSG00000075043	0	0	1	2	0	1	0	0	1	2	0	1	0.61	0	1	2272	1184	371	0.710305651038865	NA	0	10.8969	5752	5752	TRUE	0.4452
TACR2	ENSG00000075073	10	37	6	14	2	4	10	35	7	11	2	4	11.53	17	6	333	-1585	-1615	0.106294233216571	0.245148592735623	0.5424	0.6433	0.5817	0.5817	TRUE	3.3074
ACTR6	ENSG00000075089	199	230	137	188	167	246	202	217	161	147	204	224	192.46	193	192	0.99	-15	-51	0.959355954075998	0.979602152298445	0.0301	0.1058	0.0569	0.0569	TRUE	0.4621
TIPIN	ENSG00000075131	57	46	80	160	74	88	58	43	94	126	90	80	81.83	65	99	1525	608	1449	0.147233854422353	0.308133452388849	0.0899	0.1521	114	114	TRUE	1.0553
SRI	ENSG00000075142	2777	5699	2209	959	746	1184	2818	5377	2592	752	909	1078	2254.47	3596	913	254	-1977	-5626	1.846916260298e-08	5.7158092485112e-07	0.1074	0.0744	0.0884	0.0884	TRUE	2.2868
EIF4G3	ENSG00000075151	3889	5188	2702	2829	2051	2069	3946	4895	3170	2219	2500	1884	3102.53	4004	2201	0.55	-863	-3376	0.000734515346303968	0.00536411533033712	0.0321	0.0736	0.0468	0.0468	TRUE	0.1458
NUP37	ENSG00000075188	200	214	214	383	307	403	203	202	251	300	374	367	282.93	219	347	1588	667	2759	0.00580262541432483	0.0276275072228047	0.0114	0.0948	0.0384	0.0384	TRUE	0.1799
SEMA3A	ENSG00000075213	254	158	279	536	178	1334	258	149	327	421	217	1215	431.05	245	618	2525	1336	2.24	0.0251068995201217	0.0855466090032109	0.4277	0.0868	0.2535	0.2535	TRUE	0.7726
GTSE1	ENSG00000075218	130	161	159	527	203	245	132	152	187	413	247	223	225.73	157	294	1883	913	2644	0.00819888980335185	0.0363800380432996	0.07	0.1007	81	81	TRUE	1.4368
SEMA3C	ENSG00000075223	1192	2563	1558	3844	1843	4478	1210	2418	1828	3016	2247	4077	2465.93	1819	3113	1712	776	2197	0.0280465035806949	0.0928350310451545	0.0982	0.0742	0.0894	0.0894	TRUE	0.2119
TTC38	ENSG00000075234	914	1128	729	568	483	857	927	1064	855	446	589	780	776.97	949	605	637	-0.65	-2295	0.0217245688446331	0.0766897043644169	0.0428	0.08	0.0565	0.0565	TRUE	0.4564
ACAT1	ENSG00000075239	1070	1038	692	560	303	376	1086	979	812	439	369	342	671.36	959	383	0.4	-1321	-5631	1.79147285606601e-08	5.59571815630032e-07	0.0175	0.0813	0.0379	0.0379	TRUE	0.1724
GRAMD4	ENSG00000075240	1975	2061	1553	1189	761	1159	2004	1945	1822	933	928	1055	1447.78	1924	972	505	-985	-5522	3.35551413886615e-08	9.71414121865727e-07	0.0028	0.0761	0.0222	0.0222	TRUE	0.0675
CELSR1	ENSG00000075275	90	142	368	1937	741	1312	91	134	432	1520	903	1195	712.44	219	1206	5513	2463	4481	7.43174031916925e-06	0.000112429094478513	0.3422	0.0808	0.2149	0.2149	TRUE	1.0253
WNT8B	ENSG00000075290	0	0	0	1	3	3	0	0	0	1	4	3	1.2	0	3	12391	3631	1435	0.151287382869348	NA	0	5.5844	3.4104	3.4104	TRUE	0.2438
ZNF638	ENSG00000075292	2394	2893	1863	3270	1664	2672	2429	2730	2186	2565	2028	2433	2395.27	2448	2342	957	-64	-304	0.761044056690342	0.869086721254764	0.0131	0.0743	0.0312	0.0312	TRUE	0.1655
SLC25A40	ENSG00000075303	442	565	408	703	345	411	449	533	479	552	421	374	467.77	487	449	923	-116	-464	0.642473125714368	0.793428085402439	0.0223	0.0856	0.0431	0.0431	TRUE	0.4757
TIMM21	ENSG00000075336	256	250	193	89	137	77	260	236	226	70	167	70	171.51	241	102	422	-1243	-3005	0.00265743821489568	0.0148619147173407	0.1213	0.1099	0.1164	0.1164	TRUE	2.8632
ADD2	ENSG00000075340	5	23	5	5	3	11	5	22	6	4	4	10	8.37	11	6	538	-894	-906	0.364955075980993	0.565379157247177	0.3961	0.8587	0.5717	0.5717	TRUE	2.9432
FGF4	ENSG00000075388	1	0	0	1	4	4	1	0	0	1	5	4	1.72	0	3	8221	3039	1.45	0.146955838186607	NA	0	3.9043	2.0068	2.0068	TRUE	0.3492
RASAL2	ENSG00000075391	1509	1717	1206	2684	1643	2237	1531	1620	1415	2106	2003	2037	1785.28	1522	2049	1346	428	2511	0.0120491540779551	0.0491068129640433	0.0017	0.0752	0.0204	0.0204	TRUE	0.0453
VPS9D1	ENSG00000075399	211	226	166	134	59	135	214	213	195	105	72	123	153.68	207	100	484	-1046	-3.47	0.000520632189602037	0.0040599288601508	0.0219	0.1144	0.0582	0.0582	TRUE	0.5395
ZNF37A	ENSG00000075407	0	0	0	0	0	0	0	0	0	0	0	0	0	0	0	NA	NA	NA	NA	NA	NA	NA	NA	NA	NA	NA
MARK3	ENSG00000075413	1053	1370	952	1338	846	1360	1068	1293	1117	1050	1031	1238	1132.91	1159	1106	954	-67	-331	0.740475488308795	0.856484804337224	0.0094	0.0773	29	29	TRUE	0.1306
SLC25A3	ENSG00000075415	2808	3628	2884	2685	2561	3283	2849	3423	3384	2107	3122	2989	2979	3219	2739	851	-233	-958	0.338087653560125	0.539816334235838	0.0248	0.0737	0.0423	0.0423	TRUE	0.4975
FNDC3B	ENSG00000075420	5034	5706	3947	5151	4641	7468	5108	5384	4631	4041	5657	6800	5270.24	5041	5499	1091	125	481	0.630506260161143	0.785530060829535	0.0318	0.0728	0.0488	0.0488	TRUE	0.2756
FOSL2	ENSG00000075426	2606	5453	2386	2454	2074	1519	2644	5145	2800	1925	2528	1383	2737.61	3530	1945	551	-0.86	-2342	0.0191970570995474	0.0698824135224006	0.1215	0.0739	0.0967	0.0967	TRUE	0.9829
CACNG5	ENSG00000075429	0	4	7	1	0	1	0	4	8	1	0	1	2.28	4	1	0.15	-2736	-1344	0.179052626455633	NA	0	2.9616	2.0608	2.0608	TRUE	0.0764
CACNG4	ENSG00000075461	0	0	18	1	76	33	0	0	21	1	93	30	24.1	7	41	5862	2551	954	0.340026677468406	0.541434524775687	5.0676	345	2.0234	5.0676	TRUE	0.4804
FRYL	ENSG00000075539	9967	13770	6215	4082	3545	7437	10114	12993	7292	3203	4321	6771	7448.98	10133	4765	0.47	-1088	-3008	0.00263219951734883	0.0147330157728335	0.1127	0.0724	0.0942	0.0942	TRUE	0.2272
TMEM131	ENSG00000075568	4297	5368	3015	1899	1588	2419	4360	5065	3538	1490	1936	2203	3098.49	4321	1876	434	-1204	-4.64	3.47930109633553e-06	5.87984401355597e-05	0.0335	0.0736	0.0481	0.0481	TRUE	0.1509
FSCN1	ENSG00000075618	111	95	52	324	236	315	113	90	61	254	288	287	182	88	276	3138	1.65	5.3	1.158253956669e-07	2.91412074035749e-06	0.0302	0.1077	0.0622	0.0622	TRUE	635
ACTB	ENSG00000075624	27544	36309	23900	38005	16110	40741	27949	34259	28043	29817	19638	37095	29466.89	30084	28850	959	-0.06	-206	0.836949203817181	0.913751814447737	0.0419	0.0717	62	62	TRUE	0.3071
MOCOS	ENSG00000075643	216	274	137	199	236	176	219	259	161	156	288	160	207.09	213	201	943	-85	-232	0.816208640140626	0.901448163150386	0.0842	0.1033	0.0918	0.0918	TRUE	0.9138
PLD1	ENSG00000075651	2529	4046	1668	1288	721	1224	2566	3818	1957	1010	879	1114	1890.8	2780	1001	0.36	-1473	-4.79	1.66670809269947e-06	3.07411662655301e-05	0.0641	75	0.0675	0.0675	TRUE	0.2468
ATP12A	ENSG00000075673	2	4	163	55	16	3	2	4	191	43	20	3	43.74	66	22	333	-1587	-1155	0.248209482670904	0.442552879856278	2.3654	0.2222	1.3312	1.3312	TRUE	4652
WDR62	ENSG00000075702	68	107	80	336	149	148	69	101	94	264	182	135	140.64	88	194	2201	1138	3092	0.00199060374519846	0.0118171233805868	71	0.1184	0.0892	0.0892	TRUE	0.2242
DLG1	ENSG00000075711	3197	4376	2699	3799	2046	2933	3244	4129	3167	2981	2494	2671	3114.16	3513	2715	773	-372	-1746	0.0808729110809047	0.201887121092477	0.0152	0.0736	0.0324	0.0324	TRUE	0.2861
RAB7A	ENSG00000075785	2516	2736	2010	2588	1894	2343	2553	2582	2358	2030	2309	2133	2327.59	2498	2157	864	-212	-1.23	0.218720547423768	0.405487513635373	0.0027	0.0743	0.0209	0.0209	TRUE	0.0453
BCAP29	ENSG00000075790	7	7	2	8	9	2	7	7	2	6	11	2	5.85	5	6	1161	216	203	0.838930596146779	0.915122800791961	0.2653	1.1974	0.6399	0.6399	TRUE	0.1668
SEC31B	ENSG00000075826	208	151	159	65	49	72	211	142	187	51	60	66	119.4	180	59	326	-1617	-5167	2.37915771232108e-07	5.46772714341853e-06	0.0227	0.1267	0.0595	0.0595	TRUE	0.1997
SART3	ENSG00000075856	503	540	448	812	563	793	510	510	526	637	686	722	598.49	515	682	1323	404	2.2	0.0278107943015349	0.0921935014505466	0	0.0825	0.0226	0.0226	TRUE	0.0399
ARHGAP15	ENSG00000075884	1353	1631	1216	937	1064	987	1373	1539	1427	735	1297	899	1211.57	1446	977	675	-567	-2042	0.041139796959776	0.12316303012676	0.0442	0.0769	0.0547	0.0547	TRUE	0.9734
TUBA3D	ENSG00000075886	0	0	0	0	0	0	0	0	0	0	0	0	0	0	0	NA	NA	NA	NA	NA	NA	NA	NA	NA	NA	NA
PAX2	ENSG00000075891	0	0	0	1	0	4	0	0	0	1	0	4	0.74	0	2	7763	2957	804	0.421280387831991	NA	6.6431	9.0049	8.4149	8.4149	TRUE	0.5107
EXOSC7	ENSG00000075914	119	134	106	187	144	180	121	126	124	147	176	164	142.95	124	162	1306	385	1556	0.119716775579896	0.266745262549817	0	0.1176	37	37	TRUE	0.0763
KIFAP3	ENSG00000075945	1039	1191	523	880	412	819	1054	1124	614	690	502	746	788.34	931	646	694	-526	-1.63	0.103033471200147	0.23990415207438	0.0698	0.0799	0.0737	0.0737	TRUE	1.0515
MKRN2	ENSG00000075975	265	292	252	351	275	332	269	276	296	275	335	302	292.16	280	304	1085	118	547	0.584510344267361	0.753337361179536	0.0029	0.0941	0.0303	0.0303	TRUE	0.0865
MCM6	ENSG00000076003	375	428	396	635	602	600	381	404	465	498	734	546	504.56	417	593	1423	509	2001	0.0453451221506429	0.132438263475847	0.0255	0.0846	0.0445	0.0445	TRUE	0.5018
REXO2	ENSG00000076043	135	144	157	272	289	217	137	136	184	213	352	198	203.39	152	254	1668	738	2171	0.0299478590825713	0.0975759568170716	62	0.1039	78	78	TRUE	1.2289
RBM7	ENSG00000076053	1	2	2	1	1	2	1	2	2	1	1	2	1.51	2	1	728	-457	-278	0.781296039238921	NA	0	4.43	1.2781	1.2781	TRUE	0.1065
RBMS2	ENSG00000076067	774	737	715	664	749	1134	785	695	839	521	913	1033	797.7	773	822	1063	88	0.28	0.779806689438731	0.879833335914489	0.0643	0.0798	0.0702	0.0702	TRUE	1.1124
BAZ2A	ENSG00000076108	1823	2423	1570	1842	1396	2233	1850	2286	1842	1445	1702	2033	1859.7	1993	1727	866	-207	-886	0.375625408613317	0.575502619210289	0.0219	0.0751	0.0388	0.0388	TRUE	0.2924
PTPN23	ENSG00000076201	612	640	606	720	509	733	621	604	711	565	620	667	631.45	645	617	957	-63	-314	0.753881156764182	0.864602363373177	0.0059	0.0819	0.0276	0.0276	TRUE	0.0925
MLH1	ENSG00000076242	289	337	318	478	198	315	293	318	373	375	241	287	314.59	328	301	0.92	-121	-0.44	0.659822588974737	0.805472217966129	29	0.0925	0.0511	0.0511	TRUE	0.5331
UNG	ENSG00000076248	433	457	397	457	533	715	439	431	466	359	650	651	499.28	445	553	1241	311	1.02	0.307843735028066	0.509112586806026	0.0535	0.0847	65	65	TRUE	1.1279
FMO4	ENSG00000076258	195	281	124	130	24	83	198	265	145	102	29	76	135.89	203	69	342	-1549	-3169	0.00153122467090023	0.00966136691977009	0.1987	0.12	0.1626	0.1626	TRUE	0.3847
KLHL20	ENSG00000076321	389	484	306	467	221	365	395	457	359	366	269	332	363.09	404	322	801	-321	-1312	0.189657650364252	0.366492249478057	0.0162	0.0897	0.0403	0.0403	TRUE	0.2294
RGS11	ENSG00000076344	81	21	46	15	8	15	82	20	54	12	10	14	31.86	52	12	227	-2141	-3308	0.000938001063449493	0.00650188438965437	232	0.2784	0.2508	0.2508	TRUE	0.0917
SLC46A1	ENSG00000076351	311	114	358	200	139	155	316	108	420	157	169	141	218.45	281	156	555	-0.85	-1764	0.0777249521835084	0.196410029450073	0.2108	0.1017	0.1624	0.1624	TRUE	308
PLXNA2	ENSG00000076356	3601	4291	2242	1230	1163	2247	3654	4049	2631	965	1418	2046	2460.33	3445	1476	429	-1223	-3562	0.000367821602326855	0.00305805698053205	0.0895	0.0742	0.0844	0.0844	TRUE	0.8075
SPAG5	ENSG00000076382	0	0	0	0	0	0	0	0	0	0	0	0	0	0	0	NA	NA	NA	NA	NA	NA	NA	NA	NA	NA	NA
ANKRD13A	ENSG00000076513	768	1157	783	545	347	591	779	1092	919	428	423	538	696.4	930	463	498	-1006	-4115	3.86512520805453e-05	0.000469822267759785	0.0216	81	0.0415	0.0415	TRUE	0.14
TPD52	ENSG00000076554	764	1231	696	686	966	1159	775	1161	817	538	1178	1055	920.74	918	924	1006	8	23	0.981786048422183	0.990771637162432	0.1034	0.0787	0.0933	0.0933	TRUE	1.6033
ACACB	ENSG00000076555	1139	1219	816	679	349	840	1156	1150	957	533	425	765	831.06	1088	574	528	-921	-3178	0.00148521342002674	0.00943003033017607	49	0.0794	0.0592	0.0592	TRUE	0.9903
TRAF4	ENSG00000076604	467	745	449	435	502	599	474	703	527	341	612	545	533.71	568	499	879	-187	-586	0.557961446400937	0.73451421425837	0.0636	0.0839	0.0713	0.0713	TRUE	0.9107
PAG1	ENSG00000076641	2928	4800	3158	1265	1449	1658	2971	4529	3705	992	1766	1510	2578.99	3735	1423	381	-1393	-4548	5.41498329225593e-06	8.63743342854863e-05	0.0594	0.0741	0.0671	0.0671	TRUE	0.2076
GPATCH1	ENSG00000076650	205	202	165	272	107	192	208	191	194	213	130	175	185.14	198	173	879	-187	-651	0.515278267562452	0.699776879988905	0.0242	0.1071	0.0538	0.0538	TRUE	0.2439
ICAM3	ENSG00000076662	142	178	132	432	126	94	144	168	155	339	154	86	174.17	156	193	1.24	0.31	622	0.533700600747603	0.715358756601909	0.2257	0.1093	0.1732	0.1732	TRUE	0.7006
NT5C2	ENSG00000076685	2260	2721	1589	1412	1127	1570	2293	2567	1864	1108	1374	1429	1772.7	2241	1304	581	-783	-3355	0.000794860512449418	0.00569353760035653	0.0203	0.0752	0.0386	0.0386	TRUE	0.2176
MCAM	ENSG00000076706	147	71	115	904	797	862	149	67	135	709	972	785	469.45	117	822	7032	2814	7924	2.29460443476971e-15	2.60115327442602e-13	0.0862	0.0855	0.0858	0.0858	TRUE	1.1803
GPC4	ENSG00000076716	484	515	294	2666	805	1860	491	486	345	2092	981	1694	1014.74	441	1589	3606	1.85	5369	7.91705039358356e-08	2.0909717649441e-06	0.0882	78	0.0841	0.0841	TRUE	0.1744
MBNL3	ENSG00000076770	1445	1573	1325	1749	640	1052	1466	1484	1555	1372	780	958	1269.22	1502	1037	691	-534	-1945	0.0518130876816797	0.145874770927994	0.0422	0.0767	0.0534	0.0534	TRUE	0.9642
CAMSAP3	ENSG00000076826	657	852	580	906	504	737	667	804	681	711	614	671	691.22	717	665	928	-107	-531	0.595478024933388	0.76137570769933	0.0067	81	28	28	TRUE	0.1338
RAP1GAP	ENSG00000076864	874	755	575	105	199	173	887	712	675	82	243	158	459.4	758	161	211	-2242	-5534	3.1262788867682e-08	9.16890339785009e-07	0.1371	0.0859	0.1146	0.1146	TRUE	1.6096
XAB2	ENSG00000076924	241	257	255	544	255	265	245	242	299	427	311	241	294.19	262	326	1247	318	1047	0.2948962935271	0.494796059437038	0.0436	0.0939	63	63	TRUE	0.3178
ARHGEF1	ENSG00000076928	810	940	742	817	615	678	822	887	871	641	750	617	764.58	860	669	778	-362	-1868	0.0617251480658205	0.166153953798309	0.0043	0.0801	0.0258	0.0258	TRUE	0.1276
STXBP2	ENSG00000076944	442	418	366	311	213	196	449	394	429	244	260	178	325.74	424	227	536	-901	-3589	0.000331528522632802	0.0028013327176234	0.0164	0.0917	42	42	TRUE	0.3955
MAP2K7	ENSG00000076984	427	461	344	461	307	329	433	435	404	362	374	300	384.56	424	345	813	-298	-1396	0.162624417570232	0.329329134657983	0.0048	0.0886	0.0302	0.0302	TRUE	0.1539
NMRK2	ENSG00000077009	0	0	0	0	0	0	0	0	0	0	0	0	0	0	0	NA	NA	NA	NA	NA	NA	NA	NA	NA	NA	NA
DGKD	ENSG00000077044	1369	1648	1207	865	637	799	1389	1555	1416	679	777	727	1090.49	1453	728	0.5	-999	-5479	4.2761950307084e-08	1.21186886698924e-06	0.0031	0.0776	0.0229	0.0229	TRUE	0.0451
CTTNBP2	ENSG00000077063	322	150	259	1343	476	1495	327	142	304	1054	580	1361	627.88	258	998	3882	1957	4.5	6.80385023839892e-06	0.000104720129756227	0.1753	82	0.1338	0.1338	TRUE	0.1552
ACTL6B	ENSG00000077080	0	0	0	0	0	0	0	0	0	0	0	0	0	0	0	NA	NA	NA	NA	NA	NA	NA	NA	NA	NA	NA
RARB	ENSG00000077092	157	188	87	73	83	305	159	177	102	57	101	278	145.82	146	145	994	-9	-16	0.987166981629258	0.993122369014068	0.3313	0.1167	233	233	TRUE	1.6898
TOP2B	ENSG00000077097	2007	2116	1915	2607	1530	1810	2037	1997	2247	2045	1865	1648	1973.07	2094	1853	885	-176	-918	0.358823736410067	0.559647033097637	0.0071	0.0748	26	26	TRUE	0.1136
TM9SF3	ENSG00000077147	5762	5807	5629	5992	4452	6446	5847	5479	6605	4701	5427	5869	5654.65	5977	5332	892	-165	-0.83	0.406622190096705	0.604362297567126	0.0105	0.0727	0.0282	0.0282	TRUE	0.1312
NFKB2	ENSG00000077150	200	277	175	377	276	270	203	261	205	296	336	246	257.95	223	293	1309	388	1487	0.136960622149061	0.292567376002939	0.0188	0.0971	0.0452	0.0452	TRUE	0.2162
UBE2T	ENSG00000077152	69	62	89	240	116	85	70	58	104	188	141	77	106.67	77	135	1752	809	1827	0.0677154003283653	0.177587905878055	0.1297	0.1333	0.1312	0.1312	TRUE	0.1783
PPP1R12B	ENSG00000077157	1657	2713	3131	1408	1266	1748	1681	2560	3674	1105	1543	1592	2025.74	2638	1413	536	-901	-2614	0.00894309065486661	0.039093085622595	0.0888	0.0748	85	85	TRUE	0.1505
DNAJC10	ENSG00000077232	951	1130	1059	1109	1234	1275	965	1066	1243	870	1504	1161	1134.83	1091	1178	1079	0.11	392	0.694716415609436	0.82833940992538	0.0439	0.0773	0.0559	0.0559	TRUE	0.2133
GTF3C1	ENSG00000077235	942	1057	821	1308	792	1106	956	997	963	1026	965	1007	985.86	972	999	1028	0.04	0.24	0.810068760067439	0.898058757246349	0	0.0782	0.0193	0.0193	TRUE	0.0105
IL4R	ENSG00000077238	1435	1776	1110	1380	886	1334	1456	1676	1302	1083	1080	1215	1301.93	1478	1126	762	-393	-1939	0.0525498011722645	0.147393645823457	0.0092	0.0766	0.0288	0.0288	TRUE	0.1651
USP33	ENSG00000077254	1026	1153	674	665	652	951	1041	1088	791	522	795	866	850.37	973	728	747	-421	-1455	0.145562735120683	0.305540920551871	0.0475	0.0793	0.0591	0.0591	TRUE	0.7346
PAK3	ENSG00000077264	30	44	36	49	49	65	30	42	42	38	60	59	45.26	38	52	1373	458	1112	0.266259999473754	0.463794394801571	0.0279	0.2171	0.0991	0.0991	TRUE	0.5049
CAPN6	ENSG00000077274	30	25	26	0	3	387	30	24	31	0	4	352	73.43	28	119	4212	2075	932	NA	NA	3.5481	0.1613	1.5618	3.5481	TRUE	30.4997
DCX	ENSG00000077279	0	0	3	0	0	9	0	0	4	0	0	8	1.95	1	3	2374	1247	0.41	0.681795540531697	NA	10	3.4472	6.0405	6.0405	TRUE	4.0164
SNRPA	ENSG00000077312	403	413	301	671	370	373	409	390	353	526	451	340	411.48	384	439	1144	194	747	0.454891799953269	0.648541421568364	0.0249	0.0875	0.0459	0.0459	TRUE	0.2843
SPAG6	ENSG00000077327	5	5	8	20	7	10	5	5	9	16	9	9	8.75	6	11	1.77	823	1024	0.305784159087218	0.50674382080009	0	0.8246	0.3407	0.3407	TRUE	0.5905
EXOSC5	ENSG00000077348	57	84	62	311	156	115	58	79	73	244	190	105	124.79	70	180	2569	1361	3374	0.000741181868741539	0.00540107177589988	0.0959	0.1243	0.1071	0.1071	TRUE	0.1744
DYNC1I2	ENSG00000077380	1117	1256	890	823	825	1085	1133	1185	1044	646	1006	988	1000.34	1121	880	784	-351	-1362	0.173120316533261	0.34392259003723	0.0306	0.0781	0.0467	0.0467	TRUE	0.6527
APBB1IP	ENSG00000077420	238	365	219	183	235	210	242	344	257	144	286	191	244.02	281	207	735	-445	-1278	0.2011993670015	0.382091155788999	0.0749	0.0985	0.0831	0.0831	TRUE	0.6883
LRCH4	ENSG00000077454	152	244	168	156	106	154	154	230	197	122	129	140	162.23	194	130	673	-571	-2041	0.0412020573951729	0.1232945445825	0.0179	0.1121	0.0499	0.0499	TRUE	188
FAM76B	ENSG00000077458	221	328	208	364	170	216	224	309	244	286	207	197	244.54	259	230	887	-172	-601	0.547693934906579	0.72674056931798	0.0318	0.0985	0.0552	0.0552	TRUE	0.5145
SIRT6	ENSG00000077463	386	549	478	243	134	193	392	518	561	191	163	176	333.38	490	177	361	-1471	-5816	6.02629637089819e-09	2.07506157290074e-07	0.0185	0.0913	0.0423	0.0423	TRUE	0.3601
TYR	ENSG00000077498	0	0	0	0	0	1	0	0	0	0	0	1	0.15	0	0	1789	839	206	0.837040795288231	NA	0	43.5028	10	10	TRUE	0.3832
POLD3	ENSG00000077514	415	472	378	711	390	411	421	445	444	558	475	374	452.9	437	469	1075	104	428	0.668665840415655	0.811325275280042	0.0187	0.0861	0.0404	0.0404	TRUE	0.2302
ACTN2	ENSG00000077522	2	2	2	0	3	6	2	2	2	0	4	5	2.56	2	3	1441	527	332	0.740090475141931	NA	0	2.6421	1.4112	1.4112	TRUE	0.4559
CAPZB	ENSG00000077549	3162	3679	2608	1979	2097	1737	3209	3471	3060	1553	2556	1582	2571.72	3247	1897	584	-776	-2826	0.00471814830685278	0.0234547416939333	0.0468	0.0741	0.0539	0.0539	TRUE	1.1135
GPR137B	ENSG00000077585	239	278	215	520	427	414	243	262	252	408	521	377	343.75	252	435	1722	784	3292	0.0009936148803813	0.0068055536511656	0.0133	0.0907	0.0377	0.0377	TRUE	333
NAALAD2	ENSG00000077616	0	0	1	0	0	0	0	0	1	0	0	0	0.2	0	0	472	-1084	-266	0.790451462956089	NA	0	33.7737	10	10	TRUE	0.5435
JADE1	ENSG00000077684	240	254	208	343	228	345	244	240	244	269	278	314	264.73	243	287	1184	244	1146	0.251688897903152	0.446507700183735	0	0.0964	0.0288	0.0288	TRUE	0.0781
SLC25A43	ENSG00000077713	518	565	394	1046	421	781	526	533	462	821	513	711	594.33	507	682	1346	428	1.64	0.101016588780029	0.23668285281043	0.0292	0.0826	0.0474	0.0474	TRUE	0.3272
UBE2A	ENSG00000077721	860	1268	636	1309	610	934	873	1196	746	1027	744	850	906.05	938	874	931	-103	-0.37	0.711091524104927	0.837470036948206	0.0412	0.0788	0.0546	0.0546	TRUE	0.6916
FGFR1	ENSG00000077782	226	137	228	286	293	438	229	129	268	224	357	399	267.74	209	327	1566	647	1694	0.0903506913401474	0.218859093620828	105	0.0961	0.1013	0.1013	TRUE	1.0901
FKBP6	ENSG00000077800	0	0	0	0	0	0	0	0	0	0	0	0	0	0	0	NA	NA	NA	NA	NA	NA	NA	NA	NA	NA	NA
SMC1B	ENSG00000077935	0	1	2	1	0	1	0	1	2	1	0	1	0.83	1	1	546	-874	-345	0.730396217927507	NA	0	8.0037	3.3478	3.3478	TRUE	193
FBLN1	ENSG00000077942	811	316	595	681	444	1071	823	298	698	534	541	975	644.98	606	683	1128	173	393	0.694255157175043	0.82807600651716	184	0.0817	0.1385	0.1385	TRUE	1.2713
ITGA8	ENSG00000077943	430	181	300	174	208	271	436	171	352	137	254	247	265.99	320	213	663	-592	-1369	0.170920665431479	0.341080354490148	0.1568	0.0963	0.1308	0.1308	TRUE	0.4
CST7	ENSG00000077984	23	36	16	35	32	23	23	34	19	27	39	21	27.25	25	29	1137	185	355	0.72262820472333	0.845237488546018	55	0.3134	0.1579	0.1579	TRUE	0.3711
MAP2	ENSG00000078018	52	74	59	33	30	58	53	70	69	26	37	53	51.18	64	39	0.6	-737	-1723	0.0848697277855379	0.209301071529771	0.0527	0.2003	0.1111	0.1111	TRUE	0.5849
PIAS2	ENSG00000078043	688	888	560	371	407	417	698	838	657	291	496	380	559.99	731	389	531	-913	-3223	0.00127024810195293	0.00831276809438716	0.0404	0.0833	0.0559	0.0559	TRUE	0.5397
AMPH	ENSG00000078053	39	22	39	33	54	69	40	21	46	26	66	63	43.44	36	52	1455	541	983	0.325412916793467	0.526623140233341	0.1729	0.2232	0.1937	0.1937	TRUE	1.7203
ARAF	ENSG00000078061	613	758	687	972	478	959	622	715	806	763	583	873	726.96	714	740	1036	51	0.2	0.841143904554227	0.916199822191373	0.0272	0.0806	0.0452	0.0452	TRUE	0.3517
MCCC1	ENSG00000078070	544	531	404	499	332	432	552	501	474	391	405	393	452.77	509	396	779	-361	-1862	0.0626179213642108	0.167862949021794	0	0.0861	0.0249	0.0249	TRUE	0.0636
LAMP3	ENSG00000078081	38	58	23	81	87	102	39	55	27	64	106	93	63.79	40	88	2166	1115	2602	0.00926543608559475	0.0401887294357547	0.0717	0.1748	0.1138	0.1138	TRUE	0.5274
FAP	ENSG00000078098	4	6	17	242	79	174	4	6	20	190	96	158	79.04	10	148	15322	3938	6494	8.36957155440346e-11	4.14941559765978e-09	0.2795	0.1549	208	208	TRUE	0.8978
NEBL	ENSG00000078114	548	1024	863	3534	2566	4494	556	966	1013	2773	3128	4092	2087.87	845	3331	3942	1979	6251	4.07741038060506e-10	1.80425409341774e-08	0.0641	0.0747	0.0715	0.0715	TRUE	0.7331
ACER3	ENSG00000078124	1087	1364	849	867	587	977	1103	1287	996	680	716	890	945.25	1129	762	675	-567	-2475	0.0133148910966795	0.0529916908380275	0.0171	0.0785	0.0368	0.0368	TRUE	257
UBE2K	ENSG00000078140	2117	2322	1849	2107	1571	2091	2148	2191	2170	1653	1915	1904	1996.76	2170	1824	841	-251	-1442	0.149178084954312	0.310671005652952	3	0.0748	0.0212	0.0212	TRUE	0.0819
PIK3C3	ENSG00000078142	838	1146	628	448	547	501	850	1081	737	351	667	456	690.49	889	491	552	-858	-2664	0.00772469133476364	0.0346837609596931	0.0705	0.0811	0.0732	0.0732	TRUE	0.8474
N4BP2	ENSG00000078177	449	446	390	526	342	553	456	421	458	413	417	504	444.52	445	445	1	0	-2	0.998466353070487	0.998973733814133	0.0056	0.0863	0.0292	0.0292	TRUE	0.1587
TIGAR	ENSG00000078237	0	0	0	0	0	0	0	0	0	0	0	0	0	0	0	NA	NA	NA	NA	NA	NA	NA	NA	NA	NA	NA
TULP3	ENSG00000078246	153	176	151	323	243	353	155	166	177	253	296	321	228.25	166	290	1747	805	3.39	0.000699901457042971	0.0051486006562935	0.0069	0.1004	0.0358	0.0358	TRUE	0.1455
SYNJ2	ENSG00000078269	1194	1577	1019	2202	1244	1117	1212	1488	1196	1728	1516	1017	1359.37	1299	1420	1094	129	466	0.641392918627044	0.79286968693091	43	0.0764	0.0549	0.0549	TRUE	0.6166
ADCY2	ENSG00000078295	91	59	99	115	40	145	92	56	116	90	49	132	89.2	88	90	1031	44	91	0.927731479987073	0.964439247974197	0.1651	0.1454	0.1567	0.1567	TRUE	0.1795
PPP2R5C	ENSG00000078304	1907	2295	1508	2198	1662	2139	1935	2165	1769	1724	2026	1948	1927.98	1956	1899	0.97	-43	-223	0.823463281746011	0.905692908485284	0.0081	0.0749	0.0267	0.0267	TRUE	0.1056
PMS2P1	ENSG00000078319	169	207	176	346	170	282	171	195	207	271	207	257	218.13	191	245	1286	363	1459	0.144600491426611	0.30402716640681	0.0095	0.1017	0.0398	0.0398	TRUE	0.1945
RBFOX1	ENSG00000078328	3134	3762	1852	63	2379	1911	3180	3550	2173	49	2900	1740	2265.36	2968	1563	527	-925	-745	0.456454196832413	0.649912053998142	1.1113	0.0744	0.5626	1.1113	TRUE	0.6575
GNB1	ENSG00000078369	3364	3496	2913	2650	2549	3660	3413	3299	3418	2079	3107	3332	3108.14	3377	2839	841	-0.25	-998	0.318280541155843	0.519461105719234	0.0273	0.0736	45	45	TRUE	0.6692
HOXA9	ENSG00000078399	157	120	46	267	20	175	159	113	54	209	24	159	119.95	109	131	1206	0.27	384	0.701086800956065	0.831366329906645	557	0.1265	0.3493	0.3493	TRUE	0.6888
EDN1	ENSG00000078401	166	320	149	27	131	77	168	302	175	21	160	70	149.36	215	84	387	-1.37	-2145	0.031934172075041	0.102199480433018	0.4434	0.1156	0.2856	0.2856	TRUE	1.3669
MLLT10	ENSG00000078403	1108	1395	900	1317	768	1334	1124	1316	1056	1033	936	1215	1113.44	1165	1061	911	-135	-618	0.536789936525441	0.718155393923081	14	0.0774	0.0335	0.0335	TRUE	0.1911
ZCWPW1	ENSG00000078487	28	30	18	85	18	28	28	28	21	67	22	25	31.99	26	38	1475	561	946	0.344031184711961	0.54527226809504	0.1829	0.2775	0.2206	0.2206	TRUE	3.5255
ADCYAP1R1	ENSG00000078549	8	8	11	0	2	4	8	8	13	0	2	4	5.78	10	2	208	-2269	-1919	0.0550440345846584	0.152691576828325	0.0218	1.2127	0.7099	0.7099	TRUE	1.0016
FGF20	ENSG00000078579	0	0	1	52	0	235	0	0	1	41	0	214	42.66	0	85	228046	7833	2599	0.00935368081582609	0.0405105326254001	5.5417	226	1.4343	5.5417	TRUE	0.4671
P2RY10	ENSG00000078589	52	115	62	37	37	42	53	109	73	29	45	38	57.73	78	37	477	-1068	-2441	0.0146495954131968	0.0570105180805178	0.0759	0.1857	0.1184	0.1184	TRUE	0.2422
ITM2A	ENSG00000078596	49	73	81	38	55	63	50	69	95	30	67	57	61.31	71	51	719	-476	-1018	0.308775316611559	0.510251604651091	115	179	0.1411	0.1411	TRUE	0.3436
NRDC	ENSG00000078618	1096	1244	919	1407	1101	1334	1112	1174	1078	1104	1342	1215	1170.8	1121	1220	1087	121	645	0.518625489184321	0.702054549896768	0.0049	0.0771	0.0245	0.0245	TRUE	0.0908
VDAC3	ENSG00000078668	688	703	640	1029	778	864	698	663	751	807	948	787	775.79	704	847	1203	267	1.35	0.176906478772872	0.349173981351636	0.0054	0.08	0.0268	0.0268	TRUE	0.1271
PCM1	ENSG00000078674	2063	2319	1662	1089	1272	2815	2093	2188	1950	854	1551	2563	1866.59	2077	1656	797	-327	-825	0.409610524354897	0.607263268242146	0.1416	75	0.1128	0.1128	TRUE	0.3968
TNRC6C	ENSG00000078687	490	581	449	954	427	609	497	548	527	748	521	554	565.95	524	608	1161	215	897	0.369911822006758	0.570517522315399	19	0.0832	0.0397	0.0397	TRUE	0.4884
CBFA2T2	ENSG00000078699	1536	1948	943	2872	1313	2397	1559	1838	1106	2253	1601	2182	1756.56	1501	2012	1.34	423	1482	0.138404059133922	0.294714764162546	0.0452	0.0753	0.0581	0.0581	TRUE	0.4991
BRINP1	ENSG00000078725	4	4	9	6	19	36	4	4	11	5	23	33	13.17	6	20	3321	1731	1855	0.0635709481495436	0.169629012399033	0.4812	0.5718	0.5178	0.5178	TRUE	0.2166
ITCH	ENSG00000078747	1761	2283	1565	3874	1481	1939	1787	2154	1836	3039	1805	1765	2064.58	1926	2203	1144	195	664	0.5069763901993	0.693026868196021	0.0579	0.0747	0.0615	0.0615	TRUE	1.3387
PKD2L2	ENSG00000078795	1	0	1	1	1	1	1	0	1	1	1	1	0.85	1	1	1346	428	191	0.848207196512428	NA	0	7.8221	2.3783	2.3783	TRUE	0.2965
TP53INP2	ENSG00000078804	2165	3290	1279	264	203	506	2197	3104	1501	207	247	461	1286.18	2267	305	135	-2894	-7104	1.21040653485831e-12	8.59985319027146e-11	0.1598	0.0766	0.1177	0.1177	TRUE	163
SDF4	ENSG00000078808	1513	1374	1395	912	767	1091	1535	1296	1637	716	935	993	1185.39	1489	881	592	-758	-3224	0.00126456668099683	0.00828920271783472	0.0193	0.0771	0.0389	0.0389	TRUE	0.3268
MYH7B	ENSG00000078814	21	23	7	128	12	313	21	22	8	100	15	285	75.21	17	133	7792	2962	3415	0.000638987610081632	0.00479668601050118	0.8338	0.1591	0.5082	0.5082	TRUE	0.1827
BPIFB2	ENSG00000078898	0	0	0	0	0	0	0	0	0	0	0	0	0	0	0	NA	NA	NA	NA	NA	NA	NA	NA	NA	NA	NA
TP73	ENSG00000078900	20	20	21	134	68	36	20	19	25	105	83	33	47.43	21	74	3.47	1795	3285	0.00102125966710008	0.00697359646793412	0.1663	0.2105	184	184	TRUE	0.2647
TOLLIP	ENSG00000078902	666	749	622	854	622	773	676	707	730	670	758	704	707.4	704	711	1009	13	0.07	0.944067824520513	0.972205806020971	0.0012	0.0808	0.0225	0.0225	TRUE	0.0398
UBE2D4	ENSG00000078967	123	124	96	290	168	211	125	117	113	228	205	192	163.15	118	208	1762	817	3358	0.000784276509835796	0.0056326388113309	0	0.1119	36	36	TRUE	0.0764
CLUL1	ENSG00000079101	0	0	1	3	2	1	0	0	1	2	2	1	1.15	0	2	5087	2347	1035	0.300651209290086	NA	0	5823	2.4506	2.4506	TRUE	0.5436
RUNX1T1	ENSG00000079102	409	246	344	419	177	569	415	232	404	329	216	518	352.22	350	354	1013	18	44	0.964948080717054	0.983069449539265	0.1369	0.0902	0.1171	0.1171	TRUE	0.3821
CDH17	ENSG00000079112	10072	11234	8082	3842	5748	8457	10220	10600	9483	3014	7007	7700	8004.03	10101	5907	585	-774	-2099	0.0358578251931426	0.111502418977844	0.1165	0.0723	0.0979	0.0979	TRUE	2.2421
THOC1	ENSG00000079134	353	406	327	347	262	244	358	383	384	272	319	222	323.12	375	271	722	-469	-1946	0.0516954227205767	0.145645104671293	12	0.0919	0.0388	0.0388	TRUE	0.2801
FKBP7	ENSG00000079150	33	19	35	67	42	57	33	18	41	53	51	52	41.36	31	52	1693	0.76	1678	0.0932785934660811	0.22364252126409	38	0.2309	0.1214	0.1214	TRUE	0.8965
OSBPL6	ENSG00000079156	74	73	76	76	28	270	75	69	89	60	34	246	95.46	78	113	1459	545	804	0.42164893232447	0.61857057999705	0.4761	0.1406	0.3207	0.3207	TRUE	3.5921
SLC1A3	ENSG00000079215	15	10	16	56	79	50	15	9	19	44	96	46	38.2	14	62	4281	2098	3759	0.000170478087891436	0.00160593223971681	0.1359	244	0.1804	0.1804	TRUE	1.9161
XRCC5	ENSG00000079246	2652	2929	2539	3251	2719	3337	2691	2764	2979	2551	3314	3038	2889.53	2811	2968	1056	78	394	0.693819209093917	0.827660892763645	0.0088	0.0738	0.0279	0.0279	TRUE	0.1844
LXN	ENSG00000079257	355	310	265	88	95	130	360	292	311	69	116	118	211.15	321	101	313	-1674	-5373	7.7435407122691e-08	2.06678789010801e-06	0.0386	0.1027	0.0635	0.0635	TRUE	0.8152
SP140	ENSG00000079263	115	293	114	119	83	106	117	276	134	93	101	97	136.33	176	97	551	-859	-2096	0.0360990400528078	0.111976392034674	0.1085	0.1199	0.1131	0.1131	TRUE	2.7311
MKNK1	ENSG00000079277	673	650	498	250	261	372	683	613	584	196	318	339	455.59	627	284	453	-1143	-3958	7.55351055551334e-05	0.000820316124807041	0.0411	86	0.0575	0.0575	TRUE	0.8566
TNS1	ENSG00000079308	1239	862	1517	1476	1245	1967	1257	813	1780	1158	1518	1791	1386.19	1283	1489	1.16	214	612	0.540579423011271	0.721273001224718	0.0955	0.0763	0.0877	0.0877	TRUE	0.2678
REXO1	ENSG00000079313	750	865	599	935	528	711	761	816	703	734	644	647	717.43	760	675	888	-171	-886	0.375513796049538	0.575375303871788	0.0043	0.0807	0.0255	0.0255	TRUE	0.0695
SAR1A	ENSG00000079332	837	892	809	1076	927	1062	849	842	949	844	1130	967	930.22	880	980	1113	155	726	0.468054787131737	0.659802256164887	0.0114	0.0786	0.0318	0.0318	TRUE	0.2107
CDC14A	ENSG00000079335	1137	2001	802	337	331	683	1154	1888	941	264	403	622	878.76	1328	430	324	-1627	-3982	6.83528149064406e-05	0.000752440315974991	0.1556	79	0.1188	0.1188	TRUE	0.6226
RAPGEF3	ENSG00000079337	82	56	105	48	86	151	83	53	123	38	105	137	89.87	86	93	1.08	111	0.2	0.841756566418577	0.916542722158606	0.2617	0.1448	0.2104	0.2104	TRUE	0.5084
CEACAM1	ENSG00000079385	7534	13361	7065	2907	1889	4411	7645	12607	8290	2281	2303	4016	6190.14	9514	2867	301	-1731	-5086	3.64960094940172e-07	8.09248878648658e-06	0.1002	0.0726	0.0832	0.0832	TRUE	1.4965
SENP1	ENSG00000079387	268	303	272	515	308	506	272	286	319	404	375	461	352.87	292	413	1416	502	2291	0.0219657717453878	0.0772708058365473	0.0059	0.0902	0.0316	0.0316	TRUE	116
DUSP13B	ENSG00000079393	0	0	0	0	0	0	0	0	0	0	0	0	0	0	0	NA	NA	NA	NA	NA	NA	NA	NA	NA	NA	NA
CIC	ENSG00000079432	780	783	678	1111	588	993	791	739	796	872	717	904	803.06	775	831	1073	101	502	0.61582999656894	0.775483352214637	7	0.0797	0.0279	0.0279	TRUE	0.1684
LIPE	ENSG00000079435	37	66	44	223	49	56	38	62	52	175	60	51	72.85	51	95	1892	0.92	1631	0.102823060603143	0.239552443926824	0.2523	162	0.2138	0.2138	TRUE	5.4658
FDFT1	ENSG00000079459	288	563	327	293	178	614	292	531	384	230	217	559	368.84	402	335	834	-263	-585	0.558571294815593	0.734879806141295	0.1845	0.0894	0.1426	0.1426	TRUE	1.3317
PAFAH1B3	ENSG00000079462	81	109	93	343	201	201	82	103	109	269	245	183	165.22	98	232	2372	1246	4.21	2.55485551480615e-05	0.000330672704154961	0.0254	0.1114	0.0557	0.0557	TRUE	0.3889
OPHN1	ENSG00000079482	777	992	647	1473	531	1049	788	936	759	1156	647	955	873.61	828	919	1111	152	529	0.596561852561674	0.762296565194697	0.0465	0.0791	0.0583	0.0583	TRUE	0.3034
AFM	ENSG00000079557	0	0	0	0	0	0	0	0	0	0	0	0	0	0	0	NA	NA	NA	NA	NA	NA	NA	NA	NA	NA	NA
KIF22	ENSG00000079616	421	452	509	611	338	350	427	426	597	479	412	319	443.5	483	403	835	-261	-925	0.355211977679649	0.556048664516676	0.0373	0.0864	55	55	TRUE	0.4368
SCGN	ENSG00000079689	59	79	127	1	2	0	60	75	149	1	2	0	47.77	95	1	0.01	-6618	-6649	2.95326505337256e-11	1.61056708775545e-09	0.2262	0.2095	0.2165	0.2165	TRUE	0.6776
CARMIL1	ENSG00000079691	2584	3599	2245	1964	1695	2310	2622	3396	2634	1541	2066	2103	2393.72	2884	1903	0.66	-0.6	-2491	0.0127452736931283	0.0511789318567051	0.0248	0.0743	0.0414	0.0414	TRUE	0.3377
PGM1	ENSG00000079739	1336	1779	924	290	450	791	1356	1679	1084	228	549	720	935.78	1373	499	363	-1462	-3397	0.000681778573899367	0.00504286219360023	0.1751	0.0786	0.1321	0.1321	TRUE	0.6471
DDX1	ENSG00000079785	955	1011	817	1799	837	1054	969	954	959	1411	1020	960	1045.5	961	1130	1177	236	994	0.320260123160845	0.521271982345691	0.0221	0.0778	0.0395	0.0395	TRUE	0.5712
DNM2	ENSG00000079805	5525	6579	4701	3348	2572	3240	5606	6208	5516	2627	3135	2950	4340.29	5777	2904	503	-992	-5.46	4.7541445545277e-08	1.33357924559781e-06	0.0057	73	0.0236	0.0236	TRUE	0.0851
EPB41L2	ENSG00000079819	1639	1954	1162	3382	3300	4311	1663	1844	1363	2653	4023	3925	2578.58	1623	3534	2176	1122	4249	2.14706413232257e-05	0.000283902097391906	0.0339	0.0741	0.0498	0.0498	TRUE	0.5795
RIMS1	ENSG00000079841	14	5	8	5	7	12	14	5	9	4	9	11	8.62	9	8	822	-283	-328	0.743137556821135	0.857888301478166	0.1575	0.8365	0.4209	0.4209	TRUE	0.1703
MOXD1	ENSG00000079931	67	36	88	114	92	152	68	34	103	89	112	138	90.87	68	113	1662	733	1567	0.117199739893781	0.262878651798212	0.1471	144	0.1458	0.1458	TRUE	0.3328
STX7	ENSG00000079950	1024	1406	1032	945	808	893	1039	1327	1211	741	985	813	1019.34	1192	846	709	-495	-2183	0.0290698847634539	0.0953620768585551	0.0168	78	0.0361	0.0361	TRUE	0.2408
RABL2B	ENSG00000079974	123	173	131	185	127	167	125	163	154	145	155	152	148.96	147	151	1023	32	125	0.900357969088796	0.950278433950921	0	0.1158	0.0408	0.0408	TRUE	0.1873
KEAP1	ENSG00000079999	410	418	370	762	377	406	416	394	434	598	460	370	445.27	415	476	1148	199	751	0.452875207417919	0.647129518821526	0.0286	0.0863	0.0481	0.0481	TRUE	0.3024
DDX43	ENSG00000080007	20	4	1	4	0	3	20	4	1	3	0	3	5.19	8	2	0.24	-2058	-1399	0.161787576203485	0.328227399219176	1.1911	1.3426	1.2604	1.2604	TRUE	1.6892
PTPRH	ENSG00000080031	991	1593	1093	458	140	416	1006	1503	1282	359	171	379	783.31	1264	303	0.24	-2058	-5674	1.39318159819753e-08	4.4621616330841e-07	0.1022	0.0799	0.0928	0.0928	TRUE	0.4292
DCT	ENSG00000080166	2	0	2	3	1	7	2	0	2	2	1	6	2.39	1	3	2335	1224	0.75	0.45334399183533	NA	0	2.8325	1.4115	1.4115	TRUE	0.9981
SLC35C2	ENSG00000080189	448	595	447	1531	507	690	455	561	524	1201	618	628	664.65	513	816	1.59	669	1984	0.0472272504115918	0.136604280218621	0.0795	0.0814	0.0803	0.0803	TRUE	2.0454
CRYBG3	ENSG00000080200	1209	985	946	905	682	682	1227	929	1110	710	831	621	904.75	1089	721	662	-596	-2551	0.0107365947985404	0.045096380067641	0.0185	0.0788	0.0381	0.0381	TRUE	0.2099
EPHA6	ENSG00000080224	3	6	29	8	4	4	3	6	34	6	5	4	9.59	14	5	0.35	-1515	-1397	0.162527993558334	0.329232994078915	0.6852	0.7589	0.7133	0.7133	TRUE	5.5547
SCTR	ENSG00000080293	5	3	7	10	1	0	5	3	8	8	1	0	4.2	5	3	0.58	-786	-538	0.590315068731531	0.757287650636711	0.9719	1.6418	1.2827	1.2827	TRUE	1.5851
RFX3	ENSG00000080298	1208	1501	1100	1212	1348	1290	1226	1416	1291	951	1643	1175	1283.56	1311	1256	958	-62	-229	0.819237554916924	0.902767483103801	0.0401	0.0766	53	53	TRUE	0.5715
RIF1	ENSG00000080345	1279	1520	1245	2079	1661	1886	1298	1434	1461	1631	2025	1717	1594.31	1398	1791	1281	357	1831	0.067109794181134	0.176481353706102	0.0077	0.0756	0.0268	0.0268	TRUE	0.1564
RAB21	ENSG00000080371	878	1067	700	1272	1037	1302	891	1007	821	998	1264	1185	1027.76	906	1149	1267	341	1612	0.107013213144009	0.246187733989263	0.0109	0.0779	0.0314	0.0314	TRUE	0.1604
SLC4A4	ENSG00000080493	11144	15039	11079	119	108	442	11308	14190	13000	93	132	402	6520.81	12833	209	16	-5939	-11707	1.17371835040528e-31	9.47331554979108e-29	0.3272	0.0725	0.1831	0.1831	TRUE	4.4446
SMARCA2	ENSG00000080503	1921	2197	1544	1966	1419	1469	1949	2073	1812	1542	1730	1338	1740.6	1945	1537	0.79	-0.34	-1691	0.0908483051545658	0.21970117952405	0.0095	0.0753	0.0286	0.0286	TRUE	0.1548
RDH8	ENSG00000080511	0	0	0	0	0	0	0	0	0	0	0	0	0	0	0	NA	NA	NA	NA	NA	NA	NA	NA	NA	NA	NA
SESN1	ENSG00000080546	837	1082	636	2094	836	1693	849	1021	746	1643	1019	1541	1136.65	872	1401	1607	684	2449	0.0143083923871646	0.0560176060512627	0.0398	0.0773	0.0553	0.0553	TRUE	0.6795
MID2	ENSG00000080561	88	60	92	116	202	421	89	57	108	91	246	383	162.4	85	240	2.84	1506	2808	0.0049895149583516	0.0245377608651276	0.2705	0.1121	0.1992	0.1992	TRUE	0.1004
DNAAF6	ENSG00000080572	0	0	0	2	0	0	0	0	0	2	0	0	0.26	0	1	2.89	1531	378	0.705607166032958	NA	0	25.2736	10	10	TRUE	0.91
COL5A3	ENSG00000080573	86	80	58	390	180	256	87	75	68	306	219	233	164.88	77	253	3288	1717	5934	2.96273310559251e-09	1.11742109541394e-07	0.0199	0.1115	0.0517	0.0517	TRUE	0.3876
SRCAP	ENSG00000080603	122	144	110	168	66	111	124	136	129	132	80	101	117.01	130	104	0.81	-305	-985	0.324560965576129	0.525854437401247	0.0214	0.1278	0.0602	0.0602	TRUE	0.4158
PUM3	ENSG00000080608	865	959	804	1791	2249	1523	878	905	943	1405	2742	1387	1376.56	909	1845	2029	1021	3084	0.00204120539755035	0.0120360732062452	0.0793	0.0763	0.0781	0.0781	TRUE	2.1797
CPB2	ENSG00000080618	0	0	0	3	0	0	0	0	0	2	0	0	0.39	0	1	4188	2066	515	0.606575607553737	NA	10	16.8729	10	10	TRUE	1.4412
CHRNA3	ENSG00000080644	9	15	16	6	5	4	9	14	19	5	6	4	9.42	14	5	341	-1553	-1.97	0.0487878495713137	0.139736157366922	0	0.7714	0.3097	0.3097	TRUE	0.0994
KCNN2	ENSG00000080709	35	26	30	11	35	17	36	25	35	9	43	15	27	32	22	691	-534	-784	0.432748334634881	0.628834502107347	0.2805	0.3156	0.2954	0.2954	TRUE	2.1053
CNOT4	ENSG00000080802	1008	1250	808	1458	920	1474	1023	1179	948	1144	1121	1342	1126.3	1050	1202	1145	195	946	0.344235647194548	0.545424961844648	0.0101	0.0774	0.0298	0.0298	TRUE	0.1393
PSEN1	ENSG00000080815	1741	2255	1610	1450	808	1309	1767	2128	1889	1138	985	1192	1516.3	1928	1105	573	-803	-4044	5.25245102791533e-05	0.000606662603556242	0.0082	0.0759	0.0277	0.0277	TRUE	0.1064
CPOX	ENSG00000080819	112	111	90	136	95	114	114	105	106	107	116	104	108.38	108	109	1006	8	31	0.974987860734435	0.987814071796517	0	0.1323	0.0403	0.0403	TRUE	0.0292
CLDND1	ENSG00000080822	306	386	314	362	319	341	311	364	368	284	389	310	337.75	348	328	941	-88	-361	0.718136283253313	0.842687065395431	0.0146	91	0.0394	0.0394	TRUE	0.2939
MOK	ENSG00000080823	113	138	69	33	41	196	115	130	81	26	50	178	96.69	109	85	781	-358	-538	0.590497715661183	0.75742565041074	0.4528	0.1397	0.3076	0.3076	TRUE	3.6152
HSP90AA1	ENSG00000080824	6111	5383	4186	9182	6532	9010	6201	5079	4912	7204	7963	8204	6593.6	5397	7790	1443	529	2.69	0.00713637266621312	0.032637744256312	0.0104	0.0725	0.0277	0.0277	TRUE	0.2069
RBL1	ENSG00000080839	264	286	266	1388	496	482	268	270	312	1089	605	439	497.05	283	711	2511	1328	3534	0.000410034209361321	0.00334966407955172	0.1131	0.0848	0.0993	0.0993	TRUE	0.4707
DLGAP4	ENSG00000080845	644	782	684	2133	943	1681	653	738	803	1673	1150	1531	1091.24	731	1451	1986	0.99	4111	3.94643956523288e-05	0.000477692006882238	23	0.0775	0.0407	0.0407	TRUE	0.3949
IGSF9B	ENSG00000080854	69	51	141	249	87	34	70	48	165	195	106	31	102.66	94	111	1175	233	337	0.736424941603679	0.854244465172695	0.5102	0.1357	0.3345	0.3345	TRUE	0.2017
CFHR2	ENSG00000080910	0	0	0	0	0	0	0	0	0	0	0	0	0	0	0	NA	NA	NA	NA	NA	NA	NA	NA	NA	NA	NA
CROCCP3	ENSG00000080947	89	71	83	74	59	105	90	67	97	58	72	96	80.05	85	75	886	-174	-0.48	0.631217733779085	0.786071186335517	0.0393	0.1538	82	82	TRUE	0.4648
NDC80	ENSG00000080986	148	195	135	340	140	99	150	184	158	267	171	90	170.02	164	176	1072	0.1	234	0.814647132088887	0.900610882713652	0.1369	0.1103	0.1258	0.1258	TRUE	0.2218
AP4E1	ENSG00000081014	327	431	318	390	214	325	332	407	373	306	261	296	329.06	371	288	777	-364	-1653	0.0983425813540508	0.232278661660077	0.0056	0.0915	0.0319	0.0319	TRUE	0.0965
RSBN1	ENSG00000081019	790	964	613	476	423	613	802	910	719	373	516	558	646.28	810	482	595	-749	-2935	0.00333326944503467	0.0177651111626808	0.0268	0.0817	0.0453	0.0453	TRUE	0.4649
MAGI3	ENSG00000081026	3851	6258	2577	1679	1251	2584	3908	5905	3024	1317	1525	2353	3005.17	4279	1732	405	-1305	-3677	0.00023632678316167	0.00211467930405152	0.1089	0.0737	0.0904	0.0904	TRUE	0.3071
CXCL2	ENSG00000081041	21	32	17	683	529	171	21	30	20	536	645	156	234.64	24	446	18646	4221	7775	7.55043705959766e-15	7.69458176709907e-13	0.2661	0.0996	0.1895	0.1895	TRUE	0.3626
AFP	ENSG00000081051	1	0	0	2	0	1	1	0	0	2	0	1	0.58	0	1	2271	1183	366	0.714077396082642	NA	0	11.3883	5.9441	5.9441	TRUE	0.3084
COL4A4	ENSG00000081052	81	104	69	12	29	14	82	98	81	9	35	13	53.13	87	19	215	-2219	-4029	5.5996637662965e-05	0.000639083797943047	0.1784	0.1956	0.1868	0.1868	TRUE	2.5265
TCF7	ENSG00000081059	166	228	196	625	370	547	168	215	230	490	451	498	342.16	204	480	2348	1232	5262	1.42684244345478e-07	3.48135753615846e-06	0.0078	0.0908	0.0359	0.0359	TRUE	0.2597
OSTM1	ENSG00000081087	286	331	270	439	300	314	290	312	317	344	366	286	319.22	306	332	1083	115	516	0.606128784314708	0.768824906330285	0.0061	0.0922	0.0325	0.0325	TRUE	0.1693
CDH7	ENSG00000081138	1	0	11	0	1	2	1	0	13	0	1	2	2.83	5	1	216	-2209	-1.06	0.289160947205509	NA	2.6637	2.4029	2.5324	2.5324	TRUE	4.0657
IMPG2	ENSG00000081148	28	23	18	46	24	55	28	22	21	36	29	50	31.11	24	38	1625	0.7	1494	0.135119907814024	0.289741173322798	0.0241	0.2834	0.1239	0.1239	TRUE	0.3749
PCNP	ENSG00000081154	799	799	673	1078	798	899	811	754	790	846	973	819	831.89	785	879	1.12	163	864	0.387484046727958	0.586633635569983	0.0037	0.0794	0.0244	0.0244	TRUE	102
EXD2	ENSG00000081177	332	391	324	330	189	312	337	369	380	259	230	284	309.89	362	258	713	-488	-2236	0.0253741381105997	0.0861661660713027	0.0032	0.0928	31	31	TRUE	0.0915
ARG2	ENSG00000081181	17	18	6	87	44	52	17	17	7	68	54	47	35.09	14	56	4065	2023	3956	7.61336440704461e-05	0.000825927241964226	0.0354	0.2594	0.1425	0.1425	TRUE	0.6744
MEF2C	ENSG00000081189	891	1168	787	528	511	457	904	1102	923	414	623	416	730.47	976	484	495	-1014	-3832	0.000127327304300349	0.00126634914676743	32	0.0805	0.0489	0.0489	TRUE	0.7157
PTPRC	ENSG00000081237	413	828	296	436	424	387	419	781	347	342	517	352	459.82	516	404	782	-355	-927	0.353758800331576	0.554631394758929	0.1164	0.0858	0.1037	0.1037	TRUE	2012
CACNA1S	ENSG00000081248	1	0	1	4	1	10	1	0	1	3	1	9	2.61	1	4	6383	2674	1534	0.125029309423173	NA	0	2.5983	1.3504	1.3504	TRUE	0.4232
PKP1	ENSG00000081277	5	11	9	393	88	48	5	10	11	308	107	44	80.89	9	153	17711	4147	5593	2.23392117367188e-08	6.75803020125205e-07	0.4919	153	0.3328	0.3328	TRUE	0.3082
UBA5	ENSG00000081307	557	555	430	524	391	494	565	524	505	411	477	450	488.49	531	446	839	-254	-1293	0.196041029521214	0.375106193174117	0.0024	85	0.0257	0.0257	TRUE	0.0551
STK17B	ENSG00000081320	1404	2504	911	841	834	850	1425	2363	1069	660	1017	774	1217.76	1619	817	504	-988	-2745	0.00605879303442729	0.028577448772481	0.1087	0.0769	0.0924	0.0924	TRUE	0.4556
CDC14B	ENSG00000081377	498	687	315	730	481	774	505	648	370	573	586	705	564.49	508	621	1223	0.29	1013	0.311183240554136	0.512952816591893	0.0413	0.0832	0.0574	0.0574	TRUE	0.2434
ZNF510	ENSG00000081386	154	184	159	279	129	202	156	174	187	219	157	184	179.42	172	187	1088	121	0.46	0.645618462571493	0.795469809290757	0.0122	0.1082	0.0445	0.0445	TRUE	0.2539
LRP2	ENSG00000081479	3	3	2	3	2	2	3	3	2	2	2	2	2.47	3	2	0.8	-322	-249	0.803435731078362	NA	0	2.7373	0.7952	0.7952	TRUE	0.0253
ZNF506	ENSG00000081665	0	0	0	0	0	0	0	0	0	0	0	0	0	0	0	NA	NA	NA	NA	NA	NA	NA	NA	NA	NA	NA
JMJD4	ENSG00000081692	102	100	94	219	150	170	104	94	110	172	183	155	136.27	103	170	1654	726	2828	0.00468853763930648	0.023324781184893	0	0.1199	0.0395	0.0395	TRUE	0.0645
DUSP12	ENSG00000081721	98	107	94	135	97	118	99	101	110	106	118	107	107.05	103	110	1066	93	0.35	0.726241196369992	0.847841637372929	0	0.1331	0.0411	0.0411	TRUE	0.0343
AACS	ENSG00000081760	450	484	617	477	384	752	457	457	724	374	468	685	527.38	546	509	933	-0.1	-293	0.769858965450853	0.874626156981253	0.0811	84	0.0823	0.0823	TRUE	0.6947
DELE1	ENSG00000081791	638	793	630	494	366	498	647	748	739	388	446	453	570.33	711	429	603	-731	-3617	0.000298161550052232	0.00257657548477685	0.0052	0.0831	0.0276	0.0276	TRUE	0.0853
SLC13A1	ENSG00000081800	27	9	0	0	0	1	27	8	0	0	0	1	6.13	12	0	29	-5131	-2549	0.010816828322984	0.045320174813366	3555	1.1461	1.8773	1.8773	TRUE	0.1622
CADPS2	ENSG00000081803	1131	1483	1102	1195	1874	2589	1148	1399	1293	938	2284	2357	1569.87	1280	1860	1453	539	1424	0.154420525123272	0.318468658619928	122	0.0757	0.1024	0.1024	TRUE	2.2846
PCDHB4	ENSG00000081818	14	4	8	12	4	15	14	4	9	9	5	14	9.22	9	9	1034	49	56	0.955223061308775	0.977511787712965	0.1884	0.7864	0.4305	0.4305	TRUE	0.2417
PCDHA6	ENSG00000081842	0	0	0	0	0	0	0	0	0	0	0	0	0	0	0	NA	NA	NA	NA	NA	NA	NA	NA	NA	NA	NA
PCDHGA2	ENSG00000081853	0	0	0	0	0	0	0	0	0	0	0	0	0	0	0	NA	NA	NA	NA	NA	NA	NA	NA	NA	NA	NA
IFT25	ENSG00000081870	158	194	128	94	100	127	160	183	150	74	122	116	134.14	164	104	628	-672	-2119	0.0341255950800453	0.107440514514769	0.0315	0.1206	0.0646	0.0646	TRUE	0.6789
PHLPP1	ENSG00000081913	1112	1574	917	508	791	798	1128	1485	1076	399	964	727	963.14	1230	697	566	-822	-2252	0.0243025207944037	0.0835252598939167	0.1064	0.0784	0.0948	0.0948	TRUE	0.5538
ATP8B1	ENSG00000081923	7551	9548	6604	1191	1992	2336	7662	9009	7749	934	2428	2127	4984.9	8140	1830	225	-2154	-5784	7.28307697333191e-09	2.46160682023268e-07	0.1193	0.0728	0.0996	0.0996	TRUE	2.2244
IL12RB2	ENSG00000081985	41	45	16	33	14	36	42	42	19	26	17	33	29.76	34	25	738	-439	-802	0.422745339353932	0.619518879910206	0.1024	293	0.1815	0.1815	TRUE	0.6813
SMARCD3	ENSG00000082014	63	34	57	124	44	80	64	32	67	97	54	73	64.44	54	75	1383	468	1039	0.298617248734246	0.499295562227346	0.0994	0.1738	0.1298	0.1298	TRUE	0.3488
WDR70	ENSG00000082068	1134	1561	845	1187	1102	1409	1151	1473	991	931	1343	1283	1195.42	1205	1186	984	-24	-89	0.92927251811596	0.965046879595668	0.0382	77	0.0518	0.0518	TRUE	0.4546
FYB1	ENSG00000082074	908	1236	511	460	439	484	921	1166	600	361	535	441	670.65	896	446	497	-1009	-3.09	0.00200295587391969	0.0118694988616598	0.0713	0.0813	0.0752	0.0752	TRUE	0.1505
MPP4	ENSG00000082126	2	2	2	6	2	3	2	2	2	5	2	3	2.69	2	3	1602	0.68	532	0.594530058286375	NA	0	2.5216	781	781	TRUE	0.2568
STRADB	ENSG00000082146	610	643	392	249	175	372	619	607	460	195	213	339	405.5	562	249	443	-1173	-3762	0.000168318036696367	0.0015922744230939	0.0572	0.0878	0.0672	0.0672	TRUE	1.1155
BZW1	ENSG00000082153	1272	1369	1537	1373	1223	1563	1291	1292	1803	1077	1491	1423	1396.17	1462	1330	0.91	-136	-524	0.600044549626392	0.764451648336885	0.0332	0.0762	0.0479	0.0479	TRUE	0.5008
PGR	ENSG00000082175	52	24	49	17	32	56	53	23	57	13	39	51	39.37	44	34	776	-366	-575	0.565056088843915	0.739697791662938	0.2849	0.2389	0.2652	0.2652	TRUE	0.7803
C1QTNF3	ENSG00000082196	0	0	0	0	0	0	0	0	0	0	0	0	0	0	0	NA	NA	NA	NA	NA	NA	NA	NA	NA	NA	NA
ME2	ENSG00000082212	1509	1376	851	504	695	533	1531	1298	999	395	847	485	925.99	1276	576	451	-1149	-3216	0.00129826164195353	0.00845936146673176	0.1062	0.0786	0.0908	0.0908	TRUE	638
C5orf22	ENSG00000082213	302	345	277	310	294	280	306	326	325	243	358	255	302.25	319	285	893	-163	-633	0.526409895060051	0.708646264762273	0.0198	0.0933	0.0446	0.0446	TRUE	0.5446
CCNT2	ENSG00000082258	859	1236	890	861	611	882	872	1166	1044	675	745	803	884.25	1027	741	721	-472	-2156	0.0310581799207617	0.100142530271833	0.0135	79	0.0333	0.0333	TRUE	0.2107
FAM135A	ENSG00000082269	2180	2829	1884	2743	2043	1952	2212	2669	2211	2152	2490	1777	2251.95	2364	2140	905	-144	-634	0.526352234436533	0.708615918498823	0.0181	0.0744	0.0368	0.0368	TRUE	0.2337
COL19A1	ENSG00000082293	124	158	231	3	32	10	126	149	271	2	39	9	99.4	182	17	0.09	-3467	-4429	9.47383947363372e-06	0.000138624461855679	0.7155	0.1378	0.4094	0.4094	TRUE	3.7651
EPB41L3	ENSG00000082397	1979	2287	1110	120	182	186	2008	2158	1302	94	222	169	992.29	1823	162	88	-3499	-9259	2.06302491126968e-20	4.67727153478647e-18	0.1161	0.0782	0.0996	0.0996	TRUE	1.3194
COBLL1	ENSG00000082438	857	1063	688	1478	984	1529	870	1003	807	1160	1200	1392	1071.85	893	1251	1399	485	2348	0.0188748535810874	0.0689583189496979	0.0098	0.0777	0.0298	0.0298	TRUE	138
DLG3	ENSG00000082458	1203	1535	956	1662	1085	2067	1221	1448	1122	1304	1323	1882	1383.22	1264	1503	1189	0.25	985	0.32438308302415	0.525698282747903	0.0316	0.0763	0.0457	0.0457	TRUE	0.5883
KCNK2	ENSG00000082482	3	1	20	1	0	2	3	1	23	1	0	2	5.01	9	1	99	-3329	-2006	0.0448888260942102	0.131499235326506	1.4082	1387	1399	1399	TRUE	3.2029
SERTAD4	ENSG00000082497	1	0	1	0	0	4	1	0	1	0	0	4	0.97	1	1	1698	764	261	0.793854133686461	NA	2.7628	6.8543	5.0403	5.0403	TRUE	1898
TRAF5	ENSG00000082512	486	703	397	665	724	1067	493	663	466	522	883	972	666.35	541	792	1463	549	1702	0.0888426532920829	0.216166291827764	0.0686	0.0814	0.0735	0.0735	TRUE	1.0699
MRPL22	ENSG00000082515	214	269	189	261	169	204	217	254	222	205	206	186	214.87	231	199	0.86	-217	-956	0.339073651815097	0.540880850197754	0	0.1022	0.0324	0.0324	TRUE	0.0847
GEMIN5	ENSG00000082516	200	230	231	470	408	429	203	217	271	369	497	391	324.62	230	419	1818	862	3329	0.000870804027580128	0.00612232880435952	0.0206	0.0918	0.0449	0.0449	TRUE	0.3036
OPRK1	ENSG00000082556	0	0	0	1	0	0	0	0	0	1	0	0	0.13	0	0	1789	839	206	0.837040795288231	NA	0	50.4757	10	10	TRUE	0.2688
NFE2L1	ENSG00000082641	2571	2706	2294	1627	1333	2085	2609	2553	2692	1276	1625	1898	2108.92	2618	1600	611	-711	-3127	0.00176428507864623	0.0107845332677745	0.0186	0.0746	0.0367	0.0367	TRUE	0.3804
SEMA5B	ENSG00000082684	21	14	9	51	40	106	21	13	11	40	49	97	38.39	15	62	4099	2035	3585	0.000336639582105211	0.00283502232375582	0.1526	0.2432	0.1899	0.1899	TRUE	1.2631
GSK3B	ENSG00000082701	1565	2005	1436	2248	1529	2702	1588	1892	1685	1764	1864	2460	1875.41	1722	2029	1179	237	1037	0.299907097464559	0.500374186591687	0.0205	75	0.0372	0.0372	TRUE	0.4186
ITGB5	ENSG00000082781	912	711	551	968	792	1288	925	671	647	759	965	1173	856.74	748	966	1292	369	1318	0.187408913334242	0.363539346082324	0.0425	0.0792	0.0553	0.0553	TRUE	0.1796
ERC1	ENSG00000082805	1436	1631	1055	1827	1365	1909	1457	1539	1238	1433	1664	1738	1511.57	1411	1612	1142	191	933	0.350764330597729	0.551998335891512	0.0099	0.0759	0.0296	0.0296	TRUE	0.1382
XPO1	ENSG00000082898	1637	2090	1735	4194	2120	2541	1661	1972	2036	3290	2584	2314	2309.52	1890	2729	1445	531	2279	0.0226708538994933	0.0792289384949174	0.0215	0.0744	0.0386	0.0386	TRUE	0.3939
LINC01587	ENSG00000082929	0	0	0	0	0	0	0	0	0	0	0	0	0	0	0	NA	NA	NA	NA	NA	NA	NA	NA	NA	NA	NA
RNF13	ENSG00000082996	1136	1302	786	970	862	1049	1153	1228	922	761	1051	955	1011.73	1101	922	837	-257	-1062	0.288196156605144	0.487557234175655	0.0218	78	0.0411	0.0411	TRUE	282
TRPM3	ENSG00000083067	141	241	406	797	12	1416	143	227	476	625	15	1289	462.67	282	643	2279	1188	871	0.383831583177917	0.58385165460954	1.3389	0.0858	0.6775	1.3389	TRUE	0.1066
PALB2	ENSG00000083093	190	153	136	316	205	209	193	144	160	248	250	190	197.47	166	229	1385	0.47	1738	0.0822645459865056	0.204727924138593	0.0177	0.1049	0.0474	0.0474	TRUE	0.2488
DOP1A	ENSG00000083097	945	1350	772	1650	718	1260	959	1274	906	1295	875	1147	1075.92	1046	1106	1057	0.08	301	0.763078179320409	0.870103978447896	0.0354	0.0776	0.0501	0.0501	TRUE	0.4345
LYRM2	ENSG00000083099	308	347	317	463	261	305	313	327	372	363	318	278	328.5	337	320	949	-76	-327	0.74400943487332	0.858401283327421	0.0105	0.0916	0.0359	0.0359	TRUE	0.1674
BCKDHB	ENSG00000083123	1430	2187	959	1891	983	1708	1451	2064	1125	1484	1198	1555	1479.47	1547	1412	913	-131	-442	0.65827911221388	0.804235645813253	0.0547	76	0.0626	0.0626	TRUE	0.4238
KAT6A	ENSG00000083168	1482	1724	1227	2971	2018	2427	1504	1627	1440	2331	2460	2210	1928.47	1524	2334	1531	615	3541	0.000398592373490326	0.00326810114274189	0.0026	0.0749	0.0212	0.0212	TRUE	0.0425
TUT7	ENSG00000083223	1155	1512	908	1134	896	1097	1172	1427	1065	890	1092	999	1107.46	1221	994	813	-299	-1346	0.178401906766044	0.350957805616968	0.0154	0.0775	0.0346	0.0346	TRUE	0.2602
ULK2	ENSG00000083290	225	201	184	264	198	280	228	190	216	207	241	255	222.88	211	234	1109	0.15	628	0.529855190230887	0.71181126766688	0.0066	0.1011	0.0363	0.0363	TRUE	0.1209
GRHL2	ENSG00000083307	1680	2401	1269	1441	1678	2511	1705	2265	1489	1131	2045	2286	1820.24	1820	1821	1	0	1	0.999010683138334	0.999357372681836	0.0873	0.0751	0.0824	0.0824	TRUE	1.3354
TNPO1	ENSG00000083312	1878	2040	2059	2865	2061	2405	1906	1925	2416	2248	2512	2190	2199.38	2082	2317	1113	154	753	0.451481682305181	0.646169193179896	0.0117	0.0745	0.0297	0.0297	TRUE	0.2372
PLOD1	ENSG00000083444	371	333	320	568	597	582	376	314	375	446	728	530	461.57	355	568	1596	675	2443	0.0145643985641377	0.0567446291228367	0.0341	0.0858	0.0526	0.0526	TRUE	0.4356
P2RX5	ENSG00000083454	0	0	0	0	0	0	0	0	0	0	0	0	0	0	0	NA	NA	NA	NA	NA	NA	NA	NA	NA	NA	NA
ITGAE	ENSG00000083457	131	345	135	180	94	136	133	326	158	141	115	124	166.08	206	127	615	-0.7	-1706	0.0879531887084653	0.214565278037695	0.1178	0.1112	0.1151	0.1151	TRUE	2.7454
DIS3	ENSG00000083520	515	580	452	2049	660	621	523	547	530	1608	805	565	762.95	533	993	1861	896	2234	0.0254804992946907	0.0864110108854232	0.1494	0.0801	0.1146	0.1146	TRUE	0.7213
PIBF1	ENSG00000083535	876	1078	696	2166	791	1085	889	1017	817	1699	964	988	1062.36	908	1217	1342	424	1392	0.16384263168169	0.331106680815618	0.0587	0.0777	0.0658	0.0658	TRUE	1.4498
TDRD3	ENSG00000083544	1179	1442	827	1994	693	701	1196	1361	970	1564	845	638	1095.79	1176	1016	864	-211	-559	0.576294870895296	0.747139418203886	0.1186	0.0775	0.1014	0.1014	TRUE	1.5146
None	ENSG00000083622	0	4	2	4	8	3	0	4	2	3	10	3	3.62	2	5	2502	1323	935	0.349895298663902	0.55141412449413	0.4305	1.8903	1.0948	1.0948	TRUE	1.0195
NUFIP1	ENSG00000083635	90	80	103	379	173	151	91	75	121	297	211	137	155.56	96	215	2.25	1.17	2996	0.00273754709218955	0.0152144863018568	0.0946	0.1139	0.1023	0.1023	TRUE	0.1222
PDS5B	ENSG00000083642	1209	1397	970	3407	1325	1468	1227	1318	1138	2673	1615	1337	1551.31	1228	1875	1527	611	1.94	0.0523531328460095	0.146944152812183	0.0724	0.0758	0.0708	0.0708	TRUE	1.0376
OXCT1	ENSG00000083720	426	425	477	1258	638	359	432	401	560	987	778	327	580.75	464	697	1502	587	1396	0.162706235614816	0.329428699802906	0.1584	0.0829	0.1255	0.1255	TRUE	0.4008
RRAGB	ENSG00000083750	205	270	189	452	216	415	208	255	222	355	263	378	280.05	228	332	1456	542	2083	0.0372213407921298	0.11445477209747	0.0197	95	0.0451	0.0451	TRUE	0.36
EPYC	ENSG00000083782	0	2	0	10	0	6	0	2	0	8	0	5	2.53	1	4	6875	2781	1261	0.207385689607873	NA	2.4534	2.6739	2.6014	2.6014	TRUE	0.5064
CYLD	ENSG00000083799	692	877	582	812	414	573	702	827	683	637	505	522	646	737	555	752	-411	-1866	0.0619797946248746	0.166506230320959	0.0117	0.0817	0.0333	0.0333	TRUE	0.2022
SLC27A5	ENSG00000083807	26	22	15	144	13	82	26	21	18	113	16	75	44.7	22	68	3155	1657	2395	0.0166154540680187	0.0626666602213984	0.3885	0.2189	0.3139	0.3139	TRUE	0.1446
ZNF324	ENSG00000083812	98	102	77	155	104	95	99	96	90	122	127	86	103.49	95	112	1169	225	741	0.458579875088825	0.65163554362974	0.0138	0.1352	0.0565	0.0565	TRUE	397
ZNF671	ENSG00000083814	41	20	26	14	12	32	42	19	31	11	15	29	24.29	31	18	603	-0.73	-1176	0.239660279772748	0.432019925543189	161	0.3429	0.2345	0.2345	TRUE	313
ZNF416	ENSG00000083817	33	25	34	65	35	42	33	24	40	51	43	38	38.15	32	44	1368	453	1056	0.291049523311788	0.490544376995094	0.0152	0.2443	0.1053	0.1053	TRUE	0.4039
ZNF586	ENSG00000083828	404	348	362	465	294	464	410	328	425	365	358	422	384.79	388	382	986	-0.02	-89	0.929047727431872	0.964962425702389	11	0.0886	0.0353	0.0353	TRUE	0.2085
ZNF446	ENSG00000083838	65	63	80	113	45	66	66	59	94	89	55	60	70.48	73	68	935	-97	-251	0.802017168378554	0.893078956703317	0.0496	165	0.0937	0.0937	TRUE	0.6917
ZNF264	ENSG00000083844	515	508	470	198	122	684	523	479	551	155	149	623	413.37	518	309	597	-744	-1354	0.175809162273255	0.347723708718854	0.3307	0.0875	0.2152	0.2152	TRUE	9.0096
RPS5	ENSG00000083845	1636	1841	1564	5301	3403	2728	1660	1737	1835	4159	4148	2484	2670.55	1744	3597	2062	1044	3825	0.000130928866436837	0.00129694779919613	0.0419	74	0.0533	0.0533	TRUE	0.8926
FAT1	ENSG00000083857	7320	8843	4703	5897	7592	10874	7428	8344	5518	4626	9255	9901	7511.96	7097	7927	1117	0.16	455	0.649464072973809	0.798171826978899	0.1001	0.0724	0.0887	0.0887	TRUE	1.6221
YTHDC1	ENSG00000083896	25	48	17	17	11	16	25	45	20	13	13	15	21.99	30	14	454	-1139	-1987	0.0469531297974672	0.135967315306156	0.0721	0.3713	0.1847	0.1847	TRUE	0.8565
CHMP2B	ENSG00000083937	1100	1416	792	850	598	843	1116	1336	929	667	729	768	924.15	1127	721	639	-645	-2802	0.00507359997454595	0.0248724733446035	0.0171	0.0786	0.0371	0.0371	TRUE	0.1549
SMAP2	ENSG00000084070	533	722	468	438	568	517	541	681	549	344	692	471	546.33	590	502	849	-236	-729	0.466096173237099	0.658144757423246	67	0.0836	0.0734	0.0734	TRUE	0.4827
PPIE	ENSG00000084072	235	275	182	253	213	323	238	259	214	198	260	294	243.95	237	251	1056	78	293	0.769812118808252	0.874626156981253	0.0212	0.0985	0.0472	0.0472	TRUE	0.3859
ZMPSTE24	ENSG00000084073	890	845	717	835	649	932	903	797	841	655	791	849	806.08	847	765	903	-148	-708	0.478920856933175	0.668997234420048	0.0097	0.0797	0.0302	0.0302	TRUE	0.1905
STARD7	ENSG00000084090	1525	1681	1674	2082	1455	1658	1547	1586	1964	1633	1774	1510	1669.07	1699	1639	965	-52	-253	0.800530244477985	0.892190625411063	0.0113	0.0755	0.0301	0.0301	TRUE	0.2236
NOA1	ENSG00000084092	366	336	310	496	283	363	371	317	364	389	345	331	352.8	351	355	1013	18	86	0.931612274100324	0.966233485828647	0.0049	0.0902	0.0303	0.0303	TRUE	0.0843
REST	ENSG00000084093	741	909	725	1155	722	1093	752	858	851	906	880	995	873.62	820	927	1131	177	948	0.343377977819554	0.544707612927906	0.0036	0.0791	0.0241	0.0241	TRUE	63
HAL	ENSG00000084110	15	18	15	32	18	12	15	17	18	25	22	11	17.96	17	19	1165	0.22	0.37	0.711478322530074	0.8375851570602	0	0.4384	0.1984	0.1984	TRUE	0.8316
SSH1	ENSG00000084112	768	997	735	835	790	1295	779	941	862	655	963	1179	896.61	861	932	1083	115	401	0.688378093029125	0.824191132803756	0.0461	0.0789	0.0579	0.0579	TRUE	0.2821
GSTP1	ENSG00000084207	1315	1436	1188	3669	2124	2207	1334	1355	1394	2879	2589	2009	1926.73	1361	2492	1831	873	3964	7.37890054331548e-05	0.00080438387446256	0.0152	0.0749	0.0344	0.0344	TRUE	0.3075
APLP2	ENSG00000084234	6200	5826	3578	3243	2830	4845	6291	5497	4198	2544	3450	4411	4398.67	5329	3468	651	-0.62	-2092	0.0364756672063627	0.112797856381607	0.0555	73	63	63	TRUE	0.3208
FAM234B	ENSG00000084444	26	31	61	108	20	70	26	29	72	85	24	64	50.01	42	58	1.37	455	731	0.464764389428226	0.656861795186857	0.3006	0.2033	0.2581	0.2581	TRUE	0.4814
SLCO1A2	ENSG00000084453	2	0	2	10	5	2	2	0	2	8	6	2	3.36	1	5	3685	1881	1291	0.19687300206628	0.376041597471924	0	2.0352	1.0755	1.0755	TRUE	0.4415
WBP11	ENSG00000084463	612	706	546	1052	779	1088	621	666	641	825	950	991	782.23	643	922	1434	0.52	2725	0.00642744467445497	0.0299660301851092	0.0044	0.0799	0.0249	0.0249	TRUE	0.1017
EIF3I	ENSG00000084623	666	651	727	1040	911	483	676	614	853	816	1111	440	751.55	714	789	1104	142	0.38	0.703918289161359	0.833108290145926	0.1139	0.0803	0.0999	0.0999	TRUE	0.2344
NKAIN1	ENSG00000084628	1	2	2	0	5	1	1	2	2	0	6	1	2.04	2	2	1287	364	0.2	0.841409268078839	NA	0.9281	3.2986	1.8684	1.8684	TRUE	1.7246
COL16A1	ENSG00000084636	314	133	238	425	167	539	319	125	279	333	204	491	291.86	241	343	1423	509	1103	0.270160856855439	0.468043768320516	0.1941	0.0941	0.1497	0.1497	TRUE	0.2142
TXLNA	ENSG00000084652	731	688	781	684	733	545	742	649	916	537	894	496	705.61	769	642	834	-261	-821	0.411752135552879	0.60916009906782	0.0659	0.0808	0.0717	0.0717	TRUE	1.3672
APOB	ENSG00000084674	218	0	2	332	0	0	221	0	2	260	0	0	80.67	74	87	1165	221	59	NA	NA	10	0.1532	3.5262	10	TRUE	31.3552
NCOA1	ENSG00000084676	1738	2151	1761	2522	1171	1832	1764	2030	2066	1979	1427	1668	1822.26	1953	1691	866	-207	-0.94	0.347180130196828	0.548282121555263	0.0161	0.0751	0.0344	0.0344	TRUE	0.2675
AGBL5	ENSG00000084693	243	178	199	278	210	161	247	168	233	218	256	147	211.45	216	207	957	-63	-193	0.846702933434216	0.919129104305767	0.0543	0.1027	0.0725	0.0725	TRUE	0.4892
EFR3B	ENSG00000084710	52	65	43	161	65	136	53	61	50	126	79	124	82.32	55	110	2007	1005	2.88	0.00397679581842806	0.0204494867543939	0.0282	0.1516	0.0738	0.0738	TRUE	0.5496
KIF3C	ENSG00000084731	36	27	39	76	102	140	37	25	46	60	124	127	69.87	36	104	2893	1533	3325	0.000883509755184745	0.00620085559656271	0.1121	0.1658	0.1339	0.1339	TRUE	1.4541
RAB10	ENSG00000084733	2438	2724	2234	2885	2065	2531	2474	2570	2621	2263	2517	2304	2458.42	2555	2361	924	-114	-687	0.492081591890288	0.680035120819465	0.0015	0.0742	0.0194	0.0194	TRUE	0.0399
GCKR	ENSG00000084734	1	0	0	2	2	0	1	0	0	2	2	0	0.84	0	1	3549	1828	625	0.531651888419374	NA	0	7946	4.7872	4.7872	TRUE	0.2991
HADHA	ENSG00000084754	3577	3886	2329	2124	1221	1342	3630	3667	2733	1666	1488	1222	2400.94	3343	1459	436	-1196	-4982	6.28432914071344e-07	1.30458017902588e-05	0.0235	0.0743	0.0411	0.0411	TRUE	0.3093
MAPRE3	ENSG00000084764	391	530	344	165	208	268	397	500	404	129	254	244	321.25	434	209	481	-1056	-3153	0.0016164304751487	0.0100845748651868	0.0678	92	0.0773	0.0773	TRUE	1.2598
CAD	ENSG00000084774	407	463	431	1686	1005	865	413	437	506	1323	1225	788	781.83	452	1112	2461	1299	4629	3.6816255442092e-06	6.17521531430201e-05	0.0416	0.0799	0.0552	0.0552	TRUE	0.7826
CD59	ENSG00000085063	59	169	47	48	85	96	60	159	55	38	104	87	83.86	91	76	829	-0.27	-0.47	0.638344769090888	0.790695607465834	0.2868	0.1501	0.2266	0.2266	TRUE	2.7779
CD82	ENSG00000085117	233	347	215	568	252	484	236	327	252	446	307	441	334.93	272	398	1463	549	1957	0.0503921994243725	0.142911286013351	0.0332	0.0912	0.0537	0.0537	TRUE	446
BCORL1	ENSG00000085185	236	212	196	888	306	377	239	200	230	697	373	343	347.07	223	471	2113	1079	3085	0.00203396655655722	0.0120114690862948	0.0812	0.0905	0.0848	0.0848	TRUE	2.0727
ATRX	ENSG00000085224	1954	2009	1335	4793	1987	4323	1983	1896	1566	3760	2422	3936	2593.9	1815	3373	1859	894	3297	0.000975914467049113	0.00670839738519023	0.0368	74	0.0526	0.0526	TRUE	0.7368
AK6	ENSG00000085231	0	0	1	1	2	0	0	0	1	1	2	0	0.73	0	1	2824	1498	487	0.626492099173193	NA	0	9.0673	5.3652	5.3652	TRUE	0.4204
FCN1	ENSG00000085265	12	8	9	18	21	9	12	8	11	14	26	8	13.03	10	16	1567	648	892	0.372590997022752	0.572711627536393	0.1219	0.5772	0.2988	0.2988	TRUE	0.3145
MYNN	ENSG00000085274	181	268	203	229	209	242	184	253	238	180	255	220	221.58	225	218	968	-46	-166	0.868012756331178	0.931577662777402	0.0245	0.1013	0.0511	0.0511	TRUE	0.2572
MECOM	ENSG00000085276	7214	10005	4634	4424	5488	6970	7320	9440	5437	3471	6690	6346	6450.76	7399	5502	744	-427	-1224	0.220936268868176	0.408246523188833	88	0.0725	0.0877	0.0877	TRUE	0.2943
SCAMP1	ENSG00000085365	699	739	601	741	641	788	709	697	705	581	781	717	698.66	704	693	984	-23	-108	0.914006152828141	0.95748903028364	0.0101	0.0809	0.0311	0.0311	TRUE	0.2399
PREP	ENSG00000085377	1607	2037	1366	2293	2258	2291	1631	1922	1603	1799	2753	2086	1965.48	1719	2213	1287	364	1469	0.141709120770846	0.299916786124831	29	0.0749	0.0437	0.0437	TRUE	0.5123
HACE1	ENSG00000085382	251	293	151	273	277	286	255	276	177	214	338	260	253.43	236	271	1143	193	619	0.535834291899885	0.717408555633725	0.0479	0.0975	0.0663	0.0663	TRUE	336
SEH1L	ENSG00000085415	454	530	545	539	573	386	461	500	639	423	698	351	512.18	533	491	0.92	-121	-0.36	0.719037242704389	0.843040876425866	0.0766	0.0844	0.0797	0.0797	TRUE	1.5711
WDR47	ENSG00000085433	133	152	125	122	131	174	135	143	147	96	160	158	139.81	142	138	971	-43	-134	0.893042353142342	0.945523197780291	0.0347	0.1186	0.0651	0.0651	TRUE	0.7878
WDFY1	ENSG00000085449	0	0	0	0	0	0	0	0	0	0	0	0	0	0	0	NA	NA	NA	NA	NA	NA	NA	NA	NA	NA	NA
OVGP1	ENSG00000085465	41	27	17	60	36	47	42	25	20	47	44	43	36.8	29	45	1533	617	1.35	0.17695768192514	0.349208029915451	0.0282	0.2506	0.1217	0.1217	TRUE	0.9373
SLC25A24	ENSG00000085491	64	28	58	70	17	41	65	26	68	55	21	37	45.4	53	38	715	-483	-853	0.393628538839492	0.59297546751008	0.2025	0.2167	0.2085	0.2085	TRUE	0.3571
MAP3K4	ENSG00000085511	838	945	666	1371	724	793	850	892	781	1076	883	722	867.27	841	894	1062	87	366	0.714322319975632	0.839757385951311	0.0211	0.0791	0.0397	0.0397	TRUE	0.2257
PILRA	ENSG00000085514	75	41	36	71	56	38	76	39	42	56	68	35	52.6	52	53	1006	9	19	0.985148894239052	0.992039450847571	107	0.1968	0.1431	0.1431	TRUE	0.6646
IGSF9	ENSG00000085552	843	1363	614	220	153	263	855	1286	720	173	187	239	576.74	954	200	209	-2258	-7195	6.25497789130558e-13	4.69193099965666e-11	57	0.0829	68	68	TRUE	0.4097
ABCB1	ENSG00000085563	1631	961	1276	1529	260	1576	1655	907	1497	1200	317	1435	1168.4	1353	984	727	-459	-0.88	0.378625578931265	0.578700805944087	0.3026	0.0771	195	195	TRUE	2067
ZNF213	ENSG00000085644	158	178	143	224	117	135	160	168	168	176	143	123	156.22	165	147	891	-167	-0.62	0.53550291766955	0.717107636895154	0.0115	0.1137	0.0457	0.0457	TRUE	0.3233
AKR1B1	ENSG00000085662	107	114	105	128	120	85	109	108	123	100	146	77	110.57	113	108	952	-71	-207	0.835966799826806	0.913272229935317	0.0437	0.1311	0.0768	0.0768	TRUE	507
CPNE3	ENSG00000085719	1337	1358	1086	738	1883	1937	1357	1281	1274	579	2295	1764	1425.05	1304	1546	1185	245	532	0.594515984896551	0.760549264137615	0.2159	0.0761	152	152	TRUE	0.5175
RRN3	ENSG00000085721	145	168	169	244	168	147	147	159	198	191	205	134	172.34	168	177	1052	73	242	0.808767856338391	0.897356087385685	0.0309	0.1098	0.0593	0.0593	TRUE	0.4899
CTTN	ENSG00000085733	66	241	172	70	105	79	67	227	202	55	128	72	125.17	165	85	512	-966	-1.79	0.0734405210824259	0.188486750750597	0.2635	0.1242	0.2012	0.2012	TRUE	1.5964
WNT11	ENSG00000085741	31	30	69	49	57	138	31	28	81	38	69	126	62.38	47	78	1665	736	1202	0.229244812206342	0.419450654760569	0.3109	0.1772	0.2524	0.2524	TRUE	0.3834
MTIF2	ENSG00000085760	600	579	456	698	411	349	609	546	535	548	501	318	509.43	563	456	808	-307	-1083	0.278925871386729	0.477828672408214	0.04	0.0844	0.0559	0.0559	TRUE	0.8195
DDHD2	ENSG00000085788	360	447	382	609	561	444	365	422	448	478	684	404	466.87	412	522	1266	341	1197	0.231467557441064	0.421834571355291	0.0406	0.0856	0.0562	0.0562	TRUE	0.7056
TTC39A	ENSG00000085831	584	648	931	462	343	790	593	611	1092	362	418	719	632.71	765	500	653	-614	-1.58	0.114053204052029	0.257538669579436	0.1255	0.0819	0.1071	0.1071	TRUE	1.7286
EPS15	ENSG00000085832	1504	1967	1315	1471	1193	1696	1526	1856	1543	1154	1454	1544	1512.93	1642	1384	843	-247	-1106	0.268767860772346	0.466578020922118	0.0163	0.0759	0.0352	0.0352	TRUE	0.2568
ORC1	ENSG00000085840	77	142	111	165	113	129	78	134	130	129	138	117	121.17	114	128	1123	168	0.51	0.609957812181932	0.771596058818069	0.0352	0.1259	0.0694	0.0694	TRUE	0.7663
MGST2	ENSG00000085871	873	1055	665	1046	541	737	886	995	780	821	659	671	802.12	887	717	808	-307	-1388	0.165004242426556	0.332712661505251	0.0133	0.0797	0.0339	0.0339	TRUE	0.1915
CHERP	ENSG00000085872	0	0	0	0	0	0	0	0	0	0	0	0	0	0	0	NA	NA	NA	NA	NA	NA	NA	NA	NA	NA	NA
ATG16L1	ENSG00000085978	0	0	0	0	0	0	0	0	0	0	0	0	0	0	0	NA	NA	NA	NA	NA	NA	NA	NA	NA	NA	NA
USP40	ENSG00000085982	674	682	587	675	488	672	684	643	689	530	595	612	625.41	672	579	861	-216	-1148	0.250935061676187	0.44560130902949	0.0022	82	0.0239	0.0239	TRUE	0.0666
POMGNT1	ENSG00000085998	263	261	226	391	329	384	267	246	265	307	401	350	305.96	259	353	1357	0.44	1941	0.0522460641699139	0.146745696383703	0.0075	93	0.0337	0.0337	TRUE	0.1617
RAD54L	ENSG00000085999	89	114	89	194	155	168	90	108	104	152	189	153	132.74	101	165	1631	706	2615	0.00892660286317566	0.0390379264354483	0.0051	0.1212	0.0444	0.0444	TRUE	167
MAST2	ENSG00000086015	2609	4278	1901	1164	1214	1674	2647	4036	2231	913	1480	1524	2138.61	2971	1306	439	-1187	-3537	0.000405393327915931	0.00331309298124247	0.0838	0.0746	0.0806	0.0806	TRUE	0.6228
DNAJA1	ENSG00000086061	988	1133	827	1525	1547	1337	1003	1069	970	1196	1886	1217	1223.59	1014	1433	1413	498	1886	0.059254714620432	0.161366702700743	0.0374	0.0769	0.0494	0.0494	TRUE	0.9134
B4GALT1	ENSG00000086062	1902	3261	2761	1224	1652	1953	1930	3077	3240	960	2014	1778	2166.47	2749	1584	576	-796	-2.2	0.027820855567204	0.0922091366023393	0.1073	0.0746	0.0938	0.0938	TRUE	1.4383
CHMP5	ENSG00000086065	592	698	545	358	444	425	601	659	639	281	541	387	517.98	633	403	636	-654	-2169	0.0300485814427596	0.0977931684523329	0.0508	0.0842	0.0634	0.0634	TRUE	0.5065
NFX1	ENSG00000086102	788	904	682	904	852	871	800	853	800	709	1039	793	832.28	818	847	1035	0.05	212	0.8324453243792	0.910954051484544	19	0.0794	0.0383	0.0383	TRUE	0.4609
AQP6	ENSG00000086159	0	0	0	8	7	5	0	0	0	6	9	5	3.23	0	7	33628	5072	2813	0.00491496195852819	NA	0	2.1139	1.2681	1.2681	TRUE	0.0823
DIMT1	ENSG00000086189	111	148	132	257	200	280	113	140	155	202	244	255	184.59	136	234	1.72	783	2911	0.0035990613633141	0.0188530270480145	0.0141	0.1072	0.0462	0.0462	TRUE	0.2282
IPO11	ENSG00000086200	243	289	202	482	315	364	247	273	237	378	384	331	308.31	252	364	1445	531	2471	0.013464519391796	0.0535027712264002	0.0028	0.0929	0.0298	0.0298	TRUE	73
FOLH1	ENSG00000086205	7	4	2	44	18	53	7	4	2	35	22	48	19.66	4	35	7876	2977	4131	3.61798060235235e-05	0.000445687500575492	0.1039	0.4068	0.2438	0.2438	TRUE	0.1349
EIF2AK1	ENSG00000086232	1317	1434	1077	2738	1572	2043	1336	1353	1264	2148	1916	1860	1646.28	1318	1975	1499	584	3316	0.000912534442364054	0.00635373360180189	0.0032	0.0755	0.0217	0.0217	TRUE	0.0718
NME8	ENSG00000086288	0	0	0	0	0	0	0	0	0	0	0	0	0	0	0	NA	NA	NA	NA	NA	NA	NA	NA	NA	NA	NA
EPDR1	ENSG00000086289	254	148	101	996	166	743	258	140	119	781	202	677	362.69	172	553	3.22	1687	3185	0.00144825979350328	0.00926243616903617	0.2938	0.0897	0.1983	0.1983	TRUE	884
SNX10	ENSG00000086300	94	120	102	483	143	228	95	113	120	379	174	208	181.52	109	254	2323	1216	3206	0.00134815650123543	0.00872733457873869	0.0905	0.1078	0.0971	0.0971	TRUE	1.3873
SEPHS1	ENSG00000086475	419	455	406	616	477	548	425	429	476	483	581	499	482.43	443	521	1174	232	1129	0.25882739852913	0.455050905944131	0.0048	0.0852	0.0282	0.0282	TRUE	0.1167
MRPL28	ENSG00000086504	148	170	145	231	134	109	150	160	170	181	163	99	154.09	160	148	923	-115	-353	0.723913245004459	0.846156338197261	0.0435	0.1143	0.0698	0.0698	TRUE	0.8891
HBQ1	ENSG00000086506	0	0	0	0	1	0	0	0	0	0	1	0	0.2	0	0	1789	839	206	0.837040795288231	NA	0	32.5115	10	10	TRUE	0.6837
ITPKC	ENSG00000086544	315	456	255	534	319	355	320	430	299	419	389	323	363.36	350	377	1077	108	409	0.682676642786046	0.820529503105602	0.0253	0.0896	0.0471	0.0471	TRUE	0.4677
CEACAM6	ENSG00000086548	2922	4109	3804	12956	11903	19141	2965	3877	4463	10165	14510	17428	8901.32	3768	14034	3724	1897	6439	1.20453919615414e-10	5.83713989306577e-09	0.0537	0.0722	0.0624	0.0624	TRUE	0.1301
FAT2	ENSG00000086570	1	3	0	0	0	2	1	3	0	0	0	2	0.94	1	1	475	-1075	-376	0.707258100916833	NA	0	7.0504	4.7203	4.7203	TRUE	533
RBM22	ENSG00000086589	432	430	350	599	326	367	438	406	411	470	397	334	409.37	418	400	958	-62	-265	0.790725876863462	0.886490342414798	0.0135	0.0876	0.0367	0.0367	TRUE	0.2379
TMED2	ENSG00000086598	1882	1883	1983	3053	2588	3378	1910	1777	2327	2395	3155	3076	2439.81	2005	2875	1434	521	2267	0.0233790944887045	0.0809165297758284	0.0202	0.0742	0.0376	0.0376	TRUE	0.26
ERO1B	ENSG00000086619	144	139	154	205	95	71	146	131	181	161	116	65	133.21	153	114	747	-422	-1042	0.297311619518231	0.497979070194975	0.1028	121	0.1102	0.1102	TRUE	0.3028
ZFAND6	ENSG00000086666	1344	1957	965	1836	771	1287	1364	1847	1132	1440	940	1172	1315.78	1448	1184	818	-0.29	-988	0.322998669988857	0.524164964053012	0.0529	0.0765	0.0611	0.0611	TRUE	0.4503
HSD17B2	ENSG00000086696	941	1451	635	48	129	145	955	1369	745	38	157	132	565.99	1023	109	106	-3236	-6397	1.58167576566449e-10	7.45678822420051e-09	0.2691	0.0832	0.1794	0.1794	TRUE	0.5704
TXLNG	ENSG00000086712	255	303	238	963	658	810	259	286	279	756	802	738	519.84	275	765	2785	1478	7.75	9.20160055199018e-15	9.23730825562477e-13	0	0.0842	0.0237	0.0237	TRUE	0.0289
PPEF1	ENSG00000086717	3	4	2	13	2	9	3	4	2	10	2	8	5	3	7	2296	1199	1118	0.263489218796917	0.460997611799549	0	1.3898	0.5914	0.5914	TRUE	0.4862
LAT2	ENSG00000086730	74	101	59	75	53	72	75	95	69	59	65	66	71.44	80	63	786	-347	-1073	0.283354210917657	0.482694914976487	0	0.1638	0.0611	0.0611	TRUE	0.2727
HUWE1	ENSG00000086758	3427	4035	3016	12670	6110	8749	3477	3807	3539	9940	7448	7966	6029.64	3608	8451	2343	1228	5992	2.07825955080003e-09	8.17448756648013e-08	13	0.0726	0.0301	0.0301	TRUE	0.2904
ZW10	ENSG00000086827	202	251	212	354	289	312	205	237	249	278	352	284	267.44	230	305	1322	403	1678	0.0933318934440641	0.22371714729322	0.0099	0.0962	0.0377	0.0377	TRUE	0.2045
ALG9	ENSG00000086848	48	50	53	89	56	74	49	47	62	70	68	67	60.59	53	68	1304	383	1151	0.249785107125784	0.444223857886838	0	0.1803	0.0627	0.0627	TRUE	0.1909
MYBPC2	ENSG00000086967	2	2	8	1	1	1	2	2	9	1	1	1	2.7	4	1	218	-2197	-1.43	0.152638901757058	NA	0	2.5099	1.0807	1.0807	TRUE	1.5231
NOX4	ENSG00000086991	3	4	11	205	70	136	3	4	13	161	85	124	64.95	7	123	19324	4272	7111	1.15061198038435e-12	8.2622948541621e-11	178	173	0.1749	0.1749	TRUE	0.4165
ACOX3	ENSG00000087008	366	427	289	291	200	361	371	403	339	228	244	329	319.03	371	267	719	-476	-1858	0.0631628622624045	0.168875080791149	0.0194	0.0922	44	44	TRUE	0.4657
MTMR2	ENSG00000087053	687	887	541	861	482	606	697	837	635	675	588	552	663.94	723	605	837	-257	-1144	0.252483075746884	0.447444537363483	0.0135	0.0814	0.0349	0.0349	TRUE	0.2261
PPP1R15A	ENSG00000087074	275	572	189	608	509	348	279	540	222	477	620	317	409.14	347	471	1358	441	1039	0.298701365345378	0.499394825581161	0.1578	0.0876	0.1273	0.1273	TRUE	462
HSD17B14	ENSG00000087076	19	20	12	70	18	13	19	19	14	55	22	12	23.49	17	30	1706	0.77	1103	0.269898808397207	0.467790599195915	0.2742	0.3521	0.3051	0.3051	TRUE	0.7706
TRIP6	ENSG00000087077	120	196	156	276	186	588	122	185	183	217	227	535	244.73	163	326	1999	1	2291	0.0219647399452601	0.0772708058365473	0.1579	0.0984	0.1325	0.1325	TRUE	3.6055
ACHE	ENSG00000087085	103	113	110	146	28	102	105	107	129	115	34	93	96.96	114	81	714	-485	-1026	0.304977754583063	0.505781304510319	0.1592	0.1395	0.1505	0.1505	TRUE	1.1336
FTL	ENSG00000087086	9137	7908	4348	14250	8687	8090	9271	7461	5102	11180	10590	7366	8495	7278	9712	1334	416	1.34	0.180128381987527	0.353528887437439	0.0634	0.0723	0.0693	0.0693	TRUE	0.3618
SRRT	ENSG00000087087	828	622	751	1124	722	832	840	587	881	882	880	758	804.63	769	840	1092	127	507	0.61183843428563	0.772512820876703	0.0258	0.0797	0.0437	0.0437	TRUE	0.5137
BAX	ENSG00000087088	373	434	364	565	490	585	378	409	427	443	597	533	464.72	405	524	1294	371	1655	0.0979760735672632	0.231657043876287	0.0113	0.0857	0.0341	0.0341	TRUE	218
NLK	ENSG00000087095	1045	1323	864	952	792	1227	1060	1248	1014	747	965	1117	1025.33	1107	943	851	-232	-943	0.345589399007451	0.546998839364272	0.0243	0.0779	0.0427	0.0427	TRUE	0.3672
PIGS	ENSG00000087111	0	0	0	0	0	0	0	0	0	0	0	0	0	0	0	NA	NA	NA	NA	NA	NA	NA	NA	NA	NA	NA
ADAMTS2	ENSG00000087116	90	45	90	567	228	418	91	42	106	445	278	381	223.79	80	368	4626	2.21	5.47	4.50446205716984e-08	1.26765739734411e-06	0.1167	101	0.1098	0.1098	TRUE	0.4743
TMPRSS11E	ENSG00000087128	1	0	0	0	0	1	1	0	0	0	0	1	0.32	0	0	919	-123	-0.03	0.976050171200245	NA	0	20.6118	10	10	TRUE	0.4034
ATXN7L3	ENSG00000087152	531	641	553	675	485	681	539	605	649	530	591	620	588.89	598	580	971	-42	-208	0.835268615576627	0.912829946739472	6	0.0827	0.0281	0.0281	TRUE	0.0866
PGS1	ENSG00000087157	434	497	409	588	393	438	440	469	480	461	479	399	454.74	463	446	964	-53	-264	0.791457814625603	0.886821976706102	0.0033	86	0.0272	0.0272	TRUE	0.1015
PSMC5	ENSG00000087191	523	499	450	603	443	378	531	471	528	473	540	344	481.13	510	452	887	-173	-673	0.501150314267853	0.687952312490424	0.0256	0.0852	0.0458	0.0458	TRUE	0.5111
UIMC1	ENSG00000087206	511	656	431	870	522	616	519	619	506	683	636	561	587.16	548	627	1144	194	903	0.366511305254734	0.567223893038045	0.0096	0.0827	0.0314	0.0314	TRUE	0.1526
CETP	ENSG00000087237	3	0	0	6	8	4	3	0	0	5	10	4	3.52	1	6	5835	2545	1.57	0.116350519666922	0.261438840293892	0.3271	1.9416	1.3048	1.3048	TRUE	1.4417
MMP2	ENSG00000087245	967	314	425	2051	950	2333	981	296	499	1609	1158	2124	1111.26	592	1630	2754	1462	3187	0.0014374258226189	0.0092053925862391	0.2189	0.0774	0.1504	0.1504	TRUE	0.4813
MT3	ENSG00000087250	5	2	10	9	3	0	5	2	12	7	4	0	4.9	6	4	582	-0.78	-561	0.57504528680659	0.746622726799008	0.9691	1416	1.1781	1.1781	TRUE	373
LPCAT2	ENSG00000087253	415	330	294	558	444	466	421	311	345	438	541	424	413.46	359	468	1301	0.38	1549	0.121452492392912	0.269111897040802	0.0179	0.0874	0.0409	0.0409	TRUE	0.2618
GNAO1	ENSG00000087258	200	137	256	53	111	102	203	129	300	42	135	93	150.39	211	90	425	-1235	-2432	0.0150040686272107	0.0580652276102526	0.2287	0.1153	0.1778	0.1778	TRUE	0.2236
OGFOD1	ENSG00000087263	223	223	236	438	341	336	226	210	277	344	416	306	296.47	238	355	1493	578	2254	0.0241722978342565	0.0832051562094212	0.0177	0.0937	0.0438	0.0438	TRUE	0.2479
SH3BP2	ENSG00000087266	950	972	777	979	564	903	964	917	912	768	688	822	845.1	931	759	816	-293	-1573	0.115625322468969	0.260228098677809	0.0027	0.0793	0.0239	0.0239	TRUE	0.0792
NOP14	ENSG00000087269	442	354	357	931	534	475	449	334	419	730	651	432	502.54	401	604	1.51	595	2029	0.0424491373525032	0.126165664088792	0.0457	0.0846	0.0598	0.0598	TRUE	0.6036
ADD1	ENSG00000087274	2560	2644	1894	1794	1387	1877	2598	2495	2222	1407	1691	1709	2020.33	2438	1602	657	-606	-3095	0.00197005207401376	0.0117330905399792	8	0.0748	0.0271	0.0271	TRUE	0.1377
L2HGDH	ENSG00000087299	246	266	229	331	205	307	250	251	269	260	250	280	259.73	257	263	1027	38	181	0.856485225199746	0.924872036502219	0	0.0969	0.0279	0.0279	TRUE	0.0338
TXNDC16	ENSG00000087301	374	475	279	324	180	256	380	448	327	254	219	233	310.29	385	235	612	-708	-2953	0.00314896175730371	0.016982879359338	0.0125	0.0927	0.0381	0.0381	TRUE	178
RTRAF	ENSG00000087302	585	661	536	863	622	619	594	624	629	677	758	564	640.85	616	666	1082	114	532	0.595025833275814	0.761056748468521	0.0099	0.0818	0.0315	0.0315	TRUE	0.2151
NID2	ENSG00000087303	91	152	378	534	528	421	92	143	444	419	644	383	354.2	226	482	2.13	1091	1945	0.0517447145761327	0.145726713290958	0.3316	0.0901	0.2234	0.2234	TRUE	7.6266
GMCL1	ENSG00000087338	433	580	446	970	391	443	439	547	523	761	477	403	525.16	503	547	1088	121	385	0.700013601876042	0.830777229658556	0.0605	0.0841	0.0694	0.0694	TRUE	1.3912
SF3B2	ENSG00000087365	1358	1178	951	2023	1036	943	1378	1111	1116	1587	1263	859	1219	1202	1236	1029	41	139	0.889656274131597	0.944262714777571	53	0.0769	0.0618	0.0618	TRUE	0.2431
KLHL42	ENSG00000087448	485	577	417	918	448	791	492	544	489	720	546	720	585.4	508	662	1303	382	1712	0.0869754793395996	0.212842944637916	0.0124	0.0828	0.0341	0.0341	TRUE	272
GNAS	ENSG00000087460	4115	3814	3610	7322	4319	5059	4176	3599	4236	5744	5265	4606	4604.27	4004	5205	1.3	379	1927	0.0539743860659995	0.1504482887194	0.0096	0.0729	0.0276	0.0276	TRUE	0.1237
DNM1L	ENSG00000087470	682	840	686	1096	828	1052	692	793	805	860	1009	958	852.76	763	942	1234	304	1.56	0.118847970557162	0.265336838891615	0.0055	0.0792	0.0261	0.0261	TRUE	0.0789
PTHLH	ENSG00000087494	1	3	1	17	4	3	1	3	1	13	5	3	4.33	2	7	4161	2057	1608	0.107815698861457	0.247357040548776	0	1.5946	804	804	TRUE	0.8252
PHACTR3	ENSG00000087495	72	34	47	28	20	15	73	32	55	22	24	14	36.72	53	20	373	-1422	-2733	0.0062753248608384	0.0294541765624557	101	251	0.1611	0.1611	TRUE	128
ERGIC2	ENSG00000087502	454	595	465	789	473	815	461	561	546	619	577	742	584.23	523	646	1237	306	1373	0.169790526681804	0.339345606912188	0.0125	0.0828	0.0341	0.0341	TRUE	0.2006
TFAP2C	ENSG00000087510	3	5	29	10	4	61	3	5	34	8	5	56	18.34	14	23	1648	721	615	0.538727045276232	0.719911289854723	1.3067	0.4308	932	932	TRUE	9.7165
AURKA	ENSG00000087586	172	191	190	1241	246	364	175	180	223	974	300	331	363.77	193	535	2782	1476	3056	0.00224376552804529	0.0129875791236081	0.2256	0.0896	0.1645	0.1645	TRUE	6.0815
CASS4	ENSG00000087589	64	49	28	90	90	61	65	46	33	71	110	56	63.31	48	79	1628	703	1561	0.11861777044634	0.26488036806595	0.0974	0.1756	0.1291	0.1291	TRUE	0.5004
PIR	ENSG00000087842	142	182	98	477	97	147	144	172	115	374	118	134	176.19	144	209	1456	542	1095	0.273734936438557	0.472338189305418	0.2195	0.1089	0.1708	0.1708	TRUE	4.8833
AAMDC	ENSG00000087884	222	205	91	158	113	152	225	193	107	124	138	138	154.26	175	133	0.76	-396	-1115	0.265037054412208	0.462662659739556	0.0654	0.1142	0.0844	0.0844	TRUE	0.6483
RFX2	ENSG00000087903	222	367	211	320	293	315	225	346	248	251	357	287	285.69	273	298	1.09	125	425	0.670980952467123	0.813105360963409	0.0386	0.0946	0.0587	0.0587	TRUE	0.6243
METTL2A	ENSG00000087995	246	263	231	387	240	262	250	248	271	304	293	239	267.26	256	279	1086	119	519	0.603697037227162	0.766752616426618	0.0064	0.0962	0.0341	0.0341	TRUE	178
SULT2B1	ENSG00000088002	27	13	14	219	162	379	27	12	16	172	197	345	128.41	18	238	12747	3672	7893	2.95203229530057e-15	3.29094517428591e-13	0.1289	0.1228	0.1261	0.1261	TRUE	0.9786
ALG6	ENSG00000088035	256	334	202	260	212	300	260	315	237	204	258	273	257.92	271	245	904	-145	-557	0.577478303350585	0.747872885225705	0.0189	0.0971	45	45	TRUE	0.2503
CNOT3	ENSG00000088038	49	75	50	62	33	28	50	71	59	49	40	25	48.92	60	38	639	-647	-1525	0.127217191973058	0.278173872955393	0.0444	0.2062	0.1082	0.1082	TRUE	0.5899
GP6	ENSG00000088053	0	0	0	0	0	0	0	0	0	0	0	0	0	0	0	NA	NA	NA	NA	NA	NA	NA	NA	NA	NA	NA
PTPN4	ENSG00000088179	1046	1352	687	1213	734	1151	1061	1276	806	952	895	1048	1006.26	1048	965	921	-119	-473	0.636410919802243	0.789517340287099	0.0281	0.0781	0.0449	0.0449	TRUE	0.2147
DDX18	ENSG00000088205	608	667	714	1651	917	955	617	629	838	1295	1118	870	894.45	695	1094	1576	656	2.48	0.0131321661723062	0.0524052415981119	0.0333	0.0789	0.0492	0.0492	TRUE	0.1982
KHSRP	ENSG00000088247	1552	1836	1706	4277	2258	2194	1575	1732	2002	3356	2753	1998	2235.77	1770	2702	1527	611	2.26	0.0238103334699318	0.0820992667047649	0.0384	0.0745	0.0521	0.0521	TRUE	172
GNA11	ENSG00000088256	4471	4714	2702	2481	1034	1414	4537	4448	3170	1946	1260	1287	2774.9	4052	1498	0.37	-1435	-5018	5.22248590734349e-07	1.10925600671976e-05	0.0507	0.0739	0.0585	0.0585	TRUE	0.8299
ASAP3	ENSG00000088280	0	0	0	0	0	0	0	0	0	0	0	0	0	0	0	NA	NA	NA	NA	NA	NA	NA	NA	NA	NA	NA
EDEM2	ENSG00000088298	290	290	260	504	266	340	294	274	305	395	324	310	317.03	291	343	1181	0.24	1058	0.289842893838542	0.489117751057509	0.0081	0.0923	0.0337	0.0337	TRUE	0.2095
DNMT3B	ENSG00000088305	44	36	31	175	57	92	45	34	36	137	69	84	67.59	38	97	2537	1343	3228	0.00124454335373895	0.00818526590343691	0.0679	169	0.1062	0.1062	TRUE	0.7791
REM1	ENSG00000088320	15	5	9	9	8	22	15	5	11	7	10	20	11.22	10	12	1212	278	0.34	0.733931917176982	0.852840547622883	217	0.6587	0.3897	0.3897	TRUE	0.4513
TPX2	ENSG00000088325	405	441	434	3283	975	854	411	416	509	2576	1189	778	979.68	445	1514	3.4	1766	4004	6.22275896292844e-05	0.000697571279744278	0.1992	0.0782	0.1386	0.1386	TRUE	0.5148
FER1L4	ENSG00000088340	78	32	65	60	272	461	79	30	76	47	332	420	164	62	266	4303	2105	2976	0.00291732001223961	0.0159627517495688	0.5752	0.1117	0.3504	0.3504	TRUE	0.4348
PDRG1	ENSG00000088356	108	83	78	402	217	156	110	78	92	315	265	142	166.9	93	241	2585	1.37	3566	0.0003620289458495	0.00301362214082146	0.0907	111	0.0987	0.0987	TRUE	338
EPB41L1	ENSG00000088367	1662	1833	864	2174	1444	2403	1686	1730	1014	1706	1760	2188	1680.59	1477	1885	1276	352	1217	0.223687248630197	0.411896450343139	0.0459	0.0754	0.0596	0.0596	TRUE	0.9013
SLC15A1	ENSG00000088386	316	80	80	799	2	89	321	75	94	627	2	81	200.05	163	237	1.45	536	329	0.742185414079783	0.857220357707139	1.9096	0.1045	0.9513	1.9096	TRUE	3.2484
DOCK9	ENSG00000088387	1137	1483	998	2568	1630	1571	1154	1399	1171	2015	1987	1430	1526.02	1241	1811	1458	544	2284	0.0223621858839481	0.0783756825890556	0.0216	0.0758	0.0402	0.0402	TRUE	0.4089
ANKRD10	ENSG00000088448	1502	1645	1120	3550	1527	1956	1524	1552	1314	2785	1861	1781	1802.98	1463	2142	1464	0.55	2.1	0.0357123619396441	0.111158609147905	37	0.0752	0.0489	0.0489	TRUE	837
TGDS	ENSG00000088451	129	165	178	506	189	192	131	156	209	397	230	175	216.27	165	267	1622	698	1765	0.0774838261131715	0.196021645349997	0.1152	102	0.1077	0.1077	TRUE	0.6657
DOCK3	ENSG00000088538	25	21	19	50	23	76	25	20	22	39	28	69	33.99	22	45	2031	1022	1965	0.0493845741014289	0.140785806190821	0.0957	0.2654	0.1613	0.1613	TRUE	0.4771
C3orf18	ENSG00000088543	24	14	19	27	24	24	24	13	22	21	29	22	22.02	20	24	1205	269	506	0.61310744567681	0.773640300097972	0	0.3708	158	158	TRUE	0.5069
COQ9	ENSG00000088682	642	683	538	317	275	311	651	644	631	249	335	283	465.71	642	289	449	-1155	-5281	1.28493547227107e-07	3.1734917943067e-06	0.0069	0.0857	32	32	TRUE	213
TMEM40	ENSG00000088726	0	0	0	5	1	18	0	0	0	4	1	16	3.59	0	7	37699	5236	2578	0.00992789116054768	0.0423699212854338	1899	1.9081	1.9054	1.9054	TRUE	0.6096
KIF9	ENSG00000088727	50	78	58	92	108	60	51	74	68	72	132	55	75.14	64	86	1337	419	941	0.346516057963547	0.547783858270692	0.1067	0.1592	0.1287	0.1287	TRUE	0.9214
ARHGAP28	ENSG00000088756	253	158	200	195	114	258	257	149	235	153	139	235	194.56	214	176	824	-279	-784	0.433270015770541	0.629320643407571	0.0742	0.1054	0.0864	0.0864	TRUE	0.9456
CRLS1	ENSG00000088766	6	9	3	2	3	5	6	8	4	2	4	5	4.65	6	4	0.53	-916	-859	0.390066323316654	0.589437450152283	0	1.49	584	584	TRUE	0.1955
DEFB127	ENSG00000088782	0	0	0	0	0	0	0	0	0	0	0	0	0	0	0	NA	NA	NA	NA	NA	NA	NA	NA	NA	NA	NA
PPP1R13B	ENSG00000088808	929	1096	817	656	494	825	943	1034	959	515	602	751	800.57	979	623	636	-652	-2808	0.00498168789352798	0.0245052409350579	0.0177	0.0797	0.0376	0.0376	TRUE	0.3878
ATRN	ENSG00000088812	865	833	799	612	598	950	878	786	938	480	729	865	779.22	867	691	797	-327	-1138	0.25522642600907	0.450880653476712	46	0.08	0.0583	0.0583	TRUE	0.5684
SMOX	ENSG00000088826	43	41	36	200	223	461	44	39	42	157	272	420	162.18	42	283	6812	2768	6473	9.6190990884436e-11	4.72248616561107e-09	0.1211	0.1121	0.1175	0.1175	TRUE	0.0866
SIGLEC1	ENSG00000088827	391	159	200	68	72	61	397	150	235	53	88	56	163.02	261	66	251	-1997	-4495	6.96584536309767e-06	0.000106401837802108	0.1447	0.1119	0.1328	0.1328	TRUE	0.1878
FKBP1A	ENSG00000088832	0	0	0	0	0	0	0	0	0	0	0	0	0	0	0	NA	NA	NA	NA	NA	NA	NA	NA	NA	NA	NA
NSFL1C	ENSG00000088833	696	646	501	510	628	700	706	610	588	400	766	637	617.77	635	601	946	-0.08	-262	0.79331221313399	0.887929090013484	0.0555	0.0822	0.0655	0.0655	TRUE	0.4812
SLC4A11	ENSG00000088836	6	6	5	9	14	29	6	6	6	7	17	26	11.36	6	17	2858	1515	1874	0.0609452965665611	0.164559640588796	0	0.6518	0.3537	0.3537	TRUE	0.0992
DNAAF9	ENSG00000088854	290	152	202	179	135	295	294	143	237	140	165	269	208.05	225	191	851	-233	-583	0.560190802218885	0.736086803332473	0.1161	0.1032	0.1108	0.1108	TRUE	0.3997
ZNF343	ENSG00000088876	0	4	2	13	2	16	0	4	2	10	2	15	5.55	2	9	4462	2158	1.66	0.0969093906788139	0.229835176906101	0.5581	1.2581	0.9108	0.9108	TRUE	0.2421
EBF4	ENSG00000088881	63	53	48	78	45	121	64	50	56	61	55	110	66.08	57	75	1332	414	996	0.319346176977159	0.520414081654426	0.0698	0.1712	0.1087	0.1087	TRUE	1.53
CPXM1	ENSG00000088882	8	6	9	127	56	130	8	6	11	100	68	118	51.77	8	95	11929	3576	7.04	1.92181545542472e-12	1.31899293399864e-10	0	0.1988	0.1161	0.1161	TRUE	0.1134
MAVS	ENSG00000088888	3139	3282	2846	1843	1679	3076	3185	3097	3339	1446	2047	2801	2652.43	3207	2098	654	-612	-2097	0.0359686560328204	0.111743732321824	0.0525	74	0.0611	0.0611	TRUE	0.4027
LZTS3	ENSG00000088899	76	66	66	211	171	654	77	62	77	166	208	595	197.72	72	323	4474	2162	4205	2.61149651468399e-05	0.00033670783816801	0.2432	0.1048	0.1817	0.1817	TRUE	2.84
F11	ENSG00000088926	5	1	1	10	0	3	5	1	1	8	0	3	2.96	2	4	1501	586	359	0.719614615891486	NA	1.0181	2.2972	1.5713	1.5713	TRUE	339
XRN2	ENSG00000088930	1117	1240	894	1428	1544	1975	1133	1170	1049	1120	1882	1798	1358.86	1117	1600	1431	517	1904	0.0569652848057868	0.156771074305942	0.0396	0.0764	0.0525	0.0525	TRUE	0.8352
KIZ	ENSG00000088970	292	380	229	315	307	473	296	359	269	247	374	431	329.26	308	351	1138	186	611	0.541382452510606	0.721855113941732	0.0478	0.0915	0.0638	0.0638	TRUE	0.5596
DYNLL1	ENSG00000088986	934	1074	962	1276	800	1155	948	1013	1129	1001	975	1052	1019.63	1030	1009	0.98	-29	-156	0.876394280223441	0.936100989166725	0.0035	78	0.0236	0.0236	TRUE	0.0835
TESC	ENSG00000088992	24	30	22	532	220	922	24	28	26	417	268	839	267.25	26	508	19434	4281	9037	1.61103412854055e-19	3.21855907383082e-17	0.1753	0.0962	0.1408	0.1408	TRUE	0.2507
SNX5	ENSG00000089006	770	951	820	763	692	1284	781	897	962	599	844	1169	875.34	880	871	989	-16	-53	0.957462507148427	0.978454679741037	0.0591	79	0.0666	0.0666	TRUE	0.2775
RPL6	ENSG00000089009	2873	2311	1873	4507	3258	2829	2915	2181	2198	3536	3972	2576	2896.13	2431	3361	1382	467	1763	0.0779090452156977	0.196678182705161	0.0369	0.0738	0.0502	0.0502	TRUE	0.4444
SIRPG	ENSG00000089012	27	45	20	31	18	33	27	42	23	24	22	30	28.27	31	25	817	-292	-598	0.549885747472083	0.728248530617728	0.0307	0.3046	0.1368	0.1368	TRUE	0.7163
MAPKAPK5	ENSG00000089022	705	864	794	1062	653	1278	715	815	932	833	796	1164	875.84	821	931	1135	182	0.71	0.477525485268609	0.66761222099277	0.0306	79	0.0464	0.0464	TRUE	0.5719
P2RX7	ENSG00000089041	70	41	28	43	32	50	71	39	33	34	39	46	43.47	48	40	828	-273	-585	0.558523983925174	0.734865476502488	0.0764	0.2231	0.1338	0.1338	TRUE	1.4935
ESF1	ENSG00000089048	392	353	280	389	461	529	398	333	329	305	562	482	401.36	353	450	1271	346	1135	0.25640029219317	0.45232078124443	51	0.0879	0.0646	0.0646	TRUE	0.4815
RBBP9	ENSG00000089050	182	151	141	136	152	313	185	142	165	107	185	285	178.26	164	192	1171	227	558	0.576865487965536	0.74749497920425	0.1178	0.1085	114	114	TRUE	0.2221
ANAPC5	ENSG00000089053	942	1200	816	1146	855	1581	956	1132	957	899	1042	1440	1071.07	1015	1127	1.11	0.15	574	0.566107341383793	0.740562249118119	0.0332	0.0777	0.0486	0.0486	TRUE	0.7085
SLC23A2	ENSG00000089057	478	433	395	396	458	595	485	409	463	311	558	542	461.3	452	470	1039	55	179	0.857570620311482	0.925661230511669	52	0.0858	0.0645	0.0645	TRUE	1.0442
SLC8B1	ENSG00000089060	543	567	493	212	262	474	551	535	578	166	319	432	430.29	555	306	551	-861	-2311	0.0208462955535916	0.0744094377640846	0.1049	0.0868	0.0974	0.0974	TRUE	0.5671
TMEM230	ENSG00000089063	560	696	551	532	670	860	568	657	647	417	817	783	648.1	624	672	1077	107	336	0.737228940912063	0.854586525125524	0.0657	0.0817	0.0718	0.0718	TRUE	1.3168
DZANK1	ENSG00000089091	79	100	62	40	37	86	80	94	73	31	45	78	67.01	82	51	625	-678	-1527	0.126778856030749	0.277455938935841	0.0946	0.1699	0.1263	0.1263	TRUE	1.1596
KDM2B	ENSG00000089094	380	406	306	540	399	566	386	383	359	424	486	515	425.52	376	475	1263	337	1643	0.100444081147707	0.235669549084402	0.0043	87	0.0279	0.0279	TRUE	0.1076
CFAP61	ENSG00000089101	4	3	4	2	5	11	4	3	5	2	6	10	4.88	4	6	1523	607	546	0.585114875337389	0.753875739388151	0	1.4229	0.6717	0.6717	TRUE	0.1737
LHX5	ENSG00000089116	0	0	0	1	0	0	0	0	0	1	0	0	0.13	0	0	1789	839	206	0.837040795288231	NA	0	50.4757	10	10	TRUE	0.2688
TASP1	ENSG00000089123	917	1252	710	896	1045	1565	930	1181	833	703	1274	1425	1057.77	981	1134	1155	207	621	0.53460434012551	0.716259176580949	0.0805	0.0777	0.0794	0.0794	TRUE	1.3136
OAS1	ENSG00000089127	1086	1317	770	997	526	968	1102	1243	903	782	641	881	925.48	1083	768	0.71	-495	-2022	0.0432178803712563	0.127754232366131	0.0231	0.0786	42	42	TRUE	0.2174
GCN1	ENSG00000089154	1321	1415	1301	2243	2288	2843	1340	1335	1527	1760	2789	2589	1889.91	1401	2379	1698	764	2999	0.00270599090380419	0.0150791174970895	0.0285	75	0.0462	0.0462	TRUE	0.6314
RPLP0	ENSG00000089157	6324	5845	4451	12872	8946	11932	6417	5515	5223	10099	10905	10864	8170.46	5718	10623	1858	893	4884	1.03974422586363e-06	2.03688922227926e-05	0.0066	0.0723	24	24	TRUE	0.1394
PXN	ENSG00000089159	1758	1774	1636	1173	1174	2184	1784	1674	1920	920	1431	1989	1619.54	1793	1447	807	-309	-962	0.336265363636199	0.537822012321753	0.0729	0.0756	74	74	TRUE	0.2598
SIRT4	ENSG00000089163	10	13	6	5	3	10	10	12	7	4	4	9	7.69	10	6	568	-817	-954	0.340157570993037	0.541600210486664	0	0.9286	0.39	0.39	TRUE	0.7512
RPH3A	ENSG00000089169	1	3	1	1	1	0	1	3	1	1	1	0	1.17	2	1	384	-1381	-674	0.500542335222618	NA	0	5.7028	1.9796	1.9796	TRUE	0.3023
KIF16B	ENSG00000089177	2826	4041	2012	2219	1515	3548	2868	3813	2361	1741	1847	3230	2643.23	3014	2273	754	-407	-1.2	0.23000282376031	0.420304019003399	0.0938	74	0.0825	0.0825	TRUE	888
TRMT6	ENSG00000089195	126	119	132	178	174	228	128	112	155	140	212	208	159.06	132	187	1415	501	1.62	0.105151990720808	0.243320741830788	34	0.1129	0.0623	0.0623	TRUE	544
CHGB	ENSG00000089199	96	117	141	0	0	75	97	110	165	0	0	68	73.59	124	23	183	-2449	-0.99	0.321948601292559	0.523021316612907	4.3823	0.1611	1.4171	4.3823	TRUE	16.6809
PEBP1	ENSG00000089220	1956	1909	1054	1437	1326	1576	1985	1801	1237	1127	1616	1435	1533.58	1674	1393	832	-266	-948	0.343209224638432	0.544568352186386	0.0419	0.0758	0.0561	0.0561	TRUE	0.6281
TBX5	ENSG00000089225	0	0	0	0	0	0	0	0	0	0	0	0	0	0	0	NA	NA	NA	NA	NA	NA	NA	NA	NA	NA	NA
BRAP	ENSG00000089234	334	372	263	330	333	454	339	351	309	259	406	413	346.12	333	359	1078	109	0.39	0.696489190963742	0.828959865637777	0.0329	0.0906	0.0529	0.0529	TRUE	0.7036
ERP29	ENSG00000089248	763	738	627	577	755	858	774	696	736	453	920	781	726.75	735	718	976	-36	-113	0.909896252436634	0.955398167334465	0.0635	0.0806	0.07	0.07	TRUE	0.6907
NOS1	ENSG00000089250	5	4	2	10	0	174	5	4	2	8	0	158	29.58	4	55	14819	3889	2697	0.00699082091966119	0.0320519846664221	2.6491	0.2943	1.3505	1.3505	TRUE	10.2574
FUS	ENSG00000089280	1518	1805	1441	2811	1350	1536	1540	1703	1691	2205	1646	1399	1697.3	1645	1750	1064	0.09	362	0.717592668818257	0.842228063716542	0.0254	0.0754	0.0437	0.0437	TRUE	0.5911
IGBP1	ENSG00000089289	557	569	385	1268	581	818	565	537	452	995	708	745	666.94	518	816	1576	656	2.67	0.00759445733718953	0.0342974396038071	0.0224	0.0814	0.0419	0.0419	TRUE	0.4414
FXYD5	ENSG00000089327	119	96	105	1226	436	375	121	91	123	962	531	341	361.55	112	611	5491	2457	5.85	4.91510428110474e-09	1.74607348915724e-07	0.1404	0.0897	0.1217	0.1217	TRUE	0.2193
ZNF302	ENSG00000089335	252	183	243	226	119	189	256	173	285	177	145	172	201.33	238	165	695	-525	-1757	0.0788630032871903	0.198317258266317	0.0343	0.1042	0.0593	0.0593	TRUE	0.6449
GRAMD1A	ENSG00000089351	304	303	308	1175	740	1081	308	286	361	922	902	984	627.32	318	936	2941	1556	7572	3.6772446149977e-14	3.37270190188289e-12	0.0043	82	0.0283	0.0283	TRUE	0.1535
FXYD3	ENSG00000089356	4	2	2	1	1	0	4	2	2	1	1	0	1.72	3	1	233	-2102	-1161	0.245666508490939	NA	0	3.9122	1.4337	1.4337	TRUE	0.2704
HEPH	ENSG00000089472	4159	5207	3291	4553	2587	8566	4220	4913	3862	3572	3154	7799	4586.62	4332	4842	1118	161	418	0.675880750094973	0.816161679000947	0.1345	0.0729	0.1062	0.1062	TRUE	3.4822
CDIP1	ENSG00000089486	20	26	13	11	10	19	20	25	15	9	12	17	16.37	20	13	0.63	-666	-1089	0.276047989598981	0.474893141290824	0	0.4742	0.2052	0.2052	TRUE	0.3496
CMTM1	ENSG00000089505	0	0	0	0	0	0	0	0	0	0	0	0	0	0	0	NA	NA	NA	NA	NA	NA	NA	NA	NA	NA	NA
KCNH4	ENSG00000089558	2	6	0	9	15	8	2	6	0	7	18	7	6.72	3	11	4094	2033	1733	0.0831487820100443	0.206405795548002	0.4149	1.0523	0.7499	0.7499	TRUE	1.3316
GANAB	ENSG00000089597	1994	2576	2370	4676	2445	3182	2023	2431	2781	3669	2980	2897	2796.83	2412	3182	1.32	0.4	1748	0.0804196742353798	0.201104001328726	0.0215	0.0739	0.0374	0.0374	TRUE	0.2404
GMIP	ENSG00000089639	395	405	357	333	204	273	401	382	419	261	249	249	326.72	401	253	632	-663	-3336	0.000851013246209312	0.00601462181506532	0	0.0917	0.0253	0.0253	TRUE	0.0189
RBM41	ENSG00000089682	526	601	370	1056	587	961	534	567	434	828	716	875	659	512	806	1576	656	2944	0.0032417190577465	0.0173920252983804	0.0119	0.0815	0.0342	0.0342	TRUE	0.2019
BIRC5	ENSG00000089685	134	122	207	528	354	270	136	115	243	414	432	246	264.26	165	364	2213	1146	2893	0.00381956286172587	0.0197973643524029	0.1198	0.0964	0.1086	0.1086	TRUE	1.7901
LAG3	ENSG00000089692	29	38	15	25	23	20	29	36	18	20	28	18	24.79	28	22	785	-349	-657	0.511337232167039	0.696769494237339	0.0442	0.3374	0.1623	0.1623	TRUE	0.3447
2	ENSG00000089693	902	958	887	1394	1020	1536	915	904	1041	1094	1243	1399	1099.26	953	1245	1306	385	1876	0.0605946833297981	0.163832174759301	0.0093	0.0775	0.0295	0.0295	TRUE	0.1404
OTUB2	ENSG00000089723	1	0	0	0	1	3	1	0	0	0	1	3	0.83	0	1	3519	1815	0.61	0.541975059312448	NA	0	8.0358	5.0159	5.0159	TRUE	0.1877
DDX24	ENSG00000089737	10	4	24	11	7	7	10	4	28	9	9	6	10.94	14	8	564	-827	-913	0.361133157855546	0.561700829353982	0.3749	0.6742	0.4915	0.4915	TRUE	0.5568
ZBTB25	ENSG00000089775	206	229	207	342	217	218	209	216	243	268	265	198	233.22	223	244	1095	131	519	0.603983452135807	0.7669218256184	0.0132	0.0998	0.0416	0.0416	TRUE	298
NECAP1	ENSG00000089818	0	0	1	0	0	0	0	0	1	0	0	0	0.2	0	0	472	-1084	-266	0.790451462956089	NA	0	33.7737	10	10	TRUE	0.5435
ARHGAP4	ENSG00000089820	529	447	129	291	94	545	537	422	151	228	115	496	324.84	370	280	756	-403	-671	0.502144107161166	0.68869999530144	0.4105	0.0918	0.2567	0.2567	TRUE	0.8765
ANKRD24	ENSG00000089847	31	22	17	128	12	17	31	21	20	100	15	15	33.78	24	43	1819	863	1059	0.289634098280864	0.488893545333242	0.5816	0.2666	446	446	TRUE	11.0439
DHX32	ENSG00000089876	963	1336	922	1035	615	986	977	1261	1082	812	750	898	963.17	1107	820	741	-432	-2042	0.0411888791765828	0.123291678389718	0.0109	0.0784	0.0313	0.0313	TRUE	0.1785
RCOR1	ENSG00000089902	1310	1581	957	1067	906	1537	1329	1492	1123	837	1104	1399	1214.15	1315	1113	847	-0.24	-868	0.385391751094945	0.584626749962992	0.0416	0.0769	0.0542	0.0542	TRUE	0.2506
GPATCH2L	ENSG00000089916	792	928	614	1109	620	1023	804	876	720	870	756	931	826.17	800	852	1066	92	444	0.656792969693119	0.803362002981504	0.0089	0.0795	0.0297	0.0297	TRUE	115
LTBP4	ENSG00000090006	1829	978	1549	620	849	844	1856	923	1818	486	1035	768	1147.67	1532	763	498	-1006	-2553	0.0106836464645808	0.0449113788254814	0.1362	0.0773	0.1109	0.1109	TRUE	541
BLVRB	ENSG00000090013	358	349	279	253	174	146	363	329	327	198	212	133	260.58	340	181	532	-0.91	-3.29	0.00100282231063335	0.00685930460473211	0.0251	0.0968	0.0509	0.0509	TRUE	0.5929
SLC9A1	ENSG00000090020	1725	1940	1598	414	645	658	1750	1830	1875	325	786	599	1194.34	1818	570	313	-1675	-4825	1.40058747055476e-06	2.64616610307621e-05	0.0918	77	0.0857	0.0857	TRUE	1.3771
SPTLC1	ENSG00000090054	962	1293	1052	971	701	842	976	1220	1234	762	855	767	968.91	1143	795	694	-526	-2548	0.0108284452769867	0.0453594288559348	0.0096	0.0783	0.0297	0.0297	TRUE	0.1966
PAPOLA	ENSG00000090060	2790	2954	2167	3165	2435	2876	2831	2787	2543	2483	2968	2619	2705.15	2720	2690	989	-17	-91	0.927725852626987	0.964439247974197	0.0055	0.0739	0.0236	0.0236	TRUE	0.0989
CCNK	ENSG00000090061	754	923	679	824	435	572	765	871	797	646	530	521	688.37	811	566	698	-518	-2499	0.0124597319774478	0.0503269750631757	0.0076	0.0811	0.0295	0.0295	TRUE	0.1857
PCBP4	ENSG00000090097	72	57	100	233	118	189	73	54	117	183	144	172	123.82	81	166	2052	1037	2767	0.00565543274886248	0.0271249009502085	0.0692	0.1247	0.0919	0.0919	TRUE	1.3012
RGS1	ENSG00000090104	89	210	72	62	148	46	90	198	84	49	180	42	107.31	124	90	723	-469	-734	0.463117096382948	0.65554379311225	0.4151	0.1329	0.2846	0.2846	TRUE	6.9667
YPEL3	ENSG00000090238	314	311	136	111	154	95	319	293	160	87	188	86	188.82	257	120	466	-1101	-2486	0.0129295252873811	0.0517540093728974	0.1575	0.1064	0.1354	0.1354	TRUE	2.3187
MRPS33	ENSG00000090263	326	272	217	488	208	348	331	257	255	383	254	317	299.22	281	318	1134	181	657	0.511185291738949	0.696657756225843	0.0276	0.0935	0.0514	0.0514	TRUE	0.1744
NDUFB2	ENSG00000090266	423	473	386	517	361	552	429	446	453	406	440	503	446.12	443	450	1015	21	104	0.9174102972772	0.95902978923659	0.0047	0.0863	0.0281	0.0281	TRUE	0.1264
NUDC	ENSG00000090273	554	412	430	571	636	306	562	389	505	448	775	279	492.89	485	501	1031	44	109	0.913593467013863	0.957337400156093	0.1402	0.0849	0.1166	0.1166	TRUE	0.4666
MAEA	ENSG00000090316	930	1089	870	860	565	674	944	1028	1021	675	689	614	828.19	998	659	661	-598	-3305	0.000950781044543875	0.00657917006749187	0.0016	0.0795	0.0223	0.0223	TRUE	43
ICAM1	ENSG00000090339	141	125	90	576	405	348	143	118	106	452	494	317	271.51	122	421	3439	1782	6063	1.33461489595935e-09	5.44037563043793e-08	35	0.0958	0.0568	0.0568	TRUE	0.4893
STRN4	ENSG00000090372	806	792	679	976	548	799	818	747	797	766	668	727	753.85	787	720	916	-127	-0.69	0.489889582155481	0.678076004166092	2	0.0803	0.0231	0.0231	TRUE	0.0469
IRAK3	ENSG00000090376	235	182	159	181	352	201	238	172	187	142	429	183	225.14	199	251	1261	334	732	0.464282098792334	0.656548054483966	0.1802	0.1008	0.1457	0.1457	TRUE	2.7484
LYZ	ENSG00000090382	2014	1473	1479	1257	16191	1086	2044	1390	1735	986	19737	989	4480.13	1723	7237	4.2	2071	1649	NA	NA	1.1361	73	0.5973	1.1361	TRUE	27.8482
SI	ENSG00000090402	1016	1344	1128	11	54	19	1031	1268	1324	9	66	17	619.06	1208	31	25	-5329	-8841	9.49423733978092e-19	1.6953515136469e-16	0.4428	0.0822	0.2453	0.2453	TRUE	6.2229
MUL1	ENSG00000090432	220	230	261	196	140	118	223	217	306	154	171	107	196.39	249	144	578	-0.79	-2541	0.0110568232240463	0.0460484167213224	0.0402	0.1051	0.0643	0.0643	TRUE	0.5219
TFAP4	ENSG00000090447	148	123	179	431	278	227	150	116	210	338	339	207	226.66	159	295	1858	894	2521	0.0117061864879929	0.0480584803570133	0.0759	0.1006	0.0856	0.0856	TRUE	0.7911
PDCD7	ENSG00000090470	180	203	141	383	162	223	183	192	165	300	197	203	206.77	180	233	1301	0.38	1325	0.185251303705017	0.360864817846564	0.0283	0.1034	0.0542	0.0542	TRUE	0.7136
SPG21	ENSG00000090487	393	409	302	829	438	570	399	386	354	650	534	519	473.72	380	568	1496	581	2704	0.00684729996754408	0.0315156977064563	0.0083	0.0854	31	31	TRUE	0.1938
FETUB	ENSG00000090512	1	0	11	0	0	0	1	0	13	0	0	0	2.32	5	0	38	-4716	-1684	0.0922603988107372	NA	10	2912	4.5412	4.5412	TRUE	4.0648
DNAJB11	ENSG00000090520	324	283	242	422	231	176	329	267	284	331	282	160	275.44	293	258	879	-187	-551	0.581408548069908	0.750970534051632	0.0684	0.0954	0.0789	0.0789	TRUE	0.8198
P3H2	ENSG00000090530	207	1078	360	108	172	229	210	1017	422	85	210	209	358.75	550	168	304	-1716	-2924	0.00345814080882452	0.0182618071814868	0.3753	0.0899	0.2443	0.2443	TRUE	0.3796
THPO	ENSG00000090534	4	0	2	4	1	2	4	0	2	3	1	2	2.1	2	2	986	-0.02	-12	0.990356075774864	NA	0	3214	1.5115	1.5115	TRUE	0.2961
CHRD	ENSG00000090539	18	5	20	24	21	60	18	5	23	19	26	55	24.25	15	33	2148	1103	1482	0.13843739272945	0.294754638650928	0.3566	0.3433	0.3508	0.3508	TRUE	1.1138
FLT3LG	ENSG00000090554	0	0	0	0	0	0	0	0	0	0	0	0	0	0	0	NA	NA	NA	NA	NA	NA	NA	NA	NA	NA	NA
RAB11FIP3	ENSG00000090565	46	47	39	110	73	99	47	44	46	86	89	90	67.04	46	88	1.94	956	3078	0.00208196221621594	0.0122263776480807	0	0.1698	0.0527	0.0527	TRUE	0.0048
GNPTG	ENSG00000090581	324	307	252	330	233	303	329	290	296	259	284	276	288.82	305	273	895	-0.16	-765	0.444024204574557	0.639782947722466	0	0.0943	28	28	TRUE	0.0542
ZNF268	ENSG00000090612	174	129	146	196	161	334	177	122	171	154	196	304	187.29	157	218	1394	479	1329	0.183933406234672	0.358936970116365	0.0763	0.1067	0.0881	0.0881	TRUE	0.5664
GOLGA3	ENSG00000090615	1711	2411	2058	1864	1470	2486	1736	2275	2415	1462	1792	2264	1990.61	2142	1839	859	-0.22	-823	0.410576266393748	0.608133884114589	0.0358	0.0748	0.0509	0.0509	TRUE	0.3576
PABPC4	ENSG00000090621	890	916	756	996	1415	1694	903	864	887	781	1725	1542	1117.19	885	1349	1525	608	1815	0.0695782525737898	0.181224987793201	0.0818	0.0774	0.0801	0.0801	TRUE	1.2308
CD209	ENSG00000090659	23	6	16	9	10	8	23	6	19	7	12	7	12.38	16	9	551	-859	-1086	0.277362846290189	0.47630872446327	0.2057	0.6037	0.3629	0.3629	TRUE	0.6245
CERS4	ENSG00000090661	93	121	66	21	49	222	94	114	77	16	60	202	94.05	95	93	973	-0.04	-53	0.957632271498686	0.978533649379677	611	0.1416	0.3885	0.3885	TRUE	1.2133
MCOLN1	ENSG00000090674	120	147	104	89	55	56	122	139	122	70	67	51	95.06	128	63	491	-1027	-3406	0.000658975731810257	0.00492110004310414	0	0.1408	0.0538	0.0538	TRUE	0.2423
USP48	ENSG00000090686	909	1013	723	857	807	628	922	956	848	672	984	572	825.73	909	743	816	-293	-1059	0.289599448184557	0.488876237385426	0.0404	0.0795	0.0539	0.0539	TRUE	0.9448
EFNB1	ENSG00000090776	781	945	824	1218	839	1329	792	892	967	956	1023	1210	973.23	884	1063	1203	267	1258	0.208559688672605	0.392274179533541	11	0.0783	0.0313	0.0313	TRUE	0.1769
PDPR	ENSG00000090857	846	816	630	505	732	520	858	770	739	396	892	473	688.26	789	587	743	-428	-1208	0.226934912102513	0.416356851828015	0.0944	0.0811	89	89	TRUE	2.3985
AARS1	ENSG00000090861	735	565	501	1504	1042	1176	746	533	588	1180	1270	1071	897.95	622	1174	1886	915	3985	6.74872733118195e-05	0.000743723757993388	0.0175	0.0788	0.0368	0.0368	TRUE	0.3561
GLG1	ENSG00000090863	2002	2352	1869	2827	2160	3054	2031	2219	2193	2218	2633	2781	2345.89	2148	2544	1184	244	1275	0.202257690289488	0.383603315599331	0.0071	0.0743	0.0259	0.0259	TRUE	0.1533
KIF4A	ENSG00000090889	229	277	213	1318	473	531	232	261	250	1034	577	483	472.96	248	698	2818	1494	4308	1.64697941576844e-05	0.000225306784077123	0.0867	0.0854	0.0839	0.0839	TRUE	1.1155
TNRC6A	ENSG00000090905	392	545	327	468	254	474	398	514	384	367	310	432	400.68	432	370	856	-225	-869	0.38464286502262	0.584217066648583	0.0236	88	0.0456	0.0456	TRUE	0.3242
PLEKHG2	ENSG00000090924	111	120	107	449	280	405	113	113	126	352	341	369	235.62	117	354	3027	1598	7189	6.5061221336477e-13	4.86224194121272e-11	0	0.0995	0.0298	0.0298	TRUE	0.0376
DLL3	ENSG00000090932	0	2	2	2	9	0	0	2	2	2	11	0	2.8	1	4	2925	1549	788	0.430485642633808	NA	2.1505	2429	2.2914	2.2914	TRUE	1.7216
NAT14	ENSG00000090971	18	9	7	42	23	20	18	8	8	33	28	18	19.03	11	26	2261	1177	1871	0.0613743309653859	0.165540870233867	0.0823	0.4179	0.2224	0.2224	TRUE	0.7088
PITPNM2	ENSG00000090975	623	706	435	514	428	741	632	666	510	403	522	675	568.07	603	533	884	-178	-0.63	0.528920998205953	0.711077880058613	0.0407	0.0831	0.0558	0.0558	TRUE	0.2995
EXOC1	ENSG00000090989	798	1152	630	955	660	893	810	1087	739	749	805	813	833.8	879	789	897	-156	-656	0.511504986275881	0.696856904535462	21	0.0794	0.0395	0.0395	TRUE	514
RBM27	ENSG00000091009	0	0	0	0	0	0	0	0	0	0	0	0	0	0	0	NA	NA	NA	NA	NA	NA	NA	NA	NA	NA	NA
POU4F3	ENSG00000091010	0	0	2	1	0	0	0	0	2	1	0	0	0.52	1	0	444	-1172	-291	0.770970208863023	NA	0	12.7005	10	10	TRUE	0.9744
OSBPL8	ENSG00000091039	818	1040	872	1699	1378	2218	830	981	1023	1333	1680	2020	1311.12	945	1678	1775	828	3349	0.000811761841463415	0.00580018783181614	0.0255	0.0765	0.0432	0.0432	TRUE	0.1162
DTX2	ENSG00000091073	285	450	250	479	339	543	289	425	293	376	413	494	381.76	336	428	1273	349	1271	0.203611365926521	0.385446115176409	0.0324	0.0888	0.0515	0.0515	TRUE	0.6167
NLRC4	ENSG00000091106	20	17	13	17	26	25	20	16	15	13	32	23	19.9	17	23	1299	377	646	0.518558280877265	0.702010666993724	0.0626	0.4028	0.1938	0.1938	TRUE	0.1653
PUS7	ENSG00000091127	244	217	297	873	712	620	248	205	348	685	868	565	486.36	267	706	2646	1404	4.51	6.47625089740619e-06	0.000100366966672705	0.0578	0.0851	0.0672	0.0672	TRUE	0.2737
LAMB4	ENSG00000091128	2	1	4	2	2	6	2	1	5	2	2	5	2.86	3	3	1256	329	243	0.808335578192223	NA	0	2.3791	0.9683	0.9683	TRUE	0.6259
NRCAM	ENSG00000091129	60	57	75	98	48	104	61	54	88	77	59	95	72.13	68	77	1142	192	501	0.616413211942217	0.775725694809159	0.0461	0.1629	0.0914	0.0914	TRUE	0.2656
LAMB1	ENSG00000091136	1789	1223	1273	2096	2056	4773	1815	1154	1494	1644	2506	4346	2159.92	1488	2832	1904	929	2357	0.018427280551399	0.0677648381567576	0.1426	0.0746	0.1114	0.1114	TRUE	0.3301
SLC26A4	ENSG00000091137	5	2	11	9	4	53	5	2	13	7	5	48	13.34	7	20	3071	1619	1451	0.146876594632918	0.307594802958279	0.9578	0.5654	0.7939	0.7939	TRUE	8.5194
SLC26A3	ENSG00000091138	39554	50333	25200	1065	811	732	40136	47491	29568	836	989	666	19947.69	39065	830	21	-5557	-19887	5.29866019318344e-88	1.06916365378055e-83	0.0445	0.0718	0.0557	0.0557	TRUE	0.0799
DLD	ENSG00000091140	1527	1694	1250	1752	882	1122	1549	1598	1467	1375	1075	1022	1347.63	1538	1157	753	-0.41	-1924	0.0543892868640881	0.151207912695449	0.0133	0.0764	32	32	TRUE	0.3271
WDR7	ENSG00000091157	1071	1328	859	506	523	625	1087	1253	1008	397	638	569	825.21	1116	535	478	-1064	-4006	6.17352567935383e-05	0.000692822030912134	0.0311	0.0795	0.0494	0.0494	TRUE	0.6031
TXNL1	ENSG00000091164	587	584	467	382	457	416	596	551	548	300	557	379	488.36	565	412	728	-458	-1545	0.122437865297173	0.270597069656776	0.0492	85	0.0614	0.0614	TRUE	853
IL5RA	ENSG00000091181	18	7	7	5	9	5	18	7	8	4	11	5	8.75	11	7	574	-801	-905	0.365428314996818	0.565938486453741	0.1981	0.8243	0.4407	0.4407	TRUE	1.2317
ABCC6	ENSG00000091262	20	79	15	39	2	30	20	75	18	31	2	27	28.8	38	20	0.54	-888	-977	0.328509213758728	0.529403315647602	0.7847	0.3004	0.5575	0.5575	TRUE	5.6299
CMTM6	ENSG00000091317	1065	1163	1140	1286	990	1351	1081	1097	1338	1009	1207	1230	1160.25	1172	1149	0.98	-29	-137	0.891274369325354	0.94503347741809	0.0122	0.0772	0.0315	0.0315	TRUE	0.1824
ITGA6	ENSG00000091409	4951	6971	4128	2568	5499	4745	5024	6577	4844	2015	6703	4320	4913.88	5482	4346	793	-335	-787	0.431318609026418	0.627389481901316	177	0.0728	0.1305	0.1305	TRUE	0.2455
RAPGEF4	ENSG00000091428	103	70	129	578	190	330	105	66	151	453	232	300	217.91	107	328	3072	1619	3897	9.73577917080748e-05	0.00101681445190763	0.1297	0.1018	0.1181	0.1181	TRUE	0.2999
MAP3K20	ENSG00000091436	364	392	396	3404	2062	2231	369	370	465	2671	2514	2031	1403.24	401	2405	5998	2584	11273	1.78771843163282e-29	1.03064521467106e-26	0.0168	0.0762	0.0364	0.0364	TRUE	0.2247
SMPX	ENSG00000091482	0	1	0	6	4	9	0	1	0	5	5	8	3.12	0	6	15931	3994	2324	0.0201165947083908	NA	0	2.1838	1.0465	1.0465	TRUE	0.3426
FH	ENSG00000091483	839	943	794	869	504	540	851	890	932	682	614	492	743.43	891	596	669	-0.58	-2625	0.00866790188595315	0.0381796385624891	0.0131	0.0804	0.0338	0.0338	TRUE	0.2784
SEL1L3	ENSG00000091490	2628	3313	2156	3178	2292	2945	2667	3126	2530	2493	2794	2681	2715.18	2774	2656	957	-63	-332	0.740232551415552	0.856395897499622	0.0067	0.0739	0.0256	0.0256	TRUE	0.1497
TF	ENSG00000091513	7	6	2	13	0	0	7	6	2	10	0	0	4.22	5	3	689	-537	-308	0.758005307359013	0.867113611147764	2.3305	1.6339	1.9457	1.9457	TRUE	5.5201
CDV3	ENSG00000091527	1507	1815	1318	1999	1795	2017	1529	1713	1546	1568	2188	1836	1730.18	1596	1864	1168	223	1028	0.30395725633763	0.504711119024086	15	0.0753	0.0335	0.0335	TRUE	0.2299
MYO15A	ENSG00000091536	21	8	7	8	2	8	21	8	8	6	2	7	8.84	12	5	439	-1188	-1333	0.182477223467575	0.356612631005204	0.1943	0.8167	0.4419	0.4419	TRUE	1.6174
ALKBH5	ENSG00000091542	790	898	864	1217	713	883	802	847	1014	955	869	804	881.77	888	876	987	-18	-87	0.930477988759161	0.965843005969895	0.0102	79	0.0305	0.0305	TRUE	0.1827
APOH	ENSG00000091583	2	0	9	1	0	9	2	0	11	1	0	8	3.59	4	3	726	-463	-237	0.81282823290135	0.899536449486285	3.0797	1.9049	2.4647	2.4647	TRUE	1.6609
NLRP1	ENSG00000091592	187	199	138	260	152	192	190	188	162	204	185	175	183.92	180	188	1046	64	269	0.787560725454124	0.884329455660173	0	0.1073	0.0355	0.0355	TRUE	0.0783
PITPNM3	ENSG00000091622	542	615	569	42	173	282	550	580	668	33	211	257	383.08	599	167	278	-1846	-3052	0.00227296077339071	0.0131377262920303	0.4272	0.0887	0.26	0.26	TRUE	5.4442
SPAG7	ENSG00000091640	230	198	164	151	119	192	233	187	192	118	145	175	175.16	204	146	715	-484	-1717	0.0860414915190302	0.211261282048064	21	0.1091	0.0515	0.0515	TRUE	0.3117
ORC6	ENSG00000091651	69	72	59	165	85	121	70	68	69	129	104	110	91.74	69	114	1661	732	2534	0.0112832002369504	0.046730791129143	0	0.1434	0.0484	0.0484	TRUE	0.1407
ZFHX4	ENSG00000091656	14	8	13	96	23	197	14	8	15	75	28	179	53.29	12	94	7689	2943	4122	3.7574330291024e-05	0.000458719203567563	0.4211	0.1952	0.3198	0.3198	TRUE	0.1907
SLC17A6	ENSG00000091664	0	0	0	0	0	0	0	0	0	0	0	0	0	0	0	NA	NA	NA	NA	NA	NA	NA	NA	NA	NA	NA
CPA1	ENSG00000091704	0	0	0	0	0	0	0	0	0	0	0	0	0	0	0	NA	NA	NA	NA	NA	NA	NA	NA	NA	NA	NA
ZC3HC1	ENSG00000091732	102	115	104	177	82	155	104	109	122	139	100	141	119	112	127	1142	192	657	0.511481911772564	0.696856904535462	0.0119	0.1269	53	53	TRUE	0.3229
ESR1	ENSG00000091831	109	130	166	99	85	131	111	123	195	78	104	119	121.43	143	100	702	-0.51	-1403	0.160760934928896	0.326801747430511	0.0624	0.1258	0.0867	0.0867	TRUE	1.0295
RGS17	ENSG00000091844	32	32	99	123	95	122	32	30	116	96	116	111	83.7	59	108	1815	0.86	1517	0.129241078872362	0.281160656560872	0.2744	0.1502	0.2185	0.2185	TRUE	5.6452
ANGPT2	ENSG00000091879	21	17	9	166	209	235	21	16	11	130	255	214	107.81	16	200	12402	3632	8127	4.39540716473139e-16	5.50872830869255e-14	0.0902	0.1326	0.1092	0.1092	TRUE	0.1595
TMEM101	ENSG00000091947	159	101	128	160	104	129	161	95	150	126	127	117	129.43	135	123	0.91	-136	-0.43	0.667081345992439	0.810279761584122	0.0315	0.1224	0.0646	0.0646	TRUE	0.7157
CD200	ENSG00000091972	124	207	158	90	169	49	126	195	185	71	206	45	137.96	169	107	631	-663	-1173	0.24087912460222	0.433543749551655	0.3109	0.1193	0.2229	0.2229	TRUE	4.1716
CCDC80	ENSG00000091986	314	146	233	263	159	293	319	138	273	206	194	267	232.78	243	222	915	-128	-338	0.735191277263593	0.853745948010173	0.0987	0.0998	0.0994	0.0994	TRUE	0.9266
CMA1	ENSG00000092009	5	3	8	0	0	0	5	3	9	0	0	0	2.88	6	0	31	-5.03	-2.62	0.00880342132031476	NA	0.2538	2.3585	1.5659	1.5659	TRUE	0.1352
PSME1	ENSG00000092010	48	115	27	57	138	40	49	109	32	45	168	36	73.04	63	83	1312	392	556	0.578444275191402	0.748579308928432	0.4974	0.1617	0.3442	0.3442	TRUE	3.5133
PPP2R3C	ENSG00000092020	262	251	179	272	137	202	266	237	210	213	167	184	212.84	238	188	793	-335	-1339	0.18047262242914	0.353987404974124	0.0097	0.1025	0.0403	0.0403	TRUE	155
HAUS4	ENSG00000092036	0	0	0	1	0	0	0	0	0	1	0	0	0.13	0	0	1789	839	206	0.837040795288231	NA	0	50.4757	10	10	TRUE	0.2688
JPH4	ENSG00000092051	16	4	1	2	0	2	16	4	1	2	0	2	4.1	7	1	167	-2583	-1675	0.0938592266214622	0.22458098835146	0.8924	1.6808	1.2338	1.2338	TRUE	872
MYH7	ENSG00000092054	0	1	0	0	1	2	0	1	0	0	1	2	0.66	0	1	2695	1.43	454	0.649920490932467	NA	0	9.9984	5.6743	5.6743	TRUE	0.4162
CEBPE	ENSG00000092067	9	3	1	2	0	0	9	3	1	2	0	0	2.45	4	1	131	-2929	-1507	0.131739837585792	NA	0.8183	2.7606	1.7901	1.7901	TRUE	0.6962
SLC7A8	ENSG00000092068	454	379	395	641	608	758	461	358	463	503	741	690	536	427	645	1508	593	2255	0.0241497264709559	0.0831416448952308	0.0293	0.0838	0.0479	0.0479	TRUE	0.4431
OSGEP	ENSG00000092094	203	216	200	231	158	169	206	204	235	181	193	154	195.36	215	176	818	-289	-1195	0.232218162125087	0.422820616798413	0.0039	0.1052	37	37	TRUE	0.1301
SLC22A17	ENSG00000092096	29	17	53	38	22	38	29	16	62	30	27	35	33.15	36	31	853	-229	-383	0.701561895764383	0.831546274833509	0.1949	0.2703	226	226	TRUE	0.5997
RNF31	ENSG00000092098	0	0	0	0	0	0	0	0	0	0	0	0	0	0	0	NA	NA	NA	NA	NA	NA	NA	NA	NA	NA	NA
SCFD1	ENSG00000092108	1049	1152	869	1082	727	970	1064	1087	1020	849	886	883	964.89	1057	873	825	-277	-1642	0.100613480372415	0.23598498279142	0	0.0783	0.0194	0.0194	TRUE	0.0113
G2E3	ENSG00000092140	459	605	411	772	381	655	466	571	482	606	464	596	530.89	506	555	1098	135	584	0.559508520977725	0.7355373598468	0.0147	0.0839	0.0366	0.0366	TRUE	0.2356
HECTD1	ENSG00000092148	2448	2653	2094	2590	1699	2795	2484	2503	2457	2032	2071	2545	2348.7	2481	2216	893	-163	-853	0.393755655185673	0.593058267547697	0.0077	0.0743	0.0259	0.0259	TRUE	0.2047
HNRNPC	ENSG00000092199	3526	3728	3308	4867	3305	4662	3578	3518	3881	3818	4029	4245	3844.81	3659	4031	1102	0.14	835	0.403970614492398	0.601884322945372	0.0024	0.0732	0.0199	0.0199	TRUE	0.0343
RPGRIP1	ENSG00000092200	9	9	6	5	3	6	9	8	7	4	4	5	6.28	8	4	0.53	-916	-1054	0.292060401658656	0.491673184103819	0	1.1202	0.3718	0.3718	TRUE	0.0991
SUPT16H	ENSG00000092201	981	922	894	2094	1074	1176	995	870	1049	1643	1309	1071	1156.2	971	1341	1381	466	1876	0.0606608599876451	0.163928177468831	0.0261	0.0772	0.0435	0.0435	TRUE	0.2207
TOX4	ENSG00000092203	665	756	661	717	354	555	675	713	776	563	432	505	610.51	721	500	694	-527	-2466	0.0136708437358942	0.0540776876892516	0.0086	0.0823	0.0313	0.0313	TRUE	0.1624
GEMIN2	ENSG00000092208	83	67	54	89	51	100	84	63	63	70	62	91	72.31	70	74	1.06	84	242	0.808862979948905	0.897412284016551	0.02	0.1627	0.0729	0.0729	TRUE	0.3603
TGM1	ENSG00000092295	0	1	2	1	0	0	0	1	2	1	0	0	0.68	1	0	315	-1668	-533	0.593935056801218	NA	0	9.7762	5.5735	5.5735	TRUE	137
TINF2	ENSG00000092330	3	2	2	4	0	1	3	2	2	3	0	1	1.89	2	1	585	-772	-462	0.644161579787189	NA	0	3.5628	1.4619	1.4619	TRUE	1049
DAZL	ENSG00000092345	3	2	1	6	3	0	3	2	1	5	4	0	2.41	2	3	1363	447	277	0.782005919288367	NA	0	2.8046	1.4532	1.4532	TRUE	1.0455
TBL1Y	ENSG00000092377	67	47	39	1	0	0	68	44	46	1	0	0	26.48	53	0	6	-7267	-5628	1.82044916204737e-08	5.6686764184864e-07	0	0.3204	0.1917	0.1917	TRUE	0.5341
SEMA6A	ENSG00000092421	3362	4655	2376	140	790	734	3411	4392	2788	110	963	668	2055.45	3530	580	164	-2606	-4216	2.48681493418231e-05	0.000323109798724602	0.4759	0.0747	0.2743	0.2743	TRUE	1.3095
TRPM7	ENSG00000092439	1376	1588	1053	1360	765	1222	1396	1498	1236	1067	933	1113	1207.05	1377	1038	754	-408	-2055	0.0399073213586607	0.120339168778787	0.0074	77	0.0276	0.0276	TRUE	0.0962
TYRO3	ENSG00000092445	21	8	27	60	84	118	21	8	32	47	102	107	52.91	20	85	4.27	2094	3467	0.000526605221777375	0.00409789439453292	0.2622	0.1961	0.2312	0.2312	TRUE	1414
WDR76	ENSG00000092470	152	192	164	227	200	213	154	181	192	178	244	194	190.61	176	205	1164	0.22	827	0.407997644324411	0.605871097084042	0.0145	0.1061	0.0455	0.0455	TRUE	0.2824
CAPN3	ENSG00000092529	1	0	1	0	0	2	1	0	1	0	0	2	0.67	1	1	851	-232	-73	0.941822442550293	NA	0	9.9352	5.7861	5.7861	TRUE	0.9737
SNAP23	ENSG00000092531	820	1078	554	713	435	683	832	1017	650	559	530	622	701.79	833	570	685	-546	-2155	0.0311391879868659	0.100339593612102	0.0254	0.0809	0.0449	0.0449	TRUE	0.1337
TBX15	ENSG00000092607	2	4	1	64	54	9	2	4	1	50	66	8	21.87	2	41	17436	4124	4159	3.20136979218487e-05	0.000402475013499728	0.5649	0.3729	0.4776	0.4776	TRUE	0.2384
PHGDH	ENSG00000092621	38	26	30	265	253	461	39	25	35	208	308	420	172.39	33	312	9542	3254	8281	1.22536865668425e-16	1.72905515766257e-14	0.0828	0.1097	0.0938	0.0938	TRUE	0.0652
COL9A3	ENSG00000092758	23	32	9	88	24	186	23	30	11	69	29	169	55.29	21	89	4165	2058	2934	0.00334922377818689	0.0178265991549077	0.4362	0.1907	0.3251	0.3251	TRUE	0.2874
EZR	ENSG00000092820	6162	9179	4626	3898	3841	3022	6253	8661	5428	3058	4682	2752	5138.88	6781	3497	516	-955	-3.05	0.00228680547160803	0.0131875280954864	0.0744	0.0728	0.0705	0.0705	TRUE	0.8162
MYL6	ENSG00000092841	3128	3152	2272	1909	1745	2240	3174	2974	2666	1498	2127	2040	2413.05	2938	1888	642	-638	-2771	0.00559202093087067	0.0268912770121802	0.0194	0.0742	0.0378	0.0378	TRUE	0.3979
AGO1	ENSG00000092847	754	850	698	511	563	758	765	802	819	401	686	690	693.91	795	592	744	-426	-1492	0.135700244850024	0.290644256510326	0.0439	81	0.0573	0.0573	TRUE	0.9554
TEKT2	ENSG00000092850	0	0	1	1	0	0	0	0	1	1	0	0	0.33	0	0	919	-123	-0.03	0.976050171200245	NA	0	20.2689	10	10	TRUE	0.5435
CLSPN	ENSG00000092853	108	140	125	230	258	243	110	132	147	180	315	221	184.09	130	239	1841	0.88	2733	0.00628266180851422	0.0294680497378429	0.0463	0.1073	0.0687	0.0687	TRUE	375
RFFL	ENSG00000092871	372	486	286	488	310	376	377	459	336	383	378	342	379.12	391	368	941	-88	-0.38	0.70375348944529	0.832962101714398	0.0118	0.0889	0.0361	0.0361	TRUE	269
UNC13D	ENSG00000092929	208	365	183	81	157	147	211	344	215	64	191	134	193.16	257	130	503	-992	-2.19	0.0285118436375468	0.0940667071482044	0.1703	0.1056	0.1421	0.1421	TRUE	542
MFSD11	ENSG00000092931	286	368	308	262	203	280	290	347	361	206	247	255	284.46	333	236	708	-498	-2097	0.0359500044626905	0.111731243175355	0.01	0.0947	37	37	TRUE	0.1474
DPYSL2	ENSG00000092964	975	712	801	1002	1254	1874	989	672	940	786	1529	1706	1103.67	867	1340	1546	628	1769	0.0768610830697773	0.194843929339316	0.0985	0.0775	0.0899	0.0899	TRUE	1.2233
TGFB2	ENSG00000092969	19	18	17	144	101	131	19	17	20	113	123	119	68.6	19	118	6334	2663	7485	7.15189013213162e-14	6.35730568661462e-12	0	0.1676	0.0593	0.0593	TRUE	0.0378
GPATCH2	ENSG00000092978	852	1104	694	1085	738	995	865	1042	814	851	900	906	896.22	907	886	976	-35	-173	0.86295145936385	0.928504937514856	0.0079	0.0789	0.0282	0.0282	TRUE	0.2025
NUP50	ENSG00000093000	884	975	809	1133	850	960	897	920	949	889	1036	874	927.56	922	933	1011	16	88	0.930162686614924	0.965772496167332	0.0037	0.0786	24	24	TRUE	0.1098
CDC45	ENSG00000093009	91	119	115	289	184	199	92	112	135	227	224	181	161.96	113	211	1864	899	3168	0.00153695047331061	0.0096884057014875	0.0168	0.1122	0.0511	0.0511	TRUE	0.2696
COMT	ENSG00000093010	346	310	300	805	582	953	351	292	352	632	709	868	534.06	332	736	2219	1.15	4.84	1.2983672376924e-06	2.46905759258456e-05	0.0173	0.0838	0.0385	0.0385	TRUE	281
ADA2	ENSG00000093072	353	358	271	410	206	263	358	338	318	322	251	239	304.37	338	271	802	-318	-1335	0.181853817156232	0.355635425719951	0.0117	0.0932	0.0376	0.0376	TRUE	0.3142
None	ENSG00000093100	0	0	0	0	0	0	0	0	0	0	0	0	0	0	0	NA	NA	NA	NA	NA	NA	NA	NA	NA	NA	NA
VNN3P	ENSG00000093134	0	3	0	24	32	7	0	3	0	19	39	6	11.17	1	21	21363	4417	3295	0.000983407661724112	0.00675398223222231	0.9096	0.6614	751	751	TRUE	0.4186
[truncated: 59,544 more rows]

## Sheet: G2vsCtrl - G2vsCtrl.complete
G2vsCtrl.complete
		Controls counts			Samples counts			Normalized controls counts			Normalized samples counts
Gene name	Id	C10	C7	C8	160	111	173	norm.C10	norm.C7	norm.C8	norm.160	norm.111	norm.173	baseMean	Ctrl average counts	G2 average counts	FoldChange	log2FoldChange	stat	pvalue	padj	dispGeneEst	dispFit	dispMAP	dispersion	betaConv	maxCooks
TSPAN6	ENSG00000000003	701	740	740	1031	2834	3180	1096	1078	1340	1387	1118	1437	1242.55	1171	1314	1121	165	684	0.494191577763666	0.715067106536519	0.0151	0.1129	0.0412	0.0412	TRUE	0.2091
TNMD	ENSG00000000005	5	4	3	8	36	36	8	6	5	11	14	16	10.05	6	14	2186	1129	1521	0.128158950383196	0.318173037056608	0	705	0.2461	0.2461	TRUE	0.1626
DPM1	ENSG00000000419	338	435	307	499	1521	3277	529	634	556	671	600	1481	744.97	573	917	1602	0.68	1623	0.104485063247354	0.278264985669491	0.1298	0.1161	0.1247	0.1247	TRUE	3.5002
SCYL3	ENSG00000000457	423	521	368	434	1666	1154	661	759	666	584	657	521	641.5	695	587	844	-244	-1067	0.286191703091556	0.525528484143856	0.0092	0.1174	36	36	TRUE	133
FIRRM	ENSG00000000460	144	209	147	388	1255	897	225	305	266	522	495	405	369.65	265	474	1784	835	3132	0.00173596510756204	0.014134948089437	0.0164	0.1243	0.0474	0.0474	TRUE	0.1942
FGR	ENSG00000000938	42	37	31	55	215	225	66	54	56	74	85	102	72.69	59	87	1491	577	1679	0.0931341811917719	0.258378582842152	0	0.1906	0.0672	0.0672	TRUE	0.2412
CFH	ENSG00000000971	596	214	460	191	524	926	932	312	833	257	207	418	493.09	692	294	425	-1234	-2489	0.0128183474847113	0.0650188117353725	0.2116	0.1202	0.1748	0.1748	TRUE	1.3765
FUCA2	ENSG00000001036	622	661	596	857	2934	2427	973	963	1079	1153	1157	1097	1070.19	1005	1136	1.13	176	908	0.363854959352343	0.602472854680822	0.0011	0.1136	0.0261	0.0261	TRUE	0.0485
GCLC	ENSG00000001084	655	969	699	1239	2467	2644	1024	1412	1266	1666	973	1195	1255.94	1234	1278	1035	49	157	0.874979811122854	0.944795937565204	0.0491	0.1128	0.0692	0.0692	TRUE	0.5399
NFYA	ENSG00000001167	371	451	371	521	2402	1607	580	657	672	701	947	726	713.84	636	791	1245	316	1269	0.204470758911601	0.429390634544374	0.0155	0.1164	0.0431	0.0431	TRUE	0.3614
STPG1	ENSG00000001460	237	370	191	94	900	331	371	539	346	126	355	150	314.4	419	210	504	-988	-2072	0.0382885279934713	0.141754465772063	0.1816	0.1271	0.1602	0.1602	TRUE	4.2382
NIPAL3	ENSG00000001461	748	1051	552	375	3961	1403	1170	1531	999	504	1562	634	1066.79	1233	900	0.73	-453	-0.94	0.347347524020412	0.588085519991909	0.2022	0.1136	0.1666	0.1666	TRUE	3.9441
LAS1L	ENSG00000001497	261	271	242	674	1421	1192	408	395	438	907	560	539	541.11	414	669	1612	689	2.21	0.0271174244325932	0.111304865751894	0.0462	0.1191	0.0676	0.0676	TRUE	1.1217
ENPP4	ENSG00000001561	449	478	369	559	1618	579	702	696	668	752	638	262	619.7	689	551	798	-326	-762	0.446285775652276	0.677606779645638	0.1372	0.1177	0.1299	0.1299	TRUE	1.5264
SEMA3F	ENSG00000001617	160	123	218	1998	1245	687	250	179	395	2687	491	310	718.8	275	1163	4232	2081	2761	0.00576379028085998	0.0354902392476716	0.6506	0.1164	0.4063	0.4063	TRUE	5.0174
CFTR	ENSG00000001626	5239	7924	5449	8911	21205	24304	8192	11546	9866	11985	8362	10982	10155.43	9868	10443	1058	82	299	0.765124722020425	0.891917787761635	0.0253	0.1086	0.0537	0.0537	TRUE	0.2691
ANKIB1	ENSG00000001629	1207	1532	950	1512	5679	5812	1887	2232	1720	2034	2240	2626	2123.14	1946	2300	1182	241	999	0.317785184778542	0.558393209265118	0.0168	0.1109	0.0413	0.0413	TRUE	0.1985
CYP51A1	ENSG00000001630	15	17	16	12	41	90	23	25	29	16	16	41	25.03	26	24	961	-58	-96	0.923284905719918	0.967233340786052	0.1462	0.3477	0.2166	0.2166	TRUE	2941
KRIT1	ENSG00000001631	2	1	1	1	1	7	3	1	2	1	0	3	1.88	2	1	775	-369	-232	0.81658092107002	NA	0	3.2946	1241	1241	TRUE	1.1905
RAD52	ENSG00000002016	293	418	232	252	1877	719	458	609	420	339	740	325	481.88	496	468	945	-81	-193	0.847277787132478	0.932847966575999	0.1293	0.1205	126	126	TRUE	3.1144
MYH16	ENSG00000002079	1	1	0	1	8	6	2	1	0	1	3	3	1.71	1	2	2389	1256	728	0.466592615866727	NA	0	3.6264	1.2373	1.2373	TRUE	0.1839
BAD	ENSG00000002330	264	255	260	198	655	535	413	372	471	266	258	242	336.91	419	255	0.61	-712	-3028	0.00245848645133326	0.0185932979640733	0.0041	0.1258	0.0365	0.0365	TRUE	0.1314
LAP3	ENSG00000002549	583	637	437	654	5692	2333	912	928	791	880	2245	1054	1134.9	877	1393	1589	668	1604	0.108618346502052	0.28555850042988	0.1301	0.1133	0.1238	0.1238	TRUE	2945
CD99	ENSG00000002586	1517	1445	1107	1806	3274	1906	2372	2105	2004	2429	1291	861	1843.86	2160	1527	706	-502	-1192	0.233332165341558	0.463950509809284	0.1368	0.1113	0.1272	0.1272	TRUE	1.1744
HS3ST1	ENSG00000002587	134	138	117	223	821	424	210	201	212	300	324	192	239.62	208	272	1308	388	1223	0.221484960949197	0.450986507149048	0.0388	0.1331	0.0672	0.0672	TRUE	0.8009
AOC1	ENSG00000002726	3978	3928	2982	1732	5187	3797	6220	5723	5399	2330	2046	1716	3905.54	5781	2031	351	-1.51	-6554	5.61471783102003e-11	3.97756441631857e-09	0.0135	0.1096	38	38	TRUE	0.2241
WNT16	ENSG00000002745	0	2	0	0	0	2	0	3	0	0	0	1	0.64	1	0	381	-1.39	-366	0.714398234298111	NA	7.1193	9537	8.8881	8.8881	TRUE	0.9736
HECW1	ENSG00000002746	71	28	29	116	458	264	111	41	53	156	181	119	110.04	68	152	2.23	1157	2457	0.0140150120037896	0.0692302688881342	0.1343	0.1625	0.1457	0.1457	TRUE	1.2936
MAD1L1	ENSG00000002822	0	0	0	0	0	0	0	0	0	0	0	0	0	0	0	NA	NA	NA	NA	NA	NA	NA	NA	NA	NA	NA
LASP1	ENSG00000002834	4540	5200	3877	3097	12523	9515	7099	7577	7019	4165	4938	4299	5849.73	7232	4467	618	-695	-3532	0.000412411742489936	0.00450526638732516	0.0049	0.1091	0.0277	0.0277	TRUE	104
SNX11	ENSG00000002919	165	173	143	140	568	460	258	252	259	188	224	208	231.52	256	207	809	-305	-1294	0.195514289767973	0.417051899026903	0	0.1339	0.0352	0.0352	TRUE	62
TMEM176A	ENSG00000002933	953	621	727	997	3360	2697	1490	905	1316	1341	1325	1219	1265.98	1237	1295	1047	66	235	0.814143480113447	0.917393895757655	0.0318	0.1128	0.0558	0.0558	TRUE	0.6589
M6PR	ENSG00000003056	657	570	529	787	1235	1561	1027	831	958	1059	487	705	844.41	939	750	798	-326	-0.91	0.362773980026284	0.601715769787388	0.0782	0.1151	0.0909	0.0909	TRUE	0.4598
KLHL13	ENSG00000003096	216	243	160	93	291	400	338	354	290	125	115	181	233.68	327	140	429	-1219	-3949	7.84881229735304e-05	0.00115724604580454	0.0328	0.1337	0.0637	0.0637	TRUE	0.7477
CYP26B1	ENSG00000003137	46	32	14	32	67	73	72	47	25	43	26	33	41.06	48	34	701	-513	-985	0.324535708709806	0.565438167543419	0.1106	0.2542	0.1686	0.1686	TRUE	0.1659
ICA1	ENSG00000003147	1040	1868	954	1397	7431	4437	1626	2722	1727	1879	2930	2005	2148.25	2025	2271	1122	166	486	0.627100755016767	0.811181060197474	0.0638	0.1108	0.0834	0.0834	TRUE	1091
DBNDD1	ENSG00000003249	13	17	18	117	683	557	20	25	33	157	269	252	126.01	26	226	8818	3.14	7504	6.17134525193234e-14	7.29466876969979e-12	0.0559	0.1556	0.0935	0.0935	TRUE	0.7282
ALS2	ENSG00000003393	301	302	251	579	1921	896	471	440	454	779	758	405	551.05	455	647	1.42	506	1487	0.136924361990485	0.332008664805146	0.0628	0.1189	0.0812	0.0812	TRUE	1.2998
CASP10	ENSG00000003400	677	1170	585	719	3546	2595	1059	1705	1059	967	1398	1173	1226.75	1274	1179	926	-111	-346	0.729530030802082	0.870904360469895	0.0502	0.1129	0.0734	0.0734	TRUE	0.7449
CFLAR	ENSG00000003402	1972	2785	1756	2108	8417	5265	3083	4058	3179	2835	3319	2379	3142.38	3440	2844	827	-274	-1052	0.292694042887457	0.532488848453533	0.0254	0.1099	0.0486	0.0486	TRUE	0.2806
TFPI	ENSG00000003436	313	173	250	419	1076	683	489	252	453	564	424	309	415.1	398	432	1084	117	298	0.765895363935731	0.892447046566918	0.0995	0.1225	0.1078	0.1078	TRUE	0.3172
NDUFAF7	ENSG00000003509	147	195	90	210	774	584	230	284	163	282	305	264	254.75	226	284	1256	328	1061	0.288685567091829	0.528628749487561	0.0309	0.1316	0.0642	0.0642	TRUE	0.2951
RBM5	ENSG00000003756	869	1017	719	948	4565	3051	1359	1482	1302	1275	1800	1379	1432.71	1381	1485	1076	105	425	0.670843365568625	0.836972734951124	0.0175	0.1122	0.0435	0.0435	TRUE	0.4218
MTMR7	ENSG00000003987	3	5	24	0	4	2	5	7	43	0	2	1	9.65	18	1	53	-4236	-3317	0.000909909172195633	0.0085504640388549	0.8751	0.7297	0.8095	0.8095	TRUE	4.8235
SLC7A2	ENSG00000003989	66	68	118	84	27	69	103	99	214	113	11	31	95.12	139	52	367	-1448	-1844	0.0651190754887428	0.202645546163698	0.6343	0.1711	0.4313	0.4313	TRUE	4.8066
ARF5	ENSG00000004059	490	517	447	459	1687	1980	766	753	809	617	665	895	751.01	776	726	936	-95	-0.37	0.711410251747982	0.860234005561928	0.0199	116	0.0461	0.0461	TRUE	0.5014
SARM1	ENSG00000004139	191	210	207	196	1112	779	299	306	375	264	439	352	338.92	327	352	1081	112	364	0.715839936675812	0.862810130667833	0.0368	0.1257	0.0644	0.0644	TRUE	0.1749
POLDIP2	ENSG00000004142	645	704	629	857	2232	2819	1009	1026	1139	1153	880	1274	1079.96	1058	1102	1042	59	234	0.814980295909395	0.917747025579836	0.0198	0.1136	45	45	TRUE	381
PLXND1	ENSG00000004399	477	232	367	728	1443	1915	746	338	664	979	569	865	693.64	583	804	1.38	465	1147	0.251175782300257	0.485417328887425	0.1159	0.1167	0.1163	0.1163	TRUE	1.1838
AK2	ENSG00000004455	1370	1585	1140	1328	4997	4790	2142	2309	2064	1786	1971	2164	2072.79	2172	1974	909	-138	-0.67	0.502936199910959	0.721960677227712	0.0055	0.1109	0.0298	0.0298	TRUE	0.0868
CD38	ENSG00000004468	190	286	102	153	386	1291	297	417	185	206	152	583	306.64	300	314	1048	68	118	0.906381378208814	0.95978741965797	0.3174	0.1276	0.2376	0.2376	TRUE	1.0182
FKBP4	ENSG00000004478	1098	820	829	1217	6611	5261	1717	1195	1501	1637	2607	2377	1838.95	1471	2207	1501	586	1.94	0.0523538736460005	0.175458028275223	0.0414	0.1113	0.0651	0.0651	TRUE	613
KDM1A	ENSG00000004487	794	770	768	785	5541	2325	1242	1122	1390	1056	2185	1051	1340.91	1251	1431	1144	194	511	0.609239607761049	0.799217397454735	0.1035	0.1125	103	103	TRUE	2.5939
RBM6	ENSG00000004534	1579	2023	1171	2264	8584	6224	2469	2948	2120	3045	3385	2812	2796.55	2512	3081	1226	294	1215	0.224293672265121	0.454377952105074	0.0175	0.1102	0.0418	0.0418	TRUE	0.2777
CAMKK1	ENSG00000004660	134	72	110	137	1369	1005	210	105	199	184	540	454	281.97	171	393	2302	1203	2424	0.0153365799343032	0.074026529437426	0.2001	0.1293	0.1717	0.1717	TRUE	0.5526
RECQL	ENSG00000004700	265	260	216	301	1359	1234	414	379	391	405	536	558	447.1	395	500	1268	343	1.36	0.17368324244922	0.386738852908412	0.0139	0.1214	0.0431	0.0431	TRUE	305
VPS50	ENSG00000004766	883	1060	731	743	2815	3188	1381	1545	1323	999	1110	1440	1299.77	1416	1183	836	-258	-1016	0.309670832698781	0.55047941196201	0.0209	0.1126	0.0457	0.0457	TRUE	439
HSPB6	ENSG00000004776	69	44	121	9	146	661	108	64	219	12	58	299	126.57	130	123	946	-0.08	-86	0.931721588528903	0.969745714035933	1.0256	0.1554	0.6242	0.6242	TRUE	2.9583
ARHGAP33	ENSG00000004777	94	103	86	123	421	424	147	150	156	165	166	192	162.63	151	174	1158	211	826	0.408904915387094	0.646480268991918	0	0.1449	0.0398	0.0398	TRUE	0.0886
NDUFAB1	ENSG00000004779	457	502	428	551	1368	1401	715	731	775	741	539	633	689.09	740	638	0.86	-218	-912	0.361781529910098	0.60074143750444	0.0124	0.1167	0.0393	0.0393	TRUE	0.2288
PDK4	ENSG00000004799	912	815	359	252	664	793	1426	1188	650	339	262	358	703.77	1088	320	294	-1768	-4743	2.10586051471569e-06	5.1882090432808e-05	0.0883	0.1166	0.0983	0.0983	TRUE	0.2584
SLC22A16	ENSG00000004809	0	3	0	2	15	11	0	4	0	3	6	5	2.99	1	5	3031	1.6	996	0.319483247065199	NA	0.0046	2.1139	1.2573	1.2573	TRUE	1.4399
ZMYND10	ENSG00000004838	3	5	4	4	25	22	5	7	7	5	10	10	7.4	6	8	1349	432	523	0.601277705917469	0.793258272667641	0	0.9188	0.3283	0.3283	TRUE	0.1963
ABCB5	ENSG00000004846	4	0	4	1	2	2	6	0	7	1	1	1	2.76	4	1	217	-2202	-1419	0.15600351579444	NA	0	2.2853	1.2223	1.2223	TRUE	1.0647
ARX	ENSG00000004848	6	10	13	2	7	7	9	15	24	3	3	3	9.35	16	3	184	-2441	-3019	0.00253708896791919	0.0190440070941919	0	0.7497	0.3109	0.3109	TRUE	0.1367
SLC25A13	ENSG00000004864	1146	1417	984	1844	5458	4574	1792	2065	1782	2480	2152	2067	2056.25	1880	2233	1188	248	1165	0.243865717905723	0.476217617997604	0.0077	0.1109	32	32	TRUE	0.1122
ST7	ENSG00000004866	227	319	219	458	1405	1454	355	465	397	616	554	657	507.22	406	609	1501	586	2425	0.0153131385184836	0.0739642870589751	0.0099	0.1199	0.0395	0.0395	TRUE	0.1867
CDC27	ENSG00000004897	685	776	635	1122	3099	2878	1071	1131	1150	1509	1222	1300	1230.51	1117	1344	1202	265	1.26	0.207837009831164	0.433874476965235	0.0055	0.1129	31	31	TRUE	0.1365
SLC4A1	ENSG00000004939	0	1	1	2	2	17	0	1	2	3	1	8	2.4	1	4	3494	1805	1025	0.30534652791804	NA	0	2.6031	1.3961	1.3961	TRUE	0.4549
CALCR	ENSG00000004948	6	6	15	1	6	16	9	9	27	1	2	7	9.37	15	3	258	-1957	-2026	0.0427417884446646	0.153062514136286	0.3857	0.7483	0.5318	0.5318	TRUE	2.17
HCCS	ENSG00000004961	370	393	222	604	824	771	579	573	402	812	325	348	506.47	518	495	954	-69	-154	0.877402966559616	0.945773780235377	0.1522	0.1199	0.1399	0.1399	TRUE	3.5884
DVL2	ENSG00000004975	213	278	193	265	1288	614	333	405	349	356	508	277	371.56	362	380	1051	71	217	0.828479217231386	0.924216782822856	0.0515	0.1242	0.0744	0.0744	TRUE	471
PRSS22	ENSG00000005001	0	0	1	5	10	42	0	0	2	7	4	19	5.24	1	10	17.34	4116	2513	0.0119566458578156	0.0619777848850554	0.5838	1.2524	0.8971	0.8971	TRUE	0.7563
UPF1	ENSG00000005007	1531	1575	1176	1629	6730	6637	2394	2295	2129	2191	2654	2999	2443.65	2273	2615	1151	203	875	0.381473967297183	0.618780152911132	0.0131	0.1105	0.0382	0.0382	TRUE	0.2399
SKAP2	ENSG00000005020	1888	2202	1181	474	4200	1962	2952	3209	2138	638	1656	887	1913.2	2766	1060	384	-1382	-3281	0.00103294275015033	0.0094409710960743	0.1449	0.1112	0.1273	0.1273	TRUE	2.9366
SLC25A5	ENSG00000005022	4309	5176	3406	5389	5380	8010	6738	7542	6167	7248	2122	3619	5572.56	6816	4330	635	-655	-1412	0.15803858990766	0.364477905475959	0.1851	0.1091	0.1549	0.1549	TRUE	1.1551
MCUB	ENSG00000005059	152	218	164	152	1330	1229	238	318	297	204	524	555	356.08	284	428	1511	595	1358	0.174535608508783	0.387646093100646	0.1411	0.1249	0.1349	0.1349	TRUE	2.3353
HOXA11	ENSG00000005073	67	47	35	10	455	244	105	68	63	13	179	110	89.96	79	101	1289	366	477	0.63325783792467	0.815256985249651	0.6004	0.1747	0.4105	0.4105	TRUE	227
POLR2J	ENSG00000005075	143	133	106	116	625	482	224	194	192	156	246	218	204.93	203	207	1024	34	111	0.911320759224632	0.961980171286688	0.0256	0.1373	0.06	0.06	TRUE	0.4591
DHX33	ENSG00000005100	113	109	116	266	799	992	177	159	210	358	315	448	277.77	182	374	2059	1042	3595	0.000324241449747591	0.00371816776514408	24	0.1296	0.0551	0.0551	TRUE	0.3325
MEOX1	ENSG00000005102	10	6	10	24	23	71	16	9	18	32	9	32	19.32	14	24	1717	0.78	1063	0.287925424636324	0.52795483587106	0.2585	0.4186	0.3166	0.3166	TRUE	2.8095
THSD7A	ENSG00000005108	125	112	193	150	278	479	195	163	349	202	110	216	205.98	236	176	745	-425	-954	0.340284662867794	0.581277040410684	135	0.1372	0.1375	0.1375	TRUE	1.6335
LIG3	ENSG00000005156	471	524	485	627	2266	2078	736	764	878	843	894	939	842.32	793	892	1126	172	814	0.415403983257229	0.651480725103351	0.0036	0.1151	0.0306	0.0306	TRUE	0.1022
RPAP3	ENSG00000005175	275	241	232	419	1656	1254	430	351	420	564	653	567	497.4	400	595	1486	572	2459	0.0139512473519988	0.0691319463697725	0.0071	0.1201	0.0364	0.0364	TRUE	0.1315
ACSM3	ENSG00000005187	383	444	366	268	965	3900	599	647	663	360	381	1762	735.28	636	834	1313	392	632	0.527637106773526	0.74126459654264	0.4003	0.1162	0.2764	0.2764	TRUE	11434
REXO5	ENSG00000005189	79	133	99	143	453	374	124	194	179	192	179	169	172.75	166	180	1086	118	393	0.694276061531269	0.85200165264613	17	0.1428	0.0586	0.0586	TRUE	0.4919
CIAPIN1	ENSG00000005194	250	253	273	456	1308	971	391	369	494	613	516	439	470.28	418	523	1249	321	1168	0.242903776969178	0.475315084489538	0.0236	0.1208	0.0518	0.0518	TRUE	218
SPPL2B	ENSG00000005206	611	725	563	784	2385	1590	955	1056	1019	1054	941	718	957.42	1010	904	894	-161	-636	0.524497567732773	0.738847671739257	0.0195	0.1143	0.0452	0.0452	TRUE	0.3935
ATOSB	ENSG00000005238	236	238	222	250	717	607	369	347	402	336	283	274	335.17	373	298	797	-327	-1379	0.167939462796947	0.379003142469996	0.0055	0.1259	0.0372	0.0372	TRUE	0.1344
COPZ2	ENSG00000005243	23	8	26	13	78	56	36	12	47	17	31	25	28.04	32	24	792	-337	-535	0.592572752935601	0.786756529422922	0.1908	322	0.2454	0.2454	TRUE	0.4619
PRKAR2B	ENSG00000005249	136	101	103	45	89	205	213	147	186	61	35	93	122.43	182	63	345	-1536	-3419	0.000627881497572589	0.00636101582723895	0.1228	157	0.1354	0.1354	TRUE	0.9756
MSL3	ENSG00000005302	165	236	160	446	1112	722	258	344	290	600	439	326	376.03	297	455	1526	0.61	1824	0.0681870589791681	0.209499959246743	0.0522	124	0.0771	0.0771	TRUE	0.2065
CREBBP	ENSG00000005339	1839	2443	1548	2152	9725	6039	2875	3560	2803	2894	3835	2729	3116.02	3079	3153	1024	34	0.13	0.896209999278717	0.954866091445515	0.0255	0.11	49	49	TRUE	0.4388
TSPOAP1	ENSG00000005379	168	164	173	942	509	793	263	239	313	1267	201	358	440.15	272	609	2237	1162	1.82	0.0687908298394905	0.210491823842146	0.4196	0.1217	0.2901	0.2901	TRUE	1.6785
MPO	ENSG00000005381	2	0	0	43	7	16	3	0	0	58	3	7	11.83	1	23	21023	4394	2649	0.00807567405762638	0.0460591439881971	1.9422	0.6154	1.2083	1.2083	TRUE	3.4488
PON1	ENSG00000005421	3	3	6	5	2	2	5	4	11	7	1	1	4.72	7	3	368	-1444	-1155	0.248025692854355	0.481085325675886	0.5794	1.3781	865	865	TRUE	1.3266
GCFC2	ENSG00000005436	257	321	291	396	1098	957	402	468	527	533	433	432	465.75	466	466	1	-1	-3	0.997894275577304	0.998863169640074	0.0131	0.1209	0.0429	0.0429	TRUE	0.1741
WDR54	ENSG00000005448	13	4	17	15	151	94	20	6	31	20	60	42	29.86	19	41	2192	1132	1577	0.114810223473714	0.295780071278282	0.3288	309	0.32	0.32	TRUE	0.2612
CROT	ENSG00000005469	401	444	140	277	799	726	627	647	253	373	315	328	423.85	509	339	664	-591	-1428	0.153166433786037	0.357156352306131	0.1197	0.1222	0.1207	0.1207	TRUE	2.1609
ABCB4	ENSG00000005471	51	32	42	35	131	77	80	47	76	47	52	35	55.99	68	45	0.66	-0.6	-1448	0.147630710439554	0.348205001981529	44	0.2152	104	104	TRUE	0.5949
KMT2E	ENSG00000005483	3872	4491	2701	2555	12945	10291	6054	6544	4890	3436	5105	4650	5113.28	5829	4397	754	-406	-1485	0.137582718938176	0.332930763768691	0.0296	0.1092	0.0538	0.0538	TRUE	0.4427
RHBDD2	ENSG00000005486	312	346	338	442	1055	1391	488	504	612	594	416	629	540.5	535	546	1021	0.03	107	0.915053483117357	0.963932554221051	0.0307	0.1191	0.0566	0.0566	TRUE	0.5317
SOX8	ENSG00000005513	17	29	14	1	36	6	27	42	25	1	14	3	18.74	31	6	206	-2281	-2603	0.00924912407428534	0.0509428195086292	0.5138	0.4282	0.4749	0.4749	TRUE	6.2454
IBTK	ENSG00000005700	12	17	22	22	101	86	19	25	40	30	40	39	31.94	28	36	1321	401	0.82	0.412313729706502	0.648659505853072	0.0154	0.2959	134	134	TRUE	0.6441
ZNF195	ENSG00000005801	437	515	406	863	2571	1607	683	750	735	1161	1014	726	844.92	723	967	1336	418	1511	0.130891249704596	0.322311454834996	0.0289	0.1151	0.0537	0.0537	TRUE	0.3833
MYCBP2	ENSG00000005810	1630	1883	1495	3249	14972	10322	2549	2744	2707	4370	5904	4664	3822.88	2667	4979	1868	901	3929	8.54589714032826e-05	0.00124778400994106	0.0137	0.1096	0.0376	0.0376	TRUE	0.3231
FBXL3	ENSG00000005812	856	1267	695	635	3229	2949	1338	1846	1258	854	1273	1332	1317.14	1481	1153	779	-0.36	-1156	0.247580297530022	0.480522681360928	0.0476	0.1126	0.0689	0.0689	TRUE	0.6073
ITGAL	ENSG00000005844	273	388	218	100	579	538	427	565	395	135	228	243	332.14	462	202	439	-1187	-3429	0.000604917961906768	0.00618438965914403	0.0602	0.1261	0.0829	0.0829	TRUE	0.8568
PDK2	ENSG00000005882	567	546	375	142	1382	974	887	796	679	191	545	440	589.53	787	392	0.5	-1001	-2343	0.0191405763349646	0.0867632846091978	0.1367	0.1182	0.1297	0.1297	TRUE	1.4607
ITGA3	ENSG00000005884	1808	1978	1521	498	5154	3617	2827	2882	2754	670	2033	1634	2133.27	2821	1446	513	-963	-2.24	0.0251162198971214	0.105752504829985	0.1465	0.1108	0.1328	0.1328	TRUE	1.5023
ZFX	ENSG00000005889	593	718	556	1472	4056	2804	927	1046	1007	1980	1600	1267	1304.4	993	1616	1625	0.7	2616	0.00888967883965735	0.0494680885444038	25	0.1126	0.0506	0.0506	TRUE	143
LAMP2	ENSG00000005893	924	1062	799	2483	3566	4034	1445	1547	1447	3340	1406	1823	1834.58	1480	2190	1479	564	1.48	0.138953218629358	0.335096920129621	0.1079	0.1113	0.1041	0.1041	TRUE	0.9823
ITGA2B	ENSG00000005961	2	3	7	4	15	17	3	4	13	5	6	8	6.52	7	6	969	-46	-49	0.960640689948901	0.982566309983891	0	1.0276	0.4462	0.4462	TRUE	926
ASB4	ENSG00000005981	9	10	1	130	11	0	14	15	2	175	4	0	34.94	10	60	5855	2.55	1122	NA	NA	3.6376	0.2797	1.8577	3.6376	TRUE	22.3186
GDE1	ENSG00000006007	953	899	1120	512	2704	2403	1490	1310	2028	689	1066	1086	1278.1	1609	947	589	-763	-2.37	0.0177835397162285	0.0822733723969045	0.0536	0.1127	0.0738	0.0738	TRUE	0.6661
REX1BD	ENSG00000006015	153	148	140	154	869	759	239	216	253	207	343	343	266.86	236	298	1267	341	1073	0.283118556987445	0.52251844553738	39	0.1305	0.0681	0.0681	TRUE	0.7497
CRLF1	ENSG00000006016	2	5	4	3	15	28	3	7	7	4	6	13	6.71	6	8	1.32	0.4	423	0.672310874618391	0.837833361622702	0.1615	1.0023	0.4638	0.4638	TRUE	1.7157
OSBPL7	ENSG00000006025	660	600	572	397	1343	964	1032	874	1036	534	530	436	740.17	981	500	509	-974	-4224	2.39833194746871e-05	0.000421209550707359	0.0099	0.1161	0.0367	0.0367	TRUE	0.1533
TMEM98	ENSG00000006042	723	725	740	290	1067	1087	1130	1056	1340	390	421	491	804.78	1175	434	0.37	-1435	-5981	2.22259333288686e-09	1.10290952179103e-07	0.0126	0.1155	0.04	0.04	TRUE	0.1756
YBX2	ENSG00000006047	9	7	1	4	27	1	14	10	2	5	11	0	7.09	9	5	0.63	-666	-531	0.595094283406459	0.78894389003182	0.9926	0.9538	0.9775	0.9775	TRUE	394
KRT33A	ENSG00000006059	0	0	0	0	0	0	0	0	0	0	0	0	0	0	0	NA	NA	NA	NA	NA	NA	NA	NA	NA	NA	NA
MAP3K14	ENSG00000006062	367	419	341	276	1537	977	574	611	617	371	606	441	536.76	601	473	789	-341	-1192	0.23309721254899	0.463857500428521	0.0304	0.1192	0.0569	0.0569	TRUE	0.7294
ABCC8	ENSG00000006071	6	36	23	2	13	3	9	52	42	3	5	1	18.78	34	3	91	-3464	-3884	0.000102910930265885	0.00145709688613339	0.4592	0.4276	0.4457	0.4457	TRUE	0.2988
CACNG3	ENSG00000006116	0	0	0	0	0	1	0	0	0	0	0	0	0.08	0	0	784	-351	-86	0.93122991882015	NA	0	79.7787	10	10	TRUE	0.2215
TMEM132A	ENSG00000006118	33	37	44	271	382	1160	52	54	80	364	151	524	204.08	62	346	5623	2491	4804	1.55193498187101e-06	3.97234939398614e-05	0.2073	0.1374	0.1797	0.1797	TRUE	0.0972
AP2B1	ENSG00000006125	2393	2821	2802	2838	13300	12550	3742	4110	5073	3817	5245	5671	4609.66	4308	4911	1.14	189	682	0.495172006095522	0.715944131957792	0.0315	0.1093	0.0552	0.0552	TRUE	0.4606
TAC1	ENSG00000006128	2	0	0	3	16	18	3	0	0	4	6	8	3.6	1	6	5908	2563	1645	0.10002569585315	NA	0	1.7742	0.9362	0.9362	TRUE	0.8575
ZNF263	ENSG00000006194	254	279	232	418	1678	1275	397	407	420	562	662	576	503.96	408	600	1473	559	2578	0.0099269222793967	0.0538582890042565	0.0042	0.1199	0.0312	0.0312	TRUE	0.0987
CX3CL1	ENSG00000006210	35	30	33	124	636	287	55	44	60	167	251	130	117.58	53	183	3474	1797	4.45	8.58702219637183e-06	0.000174730122835264	0.0703	0.1591	0.1002	0.1002	TRUE	0.2738
SPATA20	ENSG00000006282	550	744	459	426	1463	803	860	1084	831	573	577	363	714.64	925	504	544	-877	-2877	0.0040186497519314	0.0269189400766115	0.0426	0.1164	0.0654	0.0654	TRUE	0.7289
CACNA1G	ENSG00000006283	5	3	4	3	4	3	8	4	7	4	2	1	4.4	6	2	323	-1631	-1523	0.127790303636109	0.317588942653405	0	1.4716	0.5477	0.5477	TRUE	0.2649
TNFRSF12A	ENSG00000006327	19	24	60	117	671	884	30	35	109	157	265	399	165.79	58	274	4775	2255	3765	0.000166449356395936	0.00216541426123937	0.3217	0.1442	0.2433	0.2433	TRUE	0.33
DLX6	ENSG00000006377	0	0	0	26	30	101	0	0	0	35	12	46	15.41	0	31	104111	6702	4634	3.58007601127955e-06	8.36013310514115e-05	0.4927	0.4975	0.4955	0.4955	TRUE	0.1596
MAP3K9	ENSG00000006432	312	327	288	636	1956	1135	488	476	521	855	771	513	604.23	495	713	1438	525	1785	0.0741992260227607	0.221804209014215	0.0356	118	0.0601	0.0601	TRUE	0.7327
RALA	ENSG00000006451	1135	1355	969	1069	5124	4396	1775	1974	1754	1438	2021	1986	1824.71	1834	1815	0.99	-14	-58	0.953680448404828	0.978757429173736	0.0191	0.1113	0.0439	0.0439	TRUE	0.3938
BAIAP2L1	ENSG00000006453	1219	1515	1078	1511	11561	6780	1906	2207	1952	2032	4559	3063	2620.04	2022	3218	1592	671	1878	0.0604029192500612	0.192849368454071	0.0805	0.1103	0.0916	0.0916	TRUE	0.2061
KDM7A	ENSG00000006459	2019	2633	1460	2454	10633	6743	3157	3837	2643	3301	4193	3047	3362.91	3212	3514	1094	129	472	0.636810036107115	0.81764636714746	0.0276	0.1098	0.0537	0.0537	TRUE	0.2967
ETV1	ENSG00000006468	80	40	85	90	328	175	125	58	154	121	129	79	111.12	112	110	978	-32	-0.07	0.944489060838976	0.974932533976945	0.1318	162	0.1435	0.1435	TRUE	0.6236
AGK	ENSG00000006530	185	249	115	320	1087	1118	289	363	208	430	429	505	370.75	287	455	1584	664	2166	0.0302965135260793	0.119977739680153	0.0367	0.1242	64	64	TRUE	0.3316
ALDH3B1	ENSG00000006534	149	167	137	245	1020	995	233	243	248	330	402	450	317.62	241	394	1636	0.71	2789	0.00528675598153546	0.0334134412290496	0.0113	0.1269	0.0424	0.0424	TRUE	0.2102
TTC22	ENSG00000006555	983	1560	847	314	2372	1578	1537	2273	1534	422	935	713	1235.73	1781	690	388	-1365	-3568	0.000359206946044406	0.00402220018348818	0.0966	0.1129	0.1045	0.1045	TRUE	0.8309
PHTF2	ENSG00000006576	560	907	456	391	1755	2115	876	1322	826	526	692	956	866.07	1008	725	0.72	-474	-1337	0.181147599376497	0.397304856758208	0.0797	115	0.0894	0.0894	TRUE	0.5106
CCL26	ENSG00000006606	2	1	1	3	6	9	3	1	2	4	2	4	2.81	2	3	1611	688	537	0.591069768876739	NA	0	2.2428	0.7082	0.7082	TRUE	0.2855
FARP2	ENSG00000006607	2084	2822	1588	1893	8539	5078	3259	4112	2875	2546	3367	2294	3075.59	3415	2736	801	-0.32	-1122	0.261826670034649	0.497819884506282	0.0377	0.11	0.0582	0.0582	TRUE	0.4988
USH1C	ENSG00000006611	2228	2546	1803	2637	9194	4880	3484	3710	3264	3547	3626	2205	3305.89	3486	3126	896	-158	-544	0.586097759132534	0.782938714930959	0.0387	0.1098	0.0601	0.0601	TRUE	0.8123
GGCT	ENSG00000006625	170	156	123	190	523	921	266	227	223	256	206	416	265.63	239	293	1228	296	814	0.41586544130083	0.65188676648892	0.0695	0.1306	0.0908	0.0908	TRUE	0.9934
DBF4	ENSG00000006634	214	267	220	395	1117	1310	335	389	398	531	440	592	447.61	374	521	1393	479	1895	0.0580387218427831	0.187751338802607	0.0147	0.1214	0.0431	0.0431	TRUE	0.2262
TBXA2R	ENSG00000006638	18	11	18	10	14	44	28	16	33	13	6	20	19.27	26	13	506	-984	-1411	0.158100616965405	0.364497184163929	0.2185	0.4194	292	292	TRUE	0.6851
IFRD1	ENSG00000006652	0	0	1	8	31	25	0	0	2	11	12	11	6.02	1	11	19943	4318	2967	0.00301201876844612	0.0217030393452419	0	1.1054	0.4962	0.4962	TRUE	0.5437
LGALS14	ENSG00000006659	0	0	1	0	1	0	0	0	2	0	0	0	0.37	1	0	378	-1404	-345	0.730405103236918	NA	0	16.4348	10	10	TRUE	0.5437
COX10	ENSG00000006695	925	1288	817	1109	1864	1570	1446	1877	1479	1492	735	709	1289.73	1601	979	0.61	-712	-1859	0.0630134607628055	0.198573189687731	0.1005	0.1127	0.1049	0.1049	TRUE	2.4822
GTF2IRD1	ENSG00000006704	323	406	308	1674	7076	7160	505	592	558	2252	2790	3235	1655.24	552	2759	5005	2323	9192	3.86952501226758e-20	1.08553075010813e-17	0.0174	0.1117	0.0445	0.0445	TRUE	0.0857
PAF1	ENSG00000006712	294	239	213	248	858	795	460	348	386	334	338	359	370.79	398	344	865	-0.21	-875	0.381419744707794	0.618780152911132	0.0069	0.1242	0.0384	0.0384	TRUE	0.2077
VPS41	ENSG00000006715	1217	1427	800	1072	4178	4745	1903	2079	1448	1442	1648	2144	1777.35	1810	1745	964	-53	-184	0.854320953636796	0.935462548244506	0.0369	0.1114	0.0593	0.0593	TRUE	0.4886
ARHGAP44	ENSG00000006740	2357	3831	1901	1635	2040	2871	3685	5582	3442	2199	804	1297	2835.03	4236	1433	338	-1565	-3581	0.000342583547604048	0.00387581423434935	0.1592	0.1101	0.1371	0.1371	TRUE	1.7162
ELAC2	ENSG00000006744	500	549	494	676	1488	1435	782	800	894	909	587	648	770.1	825	715	864	-0.21	-0.76	0.447164093721888	0.678273558640943	0.0269	0.1158	0.0537	0.0537	TRUE	0.6549
SCIN	ENSG00000006747	1356	1515	874	273	1884	408	2120	2207	1582	367	743	184	1200.78	1970	431	219	-2.19	-4305	1.66761394481281e-05	0.000308047387171743	0.2305	113	0.1852	0.1852	TRUE	4.1441
ARSD	ENSG00000006756	645	1028	779	2536	5150	2419	1009	1498	1410	3411	2031	1093	1741.95	1306	2178	1668	738	1628	0.103502800373828	0.276643949798873	0.1623	0.1115	0.1472	0.1472	TRUE	0.2028
PNPLA4	ENSG00000006757	105	139	101	287	395	767	164	203	183	386	156	347	239.65	183	296	1612	689	1648	0.0992627228203062	0.269551844106768	0.1129	0.1331	0.1201	0.1201	TRUE	1626
MYH13	ENSG00000006788	3	3	2	1	1	11	5	4	4	1	0	5	3.23	4	2	543	-881	-648	0.516756429948753	NA	0	1.9643	0.9935	0.9935	TRUE	2.5053
ADIPOR2	ENSG00000006831	32	54	48	43	115	97	50	79	87	58	45	44	60.44	72	49	676	-565	-1444	0.148736743661718	0.349980736302872	0.0253	0.2073	0.0918	0.0918	TRUE	0.5621
CDKL3	ENSG00000006837	0	0	0	0	0	0	0	0	0	0	0	0	0	0	0	NA	NA	NA	NA	NA	NA	NA	NA	NA	NA	NA
UPP2	ENSG00000007001	71	60	32	55	288	215	111	87	58	74	114	97	90.18	85	95	1115	157	399	0.689579725248887	0.849011493898799	0.0532	0.1746	0.0981	0.0981	TRUE	0.2526
PRSS21	ENSG00000007038	7	9	14	1	1	8	11	13	25	1	0	4	9.13	16	2	111	-3166	-3082	0.00205922429279108	0.0160884066544093	0.3362	0.7654	0.5373	0.5373	TRUE	1.6131
MARK4	ENSG00000007047	194	194	150	378	1207	871	303	283	272	508	476	394	372.59	286	459	1604	681	2801	0.00509961959585305	0.0324745751503475	0.0095	0.1241	0.0391	0.0391	TRUE	0.1893
PROM1	ENSG00000007062	1300	2411	567	2829	16646	630	2033	3513	1027	3805	6564	285	2871.07	2191	3551	1621	697	812	0.417058267655862	0.652625313142815	0.9077	0.1101	0.5309	0.5309	TRUE	0.1684
CCDC124	ENSG00000007080	175	168	135	209	925	1276	274	245	244	281	365	577	330.88	254	408	1606	684	1919	0.0549930076855214	0.181356251050685	0.0672	0.1262	0.0874	0.0874	TRUE	0.5015
CEACAM21	ENSG00000007129	0	1	0	0	0	1	0	1	0	0	0	0	0.32	0	0	402	-1313	-323	0.74702437700783	NA	0	18966	10	10	TRUE	0.3434
PAFAH1B1	ENSG00000007168	2267	2518	1828	1770	7595	6113	3545	3669	3310	2381	2995	2762	3110.21	3508	2713	774	-0.37	-1759	0.0785817418951111	0.230668002033041	0.0074	0.11	0.0316	0.0316	TRUE	0.1376
NOS2	ENSG00000007171	194	836	413	1375	3216	2545	303	1218	748	1849	1268	1150	1089.46	756	1422	1.88	0.91	1779	0.0752551524483648	0.223937620524231	0.2395	0.1135	0.1875	0.1875	TRUE	411
DNAH9	ENSG00000007174	12	41	11	18	53	24	19	60	20	24	21	11	25.73	33	19	558	-842	-1241	0.214520687059387	0.441938241038823	0.2547	0.3412	0.2884	0.2884	TRUE	3.0119
BLTP2	ENSG00000007202	1969	1980	1967	2403	8916	7036	3079	2885	3561	3232	3516	3179	3242.07	3175	3309	1042	0.06	289	0.772699026971397	0.895784204500424	6	0.1099	0.0307	0.0307	TRUE	0.1366
SLC13A2	ENSG00000007216	247	63	381	20	2	109	386	92	690	27	1	49	207.46	389	26	66	-3926	-3783	0.000154926367110477	0.00205153197578038	1.3732	0.1369	0.76	0.76	TRUE	0.0884
GAS7	ENSG00000007237	707	360	412	341	1517	1771	1105	525	746	459	598	800	705.51	792	619	783	-354	-907	0.364622032928842	0.603055325938079	0.1048	0.1165	0.1081	0.1081	TRUE	0.2922
TRAPPC6A	ENSG00000007255	121	179	126	128	747	626	189	261	228	172	295	283	237.96	226	250	1.11	151	448	0.654318740693094	0.828430996761505	49	0.1332	0.0769	0.0769	TRUE	0.7683
MATK	ENSG00000007264	50	38	30	4	10	14	78	55	54	5	4	6	33.92	62	5	82	-3602	-6849	7.45377861217603e-12	6.40112253061974e-10	0	0.2849	0.1266	0.1266	TRUE	0.3573
CEACAM7	ENSG00000007306	6153	8419	4799	252	9190	7189	9621	12267	8689	339	3624	3248	6298.05	10192	2404	236	-2084	-2969	0.00299045044559493	0.0215649349733559	0.5615	109	0.3548	0.3548	TRUE	6.1278
CD79B	ENSG00000007312	2	13	3	0	0	4	3	19	5	0	0	2	4.88	9	1	74	-3754	-2339	0.0193369693633274	0.0873630739541355	1.2676	1.3363	1.3063	1.3063	TRUE	1.4525
SCN4A	ENSG00000007314	2	0	2	0	7	8	3	0	4	0	3	4	2.19	2	2	1018	25	14	0.988606405722278	NA	0.4017	2.8511	1.7583	1.7583	TRUE	0.6338
ST7L	ENSG00000007341	455	462	337	560	1197	1336	711	673	610	753	472	604	637.28	665	610	915	-129	-0.46	0.645526695212649	0.822949105856777	0.0288	0.1174	0.0546	0.0546	TRUE	0.2341
TKTL1	ENSG00000007350	0	0	3	1	50	3	0	0	5	1	20	1	4.64	2	7	4367	2127	1141	0.253931937363291	0.488411003028032	2.6518	1.4006	1.9954	1.9954	TRUE	10.8136
PAX6	ENSG00000007372	4	20	20	16	7	53	6	29	36	22	3	24	19.97	24	16	667	-583	-615	0.538799099213404	0.749795588029866	0.7172	0.4084	0.5932	0.5932	TRUE	1186
RPUSD1	ENSG00000007376	132	123	98	265	552	893	206	179	177	356	218	403	256.78	187	326	1734	794	2323	0.0201888455297515	0.0901280097487737	0.0543	0.1314	0.0788	0.0788	TRUE	0.6402
RHBDF1	ENSG00000007384	178	292	322	385	1584	1603	278	425	583	518	625	724	525.6	429	622	1453	539	1502	0.133206539076543	0.326194783772167	0.0739	0.1194	0.0904	0.0904	TRUE	297
LUC7L	ENSG00000007392	535	532	379	656	2918	1643	837	775	686	882	1151	742	845.55	766	925	1208	273	983	0.325472265393391	0.566460126054839	0.0282	0.1151	54	54	TRUE	0.4083
CACNA2D2	ENSG00000007402	158	146	150	74	136	93	247	213	272	100	54	42	154.43	244	65	262	-1934	-4717	2.39520134685143e-06	5.84629191853296e-05	0.0914	0.1469	0.1123	0.1123	TRUE	1.5318
BAIAP3	ENSG00000007516	70	69	103	18	193	213	109	101	186	24	76	96	98.84	132	65	503	-992	-1774	0.076048959488002	0.225393732585936	0.2468	0.1687	0.2139	0.2139	TRUE	1.4712
TSR3	ENSG00000007520	208	155	166	174	678	557	325	226	301	234	267	252	267.45	284	251	886	-174	-643	0.519962047141204	0.735560506841922	0.0132	0.1305	0.0484	0.0484	TRUE	352
PIGQ	ENSG00000007541	145	166	161	186	748	644	227	242	291	250	295	291	266.04	253	279	1104	143	562	0.574256946307904	0.774709294070165	0.0062	0.1306	0.0421	0.0421	TRUE	0.1774
CRAMP1	ENSG00000007545	107	107	77	179	624	335	167	156	139	241	246	151	183.47	154	213	1375	0.46	1406	0.159798556224805	0.366727925716612	39	0.1407	0.0702	0.0702	TRUE	0.7583
TEAD3	ENSG00000007866	412	517	486	415	2251	1949	644	753	880	558	888	881	767.33	759	776	1023	34	0.11	0.912793582093649	0.962830357835112	0.0431	0.1158	0.0659	0.0659	TRUE	0.6951
SELE	ENSG00000007908	3	6	4	64	40	17	5	9	7	86	16	8	21.7	7	37	5195	2377	2366	0.0179663196437927	0.0828064327065494	0.7379	0.3845	0.6008	0.6008	TRUE	2.5357
DNAJC11	ENSG00000007923	1013	1204	1110	692	3520	3103	1584	1754	2010	931	1388	1402	1511.49	1783	1240	697	-522	-1869	0.0616749399761983	0.195747075567051	0.0296	112	0.0554	0.0554	TRUE	0.5624
FMO3	ENSG00000007933	7	2	1	12	45	34	11	3	2	16	18	15	10.82	5	16	3115	1639	1928	0.0538073312006352	0.178622001966135	0	0.6625	0.3472	0.3472	TRUE	1.3182
MYLIP	ENSG00000007944	452	642	456	591	2922	1940	707	935	826	795	1152	877	881.93	823	941	1145	196	714	0.475303512080177	0.699425506655961	0.0278	0.1148	0.0528	0.0528	TRUE	0.4675
NOX1	ENSG00000007952	976	1221	958	3686	14445	2995	1526	1779	1734	4958	5696	1353	2841.18	1680	4002	2382	1252	2432	0.0150206562563806	0.0729157415676469	0.2471	0.1101	0.1906	0.1906	TRUE	1194
E2F2	ENSG00000007968	0	0	0	0	0	1	0	0	0	0	0	0	0.08	0	0	784	-351	-86	0.93122991882015	NA	0	79.7787	10	10	TRUE	0.2215
PSMB1	ENSG00000008018	639	743	627	922	3684	2661	999	1083	1135	1240	1453	1202	1185.37	1072	1298	1211	277	1294	0.195522810456339	0.417051899026903	7	0.1131	0.0319	0.0319	TRUE	0.1327
SYN1	ENSG00000008056	7	1	12	13	11	56	11	1	22	17	4	25	13.54	11	15	1391	476	462	0.64388393948414	0.821949832200612	0.7563	0.5511	0.6702	0.6702	TRUE	0.2865
JARID2	ENSG00000008083	1262	1634	931	2187	6585	4618	1973	2381	1686	2942	2597	2087	2277.46	2013	2542	1262	335	1237	0.216193476798882	0.444123291529825	0.0287	0.1107	0.0525	0.0525	TRUE	0.2661
CDKL5	ENSG00000008086	258	363	206	1017	2041	1332	403	529	373	1368	805	602	679.99	435	925	2122	1085	2776	0.0054993194399411	0.0343809537609312	0.1076	0.1168	0.1079	0.1079	TRUE	0.4716
CAMK1G	ENSG00000008118	0	1	0	6	9	5	0	1	0	8	4	2	2.56	0	5	7772	2958	1656	0.0977857608649257	NA	0	2.4554	1.2221	1.2221	TRUE	0.4695
CDK11A	ENSG00000008128	3	7	7	11	27	16	5	10	13	15	11	7	10.04	9	11	1163	217	283	0.777091953340923	0.898162610676211	0.0532	0.7056	0.3051	0.3051	TRUE	0.2936
NADK	ENSG00000008130	912	1061	842	848	3061	2515	1426	1546	1524	1141	1207	1136	1330.09	1499	1161	775	-368	-1964	0.0494898741713551	0.168571629037609	0.0009	0.1125	0.0244	0.0244	TRUE	0.0216
TFAP2B	ENSG00000008196	0	0	0	0	0	0	0	0	0	0	0	0	0	0	0	NA	NA	NA	NA	NA	NA	NA	NA	NA	NA	NA
TFAP2D	ENSG00000008197	0	0	0	0	0	1	0	0	0	0	0	0	0.08	0	0	784	-351	-86	0.93122991882015	NA	0	79.7787	10	10	TRUE	0.2215
DLEC1	ENSG00000008226	56	66	62	44	416	56	88	96	112	59	164	25	90.75	99	83	843	-246	-373	0.709510660466947	0.859418785044592	0.3897	0.1741	0.3011	0.3011	TRUE	1.3087
CYTH3	ENSG00000008256	338	323	420	367	1305	1610	529	471	760	494	515	727	582.55	587	579	988	-17	-53	0.957504878888775	0.980888468284087	53	0.1183	0.0742	0.0742	TRUE	0.7629
ADAM22	ENSG00000008277	180	240	122	86	664	746	281	350	221	116	262	337	261.11	284	238	842	-248	-546	0.585404808421163	0.782573045884825	0.1542	131	0.1451	0.1451	TRUE	0.5648
SYPL1	ENSG00000008282	902	933	770	1195	3852	4707	1410	1359	1394	1607	1519	2127	1569.52	1388	1751	1262	336	1384	0.166355001176348	0.376517773746813	0.0168	0.1118	0.0416	0.0416	TRUE	0.4308
CYB561	ENSG00000008283	594	494	505	592	3962	2464	929	720	914	796	1562	1113	1005.82	854	1157	1356	0.44	1302	0.192876734325441	0.413841167673596	0.0631	114	0.0809	0.0809	TRUE	0.2271
SPAG9	ENSG00000008294	1980	2504	1473	1784	7143	5447	3096	3649	2667	2399	2817	2461	2848.16	3137	2559	816	-294	-1241	0.214663929126588	0.442103471889527	0.0156	0.1101	0.04	0.04	TRUE	0.2148
CELSR3	ENSG00000008300	43	96	43	549	3649	952	67	140	78	738	1439	430	482.09	95	869	9139	3192	6031	1.63021819546526e-09	8.28497363106015e-08	0.2534	0.1205	193	193	TRUE	194
AASS	ENSG00000008311	108	118	82	184	707	225	169	172	148	247	279	102	186.2	163	209	1281	357	803	0.42200031109605	0.657167689797562	0.1334	0.1402	0.1359	0.1359	TRUE	1.8478
PLEKHG6	ENSG00000008323	1157	1735	961	663	1982	3153	1809	2528	1740	892	782	1425	1529.18	2026	1033	0.51	-972	-2.81	0.00495637928808162	0.0316986899055924	0.0776	0.1119	0.0854	0.0854	TRUE	1.3406
SS18L2	ENSG00000008324	52	72	53	127	362	790	81	105	96	171	143	357	158.78	94	224	2381	1251	2769	0.0056175941225582	0.0348379290112093	0.1323	0.1458	137	137	TRUE	2265
MPND	ENSG00000008382	422	397	310	129	599	510	660	578	561	174	236	230	406.62	600	213	358	-1483	-5791	7.00158966011461e-09	3.1144491849643e-07	0.0123	0.1228	0.0443	0.0443	TRUE	0.2638
MGST1	ENSG00000008394	2234	2574	1160	2512	4515	4470	3493	3751	2100	3379	1781	2020	2753.8	3115	2393	768	-381	-992	0.321389037450461	0.562358169880359	101	0.1102	0.1061	0.1061	TRUE	1.5664
CRY1	ENSG00000008405	209	368	269	239	1120	942	327	536	487	321	442	426	423.13	450	396	882	-181	-575	0.565444668826675	0.768586848770156	43	0.1222	0.0684	0.0684	TRUE	0.6485
PGLYRP1	ENSG00000008438	3	0	1	1	0	4	5	0	2	1	0	2	1.61	2	1	472	-1083	-0.51	0.609908833631656	NA	0	3837	2.5425	2.5425	TRUE	0.1941
NFIX	ENSG00000008441	1204	1134	1256	3997	8609	10062	1883	1652	2274	5376	3395	4546	3187.73	1936	4439	2292	1197	4125	3.70360132659109e-05	0.00061212703779636	0.0377	0.1099	0.0602	0.0602	TRUE	0.1506
ST3GAL1	ENSG00000008513	406	356	360	1209	1914	1959	635	519	652	1626	755	885	845.24	602	1089	1807	854	2276	0.0228249027726429	0.0983686919984444	0.0985	0.1151	0.0996	0.0996	TRUE	1.8757
MMP25	ENSG00000008516	93	67	39	62	179	283	145	98	71	83	71	128	99.25	105	94	899	-153	-352	0.725056508370239	0.868153251542786	0.1011	0.1685	0.1256	0.1256	TRUE	0.3653
IL32	ENSG00000008517	1812	1531	503	669	3457	3149	2833	2231	911	900	1363	1423	1610.12	1992	1229	617	-696	-1.51	0.131148520794024	0.322694992106919	0.1794	0.1118	0.1527	0.1527	TRUE	0.3859
PKD1	ENSG00000008710	847	738	843	631	3595	2433	1324	1075	1526	849	1418	1099	1215.29	1308	1122	858	-0.22	-716	0.474111914461278	0.698355830318209	0.0465	113	0.0674	0.0674	TRUE	0.3018
MAPK8IP2	ENSG00000008735	14	17	23	4	64	283	22	25	42	5	25	128	41.13	30	53	1812	857	897	0.369933845470564	0.608472211658688	0.9087	0.2539	625	625	TRUE	1.6306
MED24	ENSG00000008838	608	617	509	945	2538	2291	951	899	922	1271	1001	1035	1013.06	924	1102	1192	253	1147	0.251319008614258	0.485585150919261	0.0078	0.1139	0.0339	0.0339	TRUE	0.2101
RHOBTB2	ENSG00000008853	77	127	60	230	303	208	120	185	109	309	119	94	156.15	138	174	1253	325	606	0.544227781845212	0.753293521166282	0.2346	0.1464	0.1995	0.1995	TRUE	4.0209
HEATR5B	ENSG00000008869	650	929	554	727	2830	2255	1016	1354	1003	978	1116	1019	1080.96	1124	1038	923	-116	-475	0.634950000693163	0.816488579706701	0.0161	0.1136	0.0418	0.0418	TRUE	0.3786
SEC62	ENSG00000008952	1304	1059	1026	1039	3521	4242	2039	1543	1858	1397	1389	1917	1690.39	1813	1568	865	-209	-783	0.433474212035061	0.66678589130119	0.0273	0.1116	0.0508	0.0508	TRUE	0.4631
RPS20	ENSG00000008988	2178	2373	1787	2569	10028	15755	3406	3458	3235	3455	3955	7119	4104.56	3366	4843	1439	525	1501	0.133295508309694	0.326222809681977	0.0844	0.1095	0.0878	0.0878	TRUE	2.0658
CSDE1	ENSG00000009307	4524	4402	3606	4514	16151	13533	7074	6414	6529	6071	6369	6115	6428.68	6672	6185	927	-109	-607	0.543893801631732	0.753239152820445	0.0015	109	0.0232	0.0232	TRUE	0.0338
UBE3C	ENSG00000009335	1955	2428	1546	2583	8752	7643	3057	3538	2799	3474	3451	3453	3295.46	3131	3459	1105	144	696	0.486258649731129	0.70792153268357	0.0067	0.1098	0.0303	0.0303	TRUE	0.1563
REV3L	ENSG00000009413	1416	1401	1384	1472	4657	3595	2214	2041	2506	1980	1837	1624	2033.66	2254	1814	804	-314	-1427	0.153603419873672	0.357591363142508	0.0095	111	0.0343	0.0343	TRUE	0.1147
TENM1	ENSG00000009694	43	20	51	11	17	23	67	29	92	15	7	10	36.77	63	11	163	-2615	-4277	1.89388723513091e-05	0.000341451477524887	0.1923	0.2712	0.2236	0.2236	TRUE	0.1156
PAX7	ENSG00000009709	1	0	1	0	0	1	2	0	2	0	0	0	0.64	1	0	207	-2273	-743	0.457409949795424	NA	0	9517	5.0717	5.0717	TRUE	0.2895
MASP2	ENSG00000009724	0	0	0	1	2	2	0	0	0	1	1	1	0.51	0	1	3379	1756	568	0.569957655992315	NA	0	11.9598	5.5368	5.5368	TRUE	0.0753
IYD	ENSG00000009765	429	475	262	622	2603	1353	671	692	474	837	1027	611	718.62	612	825	1346	429	1331	0.183146691165269	0.400021424490529	0.0488	0.1164	73	73	TRUE	179
FAM76A	ENSG00000009780	157	180	185	136	746	412	245	262	335	183	294	186	251	281	221	0.79	-0.34	-1.02	0.307806434144983	0.548956642939553	0.0493	0.1319	0.0754	0.0754	TRUE	0.9926
TRAF3IP3	ENSG00000009790	139	187	112	60	304	367	217	272	203	81	120	166	176.5	231	122	533	-908	-2452	0.0142210516460421	0.0700236196191727	0.0641	142	0.0925	0.0925	TRUE	0.4785
POMT2	ENSG00000009830	148	223	172	246	1010	562	231	325	311	331	398	254	308.48	289	328	1133	0.18	576	0.564505209951453	0.768342421122183	0.0393	0.1275	0.0667	0.0667	TRUE	0.2037
VTA1	ENSG00000009844	778	892	655	761	2865	2157	1216	1300	1186	1024	1130	975	1138.35	1234	1043	845	-243	-1211	0.225801119941265	0.455932584502084	0.0037	0.1133	28	28	TRUE	66
MLXIPL	ENSG00000009950	72	76	74	527	3394	1831	113	111	134	709	1338	827	538.65	119	958	8063	3011	8524	1.53731460553801e-17	3.14030090296308e-15	0.0645	0.1192	0.0828	0.0828	TRUE	0.6075
BAZ1B	ENSG00000009954	1319	1202	1079	1704	5892	5475	2062	1751	1954	2292	2324	2474	2142.78	1922	2363	1229	298	1514	0.12992567396756	0.320886979725022	0.0035	0.1108	0.0273	0.0273	TRUE	0.0731
RANBP9	ENSG00000010017	759	1132	683	990	3825	2652	1187	1649	1237	1332	1508	1198	1351.84	1358	1346	991	-12	-48	0.961407961381663	0.982992686727096	0.0222	0.1125	0.0472	0.0472	TRUE	0.4227
ETV7	ENSG00000010030	35	84	35	79	1959	431	55	122	63	106	773	195	219.01	80	358	4467	2159	2983	0.00285780239352317	0.0208415062187215	0.5514	0.1354	0.3666	0.3666	TRUE	1.5259
SPRTN	ENSG00000010072	105	144	118	219	577	531	164	210	214	295	228	240	224.95	196	254	1293	0.37	1336	0.181390560652065	0.397589060956292	0.0138	0.1347	0.0498	0.0498	TRUE	0.2054
METTL13	ENSG00000010165	315	309	277	506	1276	1413	493	450	502	681	503	638	544.42	482	607	1.26	334	1362	0.173137204786436	0.385931432218096	0.0135	119	0.0409	0.0409	TRUE	0.2746
DYRK4	ENSG00000010219	40	15	9	30	237	69	63	22	16	40	93	31	44.28	34	55	1643	716	1027	0.304627014017025	0.545801956477749	0.3743	0.2435	0.3203	0.3203	TRUE	2.5745
ZNF207	ENSG00000010244	1324	1647	1267	2001	6268	5333	2070	2400	2294	2691	2472	2410	2389.48	2255	2524	1119	163	824	0.41007882639785	0.647377569252287	0.0041	0.1105	0.0276	0.0276	TRUE	0.0618
UQCRC1	ENSG00000010256	2460	2531	1999	1662	4631	6362	3847	3688	3619	2235	1826	2875	3014.99	3718	2312	622	-685	-2602	0.00927718051552495	0.0510706117338161	0.0261	0.11	0.0496	0.0496	TRUE	0.5546
STARD3NL	ENSG00000010270	278	304	215	420	1353	1273	435	443	389	565	534	575	490.09	422	558	1.32	0.4	1899	0.0575289615762853	0.186603944809373	0	0.1203	0.0295	0.0295	TRUE	0.0511
CD9	ENSG00000010278	4016	5157	3420	2791	13954	12679	6280	7514	6192	3754	5503	5729	5828.56	6662	4995	0.75	-415	-1516	0.129531160941781	0.320255963306648	0.0293	0.1091	0.0538	0.0538	TRUE	0.5734
HHATL	ENSG00000010282	0	0	0	0	0	0	0	0	0	0	0	0	0	0	0	NA	NA	NA	NA	NA	NA	NA	NA	NA	NA	NA
NCAPD2	ENSG00000010292	662	924	726	984	4519	3867	1035	1346	1314	1323	1782	1747	1424.79	1232	1617	1314	394	1521	0.128305030483545	0.318341726577097	21	0.1122	0.0475	0.0475	TRUE	0.3008
IFFO1	ENSG00000010295	134	87	86	81	234	246	210	127	156	109	92	111	134.06	164	104	634	-658	-2012	0.0442651661438203	0.156731342194144	0.0283	0.1528	0.0687	0.0687	TRUE	0.3005
GIPR	ENSG00000010310	99	109	100	34	349	116	155	159	181	46	138	52	121.74	165	79	481	-1055	-2104	0.0353501988760249	0.134278422883474	0.1809	0.1573	0.1717	0.1717	TRUE	4.7128
PHF7	ENSG00000010318	187	223	170	108	339	649	292	325	308	145	134	293	249.55	308	191	0.62	-689	-1735	0.0826665426795858	0.238915392579462	0.0965	0.1321	0.1091	0.1091	TRUE	2.5787
SEMA3G	ENSG00000010319	78	16	27	29	38	136	122	23	49	39	15	61	51.6	65	38	594	-751	-1006	0.314287278845854	0.555447656187884	0.49	0.2243	0.3801	0.3801	TRUE	0.5823
NISCH	ENSG00000010322	704	694	711	680	3224	2764	1101	1011	1287	915	1271	1249	1139.03	1133	1145	1012	17	65	0.948074767095168	0.976048006051883	0.0227	0.1133	0.0481	0.0481	TRUE	0.3639
STAB1	ENSG00000010327	2475	805	1478	499	1273	1821	3870	1173	2676	671	502	823	1619.14	2573	665	259	-1951	-4146	3.38755002284975e-05	0.00056837658674112	0.1899	0.1117	0.1588	0.1588	TRUE	0.1002
FUZ	ENSG00000010361	34	44	30	8	85	241	53	64	54	11	34	109	54.13	57	51	902	-149	-197	0.843803709669705	0.931167001544666	0.5188	0.2189	0.3904	0.3904	TRUE	1.3514
SLC6A13	ENSG00000010379	0	1	0	10	7	10	0	1	0	13	3	5	3.7	0	7	11594	3535	2059	0.039501587859673	0.144628874593375	519	1.7306	1.0717	1.0717	TRUE	0.8522
IDS	ENSG00000010404	0	1	2	0	0	0	0	1	4	0	0	0	0.85	2	0	68	-3878	-1144	0.252775442122436	NA	5.6324	7.1969	6.8087	6.8087	TRUE	0.0817
PRSS3	ENSG00000010438	923	1667	968	1194	4995	4150	1443	2429	1753	1606	1970	1875	1845.95	1875	1817	969	-45	-154	0.877900646320957	0.945925966733478	0.0394	0.1113	0.0613	0.0613	TRUE	0.57
ZNF200	ENSG00000010539	86	85	73	215	480	544	134	124	132	289	189	246	185.79	130	241	1847	886	2952	0.00315563366801036	0.0223927596542792	0.0232	0.1403	0.0572	0.0572	TRUE	0.1651
CD4	ENSG00000010610	409	200	212	201	703	894	640	291	384	270	277	404	377.72	438	317	725	-465	-1174	0.240213282544201	0.472023355598191	102	0.1239	0.1099	0.1099	TRUE	0.6441
LRRC23	ENSG00000010626	38	48	33	66	360	243	59	70	60	89	142	110	88.27	63	114	1812	857	2411	0.015909925038544	0.0762169450844638	0.0283	176	0.0753	0.0753	TRUE	0.2178
BTK	ENSG00000010671	62	118	48	37	107	216	97	172	87	50	42	98	90.89	119	63	534	-904	-1816	0.0693404875042449	0.211591567380611	0.1613	174	0.1661	0.1661	TRUE	2.4082
HFE	ENSG00000010704	115	106	82	106	392	207	180	154	148	143	155	94	145.57	161	131	807	-309	-929	0.353136524873201	0.59304451559997	0.0375	0.1492	0.0721	0.0721	TRUE	0.7135
SCMH1	ENSG00000010803	1215	1594	962	1826	6663	4143	1900	2323	1742	2456	2628	1872	2153.28	1988	2319	1166	221	836	0.402923886680232	0.640145502012438	0.0253	0.1108	0.05	0.05	TRUE	0.3473
FYN	ENSG00000010810	542	961	561	447	4126	1727	847	1400	1016	601	1627	780	1045.35	1088	1003	923	-116	-258	0.796477549046935	0.908030372073114	0.1649	0.1138	145	145	TRUE	2.4486
HIVEP2	ENSG00000010818	1080	1452	950	1412	5519	4837	1689	2116	1720	1899	2176	2186	1964.26	1842	2087	1134	181	811	0.417201870941161	0.652650570954917	0.0106	0.1111	0.0352	0.0352	TRUE	0.2043
FMO1	ENSG00000010932	3	2	1	0	6	2	5	3	2	0	2	1	2.11	3	1	0.39	-1359	-877	0.380599473644838	NA	0	2.9458	1.2102	1.2102	TRUE	1.0399
ELOA	ENSG00000011007	467	590	500	353	2065	1046	730	860	905	475	814	473	709.49	832	587	707	-0.5	-1527	0.126802346239752	0.316104427119001	0.0599	0.1165	0.0757	0.0757	TRUE	1.3851
LYPLA2	ENSG00000011009	500	467	538	234	1607	990	782	680	974	315	634	447	638.69	812	465	574	-0.8	-2259	0.0239096521337814	0.101875067009875	76	0.1174	0.0886	0.0886	TRUE	0.5624
CLCN6	ENSG00000011021	289	326	300	174	1384	590	452	475	543	234	546	267	419.41	490	349	714	-486	-1205	0.228077432008406	0.458435288845221	0.1103	0.1223	0.1147	0.1147	TRUE	2.9129
MRC2	ENSG00000011028	352	131	207	327	1108	1219	550	191	375	440	437	551	423.94	372	476	1.28	356	833	0.40500791663946	0.642187501553715	133	0.1222	0.1289	0.1289	TRUE	0.2542
NME1-NME2	ENSG00000011052	4	3	7	5	41	27	6	4	13	7	16	12	9.73	8	12	1.57	0.65	796	0.426216914968973	0.660840375161916	0.0903	0.7245	0.3475	0.3475	TRUE	0.3124
SLC6A7	ENSG00000011083	408	655	338	185	393	249	638	954	612	249	155	113	453.44	735	172	233	-2104	-5.3	1.1549198358954e-07	3.90667417158187e-06	104	0.1213	0.1104	0.1104	TRUE	1.5284
TSPAN9	ENSG00000011105	338	390	261	533	1945	1568	529	568	473	717	767	708	626.95	523	731	1397	482	2259	0.0238751083767158	0.101769100536082	0.0024	0.1176	0.0308	0.0308	TRUE	0.0797
BTBD7	ENSG00000011114	12	27	21	22	21	19	19	39	38	30	8	9	23.76	32	16	0.46	-1121	-1575	0.115312532795122	0.296779900918576	288	0.3605	0.3164	0.3164	TRUE	2.3373
APBA3	ENSG00000011132	120	109	117	143	560	487	188	159	212	192	221	220	198.59	186	211	1139	188	708	0.479112587633901	0.702573797310934	0.0042	0.1382	0.0448	0.0448	TRUE	0.1703
MKS1	ENSG00000011143	93	93	88	143	489	494	145	136	159	192	193	223	174.77	147	203	1386	471	1.81	0.0702746145399418	0.213451406080608	0	0.1424	0.0415	0.0415	TRUE	0.0923
ABHD5	ENSG00000011198	530	774	328	416	649	1224	829	1128	594	560	256	553	653.15	850	456	536	-0.9	-2117	0.0342595423249503	0.131225335976143	0.1355	0.1172	0.1286	0.1286	TRUE	0.2768
ANOS1	ENSG00000011201	31	22	26	538	250	333	48	32	47	724	99	150	183.38	42	324	7606	2927	3996	6.44451835825336e-05	0.000983981612900223	0.5423	0.1407	0.3667	0.3667	TRUE	3.5179
AKAP8L	ENSG00000011243	529	508	416	751	2651	2398	827	740	753	1010	1045	1084	909.93	773	1046	1353	436	2218	0.0265466932964391	0.109714258338611	0.0008	0.1146	0.0265	0.0265	TRUE	0.0431
MBTD1	ENSG00000011258	591	709	444	650	3099	2359	924	1033	804	874	1222	1066	987.22	920	1054	1146	197	765	0.444032021655267	0.6760323454278	0.0199	0.1141	0.0464	0.0464	TRUE	0.2096
UTP18	ENSG00000011260	249	263	242	413	1519	1255	389	383	438	555	599	567	488.71	403	574	1424	0.51	2401	0.0163586665881347	0.0776418554058996	0.0008	0.1203	0.0299	0.0299	TRUE	0.0611
RNF216	ENSG00000011275	675	792	628	985	3727	3408	1055	1154	1137	1325	1470	1540	1280.16	1115	1445	1296	374	1869	0.0615618253447423	0.195451847674641	0.0033	0.1127	0.0279	0.0279	TRUE	0.0622
TTC19	ENSG00000011295	917	1085	875	1141	2126	1521	1434	1581	1584	1535	838	687	1276.55	1533	1020	664	-0.59	-1592	0.111349984835045	0.290238315278661	0.0985	0.1127	98	98	TRUE	2.3019
PTBP1	ENSG00000011304	2050	2567	2441	3191	9855	10712	3205	3740	4420	4292	3886	4840	4063.95	3788	4339	1146	196	804	0.42150706514612	0.656860998225998	0.0186	0.1095	0.0426	0.0426	TRUE	0.2568
DPF1	ENSG00000011332	0	0	0	3	16	11	0	0	0	4	6	5	2.55	0	5	17.45	4125	2246	0.0247112631255046	NA	0	2.4586	1.3627	1.3627	TRUE	0.1782
SYT7	ENSG00000011347	287	526	441	2403	4899	3854	449	766	798	3232	1932	1741	1486.5	671	2302	3428	1777	4619	3.86491097355361e-06	8.89705334050099e-05	0.1021	0.1121	0.1054	0.1054	TRUE	1.5069
LARS2	ENSG00000011376	648	835	514	1094	4700	6997	1013	1217	931	1471	1853	3162	1607.83	1054	2162	2053	1038	2834	0.00459001185631504	0.0298620437405283	0.0927	0.1118	0.0957	0.0957	TRUE	0.6981
PIK3C2A	ENSG00000011405	1191	1306	1078	1758	5469	4621	1862	1903	1952	2365	2157	2088	2054.37	1906	2203	1156	209	1108	0.267855568943261	0.504401787395168	2	0.1109	25	25	TRUE	0.0491
PLAUR	ENSG00000011422	192	500	183	350	1189	1358	300	729	331	471	469	614	485.55	453	518	1142	191	452	0.651400509044209	0.826241463515261	0.13	0.1204	0.1264	0.1264	TRUE	3.2014
ANLN	ENSG00000011426	314	384	344	915	2879	4350	491	560	623	1231	1135	1966	1000.81	558	1444	2.59	1373	4293	1.76552887187991e-05	0.000322454231461401	0.0546	114	72	72	TRUE	1.2173
WIZ	ENSG00000011451	392	433	417	585	2164	2768	613	631	755	787	853	1251	814.96	666	964	1448	534	1813	0.0697685384528626	0.21244010321413	0.0387	0.1154	0.0609	0.0609	TRUE	0.8237
RABGAP1	ENSG00000011454	1540	1842	1417	2855	10262	6073	2408	2684	2566	3840	4047	2744	3048.06	2553	3544	1388	473	1855	0.0635700179404666	0.199450220320223	0.0205	0.11	0.0465	0.0465	TRUE	477
DCN	ENSG00000011465	889	316	635	399	1637	2144	1390	460	1150	537	646	969	858.53	1000	717	718	-479	-1012	0.311310341740687	0.552279704410094	0.1896	115	0.1599	0.1599	TRUE	0.6826
QPCTL	ENSG00000011478	59	59	75	92	324	259	92	86	136	124	128	117	113.76	105	123	1178	236	731	0.464778846868705	0.691922941917324	0.0112	0.1608	0.0646	0.0646	TRUE	0.5688
PPP5C	ENSG00000011485	533	591	565	758	2364	1460	833	861	1023	1020	932	660	888.16	906	871	0.96	-59	-209	0.834265018357832	0.926906597661146	0.0306	0.1148	0.0551	0.0551	TRUE	0.5454
CEP68	ENSG00000011523	282	294	262	310	1848	1214	441	428	474	417	729	549	506.32	448	565	1264	338	1116	0.264282907877692	0.500676425512934	0.0368	0.1199	0.0636	0.0636	TRUE	0.2313
MAP4K3	ENSG00000011566	1027	1209	829	1933	5987	4038	1606	1762	1501	2600	2361	1825	1942.31	1623	2262	1393	478	1927	0.0540350212551695	0.179067073115257	0.0179	0.1111	0.0437	0.0437	TRUE	0.3493
ZBTB32	ENSG00000011590	2	18	3	3	11	12	3	26	5	4	4	5	8.1	11	4	396	-1336	-1313	0.189195390293096	0.408651166386074	0.4503	849	0.6042	0.6042	TRUE	3.5899
TYROBP	ENSG00000011600	142	77	67	62	213	267	222	112	121	83	84	121	123.93	152	96	634	-657	-1609	0.107713724914161	0.284063276713298	0.0862	0.1564	0.1114	0.1114	TRUE	1.5972
LDAF1	ENSG00000011638	109	140	123	173	624	449	170	204	223	233	246	203	213.13	199	227	1142	191	721	0.470950884704183	0.69598978816998	0.0089	0.1362	0.0452	0.0452	TRUE	0.1616
GABRA3	ENSG00000011677	3	4	1	1	10	5	5	6	2	1	4	2	3.31	4	2	636	-653	-548	0.583798591318065	NA	0	1919	0.7067	0.7067	TRUE	0.6023
BRCA1	ENSG00000012048	292	344	266	755	1935	2085	457	501	482	1015	763	942	693.34	480	907	1888	917	3871	0.000108284208018705	0.0015219103117659	0.0118	0.1167	0.0383	0.0383	TRUE	0.2349
ERCC1	ENSG00000012061	274	299	214	226	1159	936	428	436	387	304	457	423	405.92	417	395	949	-76	-277	0.781662490664012	0.900342267008227	0.0216	0.1228	51	51	TRUE	0.4402
CD22	ENSG00000012124	37	384	40	11	35	60	58	560	72	15	14	27	124.25	230	19	81	-3624	-4289	1.7971207351971e-05	0.000327371604056684	0.7645	0.1563	492	492	TRUE	16.6223
SEMA3B	ENSG00000012171	641	546	459	683	1061	1937	1002	796	831	919	418	875	806.86	876	737	841	-251	-665	0.506111395386575	0.7246427768393	93	0.1155	0.1009	0.1009	TRUE	1.7419
MBTPS2	ENSG00000012174	191	202	178	826	1018	1007	299	294	322	1111	401	455	480.45	305	656	2145	1101	2.43	0.0151134181539981	0.0731844230057813	0.1599	0.1205	0.1448	0.1448	TRUE	4.2869
PRICKLE3	ENSG00000012211	118	120	123	274	611	499	185	175	223	369	241	225	236.17	194	278	1429	515	1583	0.113387145915986	0.293475894952928	0.0404	0.1334	0.0708	0.0708	TRUE	0.8603
LTF	ENSG00000012223	18	116	18	13	165	42	28	169	33	17	65	19	55.21	77	34	445	-1168	-1386	0.16577618412669	0.375490463346492	0.6965	0.2167	0.4912	0.4912	TRUE	9.2566
EXTL3	ENSG00000012232	229	253	260	698	636	818	358	369	471	939	251	370	459.45	399	520	1299	378	731	0.464645243573077	0.691821946414092	0.2361	0.1211	0.1894	0.1894	TRUE	1.7801
NR1H4	ENSG00000012504	333	333	16	34	3	55	521	485	29	46	1	25	184.44	345	24	68	-3871	-3544	0.00039413007678108	0.00433481276292417	1.5068	0.1406	842	842	TRUE	4.1737
ELOVL5	ENSG00000012660	337	344	202	498	3320	3854	527	501	366	670	1309	1741	852.4	465	1240	2671	1417	3422	0.000620879086615594	0.00630467952818152	0.1254	0.1151	0.1216	0.1216	TRUE	0.1504
ALOX5	ENSG00000012779	3	3	0	4	12	16	5	4	0	5	5	7	4.4	3	6	1871	904	778	0.436288049279302	0.669418536174421	0	1.4714	0.6528	0.6528	TRUE	0.5393
KDM5D	ENSG00000012817	779	807	550	0	2	12	1218	1176	996	0	1	5	565.99	1130	2	2	-8845	-14.53	7.76570587670519e-48	1.48536774223525e-44	0.3512	0.1186	0.1455	0.1455	TRUE	3.4442
CALCOCO1	ENSG00000012822	561	561	345	650	4579	2255	877	817	625	874	1806	1019	1003.03	773	1233	1596	674	1814	0.0696407047061987	0.212199917019322	0.0956	114	0.0982	0.0982	TRUE	1.9395
UBR7	ENSG00000012963	2	4	2	1	6	4	3	6	4	1	2	2	3.02	4	2	453	-1143	-961	0.336305673940622	NA	0	2.0974	0.6583	0.6583	TRUE	0.1524
MAP4K5	ENSG00000012983	943	1047	852	1042	4339	3377	1474	1526	1543	1401	1711	1526	1530.19	1514	1546	1022	31	153	0.878657051450808	0.946152584975199	5	0.1119	0.0291	0.0291	TRUE	0.1061
EHD3	ENSG00000013016	41	48	30	65	172	175	64	70	54	87	68	79	70.45	63	78	1233	302	895	0.370571507845759	0.609174507779886	0	0.1932	0.0647	0.0647	TRUE	0.1479
PSMC4	ENSG00000013275	0	0	0	0	1	0	0	0	0	0	0	0	0.07	0	0	736	-442	-109	0.913534642553003	NA	0	91393	10	10	TRUE	175
MAN2B2	ENSG00000013288	614	743	539	658	2648	1642	960	1083	976	885	1044	742	948.29	1006	890	885	-176	-719	0.472134391784551	0.69668027531896	0.0166	0.1144	0.0421	0.0421	TRUE	0.2481
SLC7A14	ENSG00000013293	3	3	14	1	4	2	5	4	25	1	2	1	6.37	11	1	112	-3157	-2661	0.00779957169595673	0.0447757130922046	0	1.0495	0.6948	0.6948	TRUE	2.7589
CLDN11	ENSG00000013297	0	0	0	0	0	0	0	0	0	0	0	0	0	0	0	NA	NA	NA	NA	NA	NA	NA	NA	NA	NA	NA
SLC25A39	ENSG00000013306	918	935	657	1123	3175	3790	1435	1362	1190	1510	1252	1712	1410.38	1329	1491	1122	166	684	0.49375511934174	0.714632160070867	0.0154	0.1123	0.0416	0.0416	TRUE	0.2358
MVP	ENSG00000013364	4485	5429	3594	2920	10327	7725	7013	7911	6507	3927	4072	3490	5486.81	7144	3830	536	-899	-4297	1.73424898063944e-05	0.000317844935127647	0.0078	0.1091	0.0314	0.0314	TRUE	0.1076
NUB1	ENSG00000013374	804	972	507	585	3666	2815	1257	1416	918	787	1446	1272	1182.64	1197	1168	977	-34	-99	0.920913242115388	0.965951174739905	0.0702	0.1131	0.0847	0.0847	TRUE	0.8938
PGM3	ENSG00000013375	448	521	457	571	2294	1716	701	759	827	768	905	775	789.18	762	816	1071	0.1	454	0.649791460002859	0.825622578177543	0.0067	0.1156	0.0331	0.0331	TRUE	0.1104
RWDD2A	ENSG00000013392	38	34	39	66	195	216	59	50	71	89	77	98	73.81	60	88	1.47	556	1613	0.106757007772675	0.282394699966946	0.0107	0.1893	0.0682	0.0682	TRUE	0.1761
CLK1	ENSG00000013441	794	1082	659	802	3728	2979	1242	1577	1193	1079	1470	1346	1317.69	1337	1298	972	-42	-0.16	0.873074947773211	0.943850010525078	0.0229	0.1126	48	48	TRUE	0.2933
POLR3B	ENSG00000013503	305	412	385	412	1397	1161	477	600	697	554	551	525	567.32	591	543	919	-122	-485	0.628016314043291	0.811482522878206	0.0152	0.1186	0.0439	0.0439	TRUE	0.2334
ANGEL1	ENSG00000013523	240	312	198	520	1424	1597	375	455	358	699	562	722	528.49	396	661	1666	736	2901	0.00371562727489498	0.0253245214978265	0.0155	0.1194	0.0439	0.0439	TRUE	0.2116
RNF14	ENSG00000013561	594	594	460	449	1801	1239	929	866	833	604	710	560	750.19	876	625	714	-487	-2169	0.0300874803689352	0.119416476791906	0.0087	116	0.0348	0.0348	TRUE	0.1768
DNASE1L1	ENSG00000013563	193	169	170	324	567	578	302	246	308	436	224	261	296.06	285	307	1071	99	277	0.781499406189068	0.900342267008227	0.0674	0.1283	0.0879	0.0879	TRUE	1.4722
DDX11	ENSG00000013573	337	316	221	540	1657	859	527	460	400	726	653	388	525.9	462	589	1272	347	1028	0.303799914459891	0.545062692950977	0.0604	0.1194	0.0798	0.0798	TRUE	1.0785
HEBP1	ENSG00000013583	251	168	120	189	454	338	392	245	217	254	179	153	240.08	285	195	682	-552	-1464	0.143099049026917	0.341438420449799	0.0784	133	0.0976	0.0976	TRUE	1.1765
GPRC5A	ENSG00000013588	2599	3648	4542	1996	16521	15846	4064	5315	8223	2685	6515	7160	5660.4	5867	5453	0.93	-105	-227	0.820283609783749	0.920760059696791	0.1847	0.1091	0.1547	0.1547	TRUE	0.9673
MAMLD1	ENSG00000013619	80	56	79	89	207	247	125	82	143	120	82	112	110.44	117	105	893	-164	-444	0.657003551419213	0.829683375659339	0.0481	0.1623	0.0875	0.0875	TRUE	0.5975
CD6	ENSG00000013725	98	197	98	73	363	405	153	287	177	98	143	183	173.67	206	141	0.69	-535	-1323	0.185831937266033	0.404104041611196	96	0.1426	0.1116	0.1116	TRUE	0.5386
TACC3	ENSG00000013810	319	332	372	669	1970	1583	499	484	674	900	777	715	674.67	552	797	1444	0.53	2003	0.0451816006731937	0.158696218493404	0.0209	0.1169	0.0486	0.0486	TRUE	0.4175
UFL1	ENSG00000014123	704	742	632	791	2666	2396	1101	1081	1144	1064	1051	1083	1087.35	1109	1066	962	-57	-306	0.759347093141911	0.889304999020271	0	0.1135	0.0235	0.0235	TRUE	0.0092
POLA2	ENSG00000014138	0	0	0	0	0	0	0	0	0	0	0	0	0	0	0	NA	NA	NA	NA	NA	NA	NA	NA	NA	NA	NA
ZC3H3	ENSG00000014164	371	532	341	433	2086	2556	580	775	617	582	823	1155	755.43	657	853	1299	378	1096	0.273273707915777	0.51112020744868	0.0671	116	0.0839	0.0839	TRUE	0.2274
CAPN1	ENSG00000014216	2441	2713	2057	2409	8463	7013	3817	3953	3724	3240	3337	3169	3540.08	3831	3249	848	-238	-1347	0.178085618006535	0.392839781584096	0.0006	0.1097	0.0222	0.0222	TRUE	0.0094
ACP3	ENSG00000014257	120	226	134	507	512	614	188	329	243	682	202	277	320.13	253	387	1524	607	1169	0.24230117437474	0.474764081658087	0.2335	0.1268	0.1904	0.1904	TRUE	1.9066
MDH1	ENSG00000014641	960	997	889	706	2030	2245	1501	1453	1610	950	801	1014	1221.31	1521	922	606	-723	-3316	0.000914164699390896	0.0085751338721286	0.0084	0.1129	0.0334	0.0334	TRUE	0.1625
SLC30A9	ENSG00000014824	1370	1571	1128	1402	4931	4392	2142	2289	2042	1886	1945	1984	2048.05	2158	1938	898	-155	-832	0.405438214579386	0.642579902646918	0.0012	111	0.0244	0.0244	TRUE	0.0342
MTMR11	ENSG00000014914	1747	1932	1547	765	5278	3526	2732	2815	2801	1029	2081	1593	2175.19	2783	1568	564	-826	-2533	0.0113062244025468	0.0592792642511963	0.0558	0.1108	0.0762	0.0762	TRUE	0.4266
COX15	ENSG00000014919	0	0	0	0	0	0	0	0	0	0	0	0	0	0	0	NA	NA	NA	NA	NA	NA	NA	NA	NA	NA	NA
CCDC88C	ENSG00000015133	1229	1516	839	1061	2828	3387	1922	2209	1519	1427	1115	1530	1620.39	1883	1357	721	-473	-1.72	0.0854300417563616	0.243885251303636	0.0287	0.1117	0.0538	0.0538	TRUE	0.2171
[truncated: 61,186 more rows]

## Sheet: G3vsCtrl - G3vsCtrl.complete
G3vsCtrl.complete
		Controls counts			Samples counts			Normalized controls counts			Normalized samples counts
[truncated: 61,542 more rows]

## Sheet: G4vsCtrl - G4vsCtrl.complete
G4vsCtrl.complete
[truncated: 61,543 more rows]

## Sheet: G6vsCtrl - G6vsCtrl.complete
G6vsCtrl.complete
[truncated: 61,543 more rows]
