# Supplementary material for: Unprocessed snRNAs Are a Prognostic Biomarker and Correlate with a Poorer Prognosis in Colorectal Cancer
Source: Cancers (Basel). 2024 Jun 26;16(13):2340. doi: 10.3390/cancers16132340 (PMC11240374; doi:10.3390/cancers16132340)
Supplement: Supplementary file 1 [file cancers-16-02340-s001.zip › Table S2_GO_enrichment.xlsx]

## Sheet: G1vsCtrl - GO_enrichment
GO_enrichment
GO_term	Description	GeneRatio	BgRatio	pvalue	p.adjust	qvalue	geneID	Count	type	condition
GO:0000070	mitotic sister chromatid segregation	37/2049	168/18723	2.41063293035126e-05	0.000868989605736263	0.000680082809583562	NCAPD2/TRIP13/SMC1A/ATRX/KIF4A/CDC6/FBXO5/MAD2L2/NEK2/KIF14/KIF18A/KIF25/PCID2/SGO1/RAN/CCNB1/ESPL1/DSCC1/HECW2/KIF2C/BOD1/CDCA5/NCAPG2/DSN1/NCAPD3/ANAPC1/RACGAP1/MAD2L1/PTTG1/CDT1/UBE2C/HASPIN/AURKB/RRS1/KNTC1/KIF18B/KIF4B	37	BP	upregulated
GO:0000075	cell cycle checkpoint signaling	36/2049	169/18723	6.47703061421582e-05	0.00175378059707998	0.00137253199345778	BRCA1/TRIP13/GTSE1/MAP3K20/CLSPN/CDC45/CDC6/E2F1/CASP2/CCND1/TIMELESS/MAD2L2/PROX1/CDK2/SOX4/PCID2/CCNB1/DNA2/PML/TICRR/TP53/DTL/CHEK1/MAD2L1/CDT1/RFWD3/CDK1/TRIAP1/PLK3/ATR/AURKB/PTPN11/CHEK2/KNTC1/PRKDC/CEP63	36	BP	upregulated
GO:0000082	G1/S transition of mitotic cell cycle	45/2049	214/18723	1.20077497322768e-05	0.000524439956700012	0.000410433677061349	DBF4/BID/CUL1/BCAT1/GTSE1/RBL1/CDC6/E2F1/CDK16/RGCC/CASP2/EZH2/CCND1/E2F3/KIF14/PKD2/INHBA/CDK2/SOX4/PPAT/USP26/CDK4/PML/TP53/MEPCE/CDKN2A/LATS2/CUL4B/CDC25A/DACT1/E2F7/WEE1/RFWD3/E2F6/TRIAP1/MTBP/PHF8/PLK3/PLCB1/CHEK2/IQGAP3/EIF4EBP1/TRIM71/DDX3X/PRKDC	45	BP	upregulated
GO:0000086	G2/M transition of mitotic cell cycle	28/2049	137/18723	0.000801928050139549	0.00995588682994827	0.00779160929257667	BRCA1/AURKA/CLSPN/CDC6/CDC25B/CCND1/FOXM1/FBXO5/KIF14/CDK2/PKMYT1/NES/CCNB1/CDK4/TICRR/DTL/CHEK1/CDC25A/MELK/STOX1/WEE1/MECP2/CDK1/PLK3/BRSK2/AURKB/PLCB1/CHEK2	28	BP	upregulated
GO:0000280	nuclear division	83/2049	439/18723	4.19377741149554e-07	3.86085600467528e-05	3.02155719898683e-05	NCAPD2/ANLN/RPS6KA2/TRIP13/SMC1A/MOV10L1/ATRX/RAD54L/AURKA/TPX2/KIF4A/CDC6/RANBP1/PDGFB/CCNB1IP1/MYBL2/BMP7/CDC25B/STAG2/RGCC/UBE2I/CAV2/UBE2S/RAD51AP1/FBXO5/PDGFRB/WNT5A/IL1A/MAD2L2/NEK2/KIF14/KIF18A/CKS2/EREG/KIF25/BMP4/IL1B/PCID2/PKMYT1/LIF/SGO1/TOP2A/RAN/FIGNL1/CCNB1/SPIRE1/ESPL1/SLC2A8/DSCC1/KIF20B/HECW2/BRCA2/KIF2C/BOD1/CDCA5/NCAPG2/CHEK1/DSN1/NCAPD3/ANAPC1/CCSAP/RACGAP1/MSX1/MAD2L1/PTTG1/C…	83	BP	upregulated
GO:0000462	maturation of SSU-rRNA from tricistronic rRNA transcript (SSU-rRNA, 5.8S rRNA, LSU-rRNA)	13/2049	37/18723	8.78557872611258e-05	0.00216820567660009	0.0016968665661402	RPS19/BYSL/UTP25/HEATR1/UTP4/UTP23/DHX37/RPS14/DCAF13/TSR1/RPS21/RRS1/GTF2H5	13	BP	upregulated
GO:0000724	double-strand break repair via homologous recombination	30/2049	138/18723	0.000174133505532406	0.00343304832708797	0.00268674922727526	BRCA1/POLQ/MCM2/RAD54L/CDC45/MCM4/RPA3/RAD51AP1/TIMELESS/MCM3/MAD2L2/AUNIP/FIGNL1/BRCA2/RADX/GINS4/CHEK1/UBQLN4/TONSL/RECQL4/CGAS/MCM7/RFWD3/SHLD1/KLHL15/FANCB/PARPBP/XRCC2/RAD54B/OOEP	30	BP	upregulated
GO:0000725	recombinational repair	31/2049	140/18723	9.56846200427123e-05	0.00219127257018906	0.00171491902349619	BRCA1/POLQ/MCM2/RAD54L/CDC45/MCM4/RPA3/RAD51AP1/TIMELESS/MCM3/MAD2L2/HROB/AUNIP/FIGNL1/BRCA2/RADX/GINS4/CHEK1/UBQLN4/TONSL/RECQL4/CGAS/MCM7/RFWD3/SHLD1/KLHL15/FANCB/PARPBP/XRCC2/RAD54B/OOEP	31	BP	upregulated
GO:0000775	chromosome, centromeric region	41/2124	198/19550	3.54798752520151e-05	0.00145258783384721	0.00125223089124759	BAZ1B/NCAPD2/SMC1A/NUP37/ATRX/BIRC5/CBX5/RANGAP1/SUV39H1/STAG2/CENPI/NUP107/NEK2/NUP43/KIF18A/CBX3/SNAI1/SGO1/DNMT1/TOP2A/CCNB1/DSCC1/KIF2C/BOD1/CDCA5/DSN1/NCAPD3/CENPH/PHF6/MAD2L1/DYNLT3/SKA3/CENPN/CDT1/MTBP/CEBPB/AURKB/KNTC1/ERCC6L/CENPP/CENPW	41	CC	upregulated
GO:0000779	condensed chromosome, centromeric region	31/2124	144/19550	0.000145171576311154	0.00459270077784378	0.00395922480848602	NCAPD2/SMC1A/NUP37/ATRX/BIRC5/RANGAP1/CENPI/NUP107/NEK2/NUP43/KIF18A/CBX3/SGO1/CCNB1/KIF2C/BOD1/DSN1/NCAPD3/CENPH/PHF6/MAD2L1/DYNLT3/SKA3/CENPN/CDT1/MTBP/CEBPB/AURKB/KNTC1/ERCC6L/CENPW	31	CC	upregulated
GO:0000792	heterochromatin	24/2124	73/19550	3.782346538169e-07	2.39319380960511e-05	2.06309811172854e-05	BAZ1B/FOXC1/MBD3/ATRX/CBX5/SALL4/SUV39H1/CBX3/SNAI1/TRIM28/DNMT1/UBA1/HMGA1/PML/CBX8/CDKN2A/NCAPD3/H2AZ1/BMI1/MECP2/CBX2/BEND3/ZBTB18/UHRF1	24	CC	upregulated
GO:0000819	sister chromatid segregation	42/2049	202/18723	3.05991751645785e-05	0.00102868238306089	0.000805060498564221	NCAPD2/DDX11/TRIP13/SMC1A/ATRX/KIF4A/CDC6/STAG2/FBXO5/MAD2L2/NEK2/KIF14/KIF18A/KIF25/PCID2/SGO1/TOP2A/RAN/CCNB1/ESPL1/DSCC1/HECW2/KIF2C/BOD1/CDCA5/NCAPG2/DSN1/NCAPD3/ANAPC1/RACGAP1/MAD2L1/PTTG1/CDT1/CTNNB1/AXIN2/UBE2C/HASPIN/AURKB/RRS1/KNTC1/KIF18B/KIF4B	42	BP	upregulated
GO:0000922	spindle pole	34/2124	170/19550	0.000315377430135966	0.00844241120671663	0.00727794069544537	DDX11/SMC1A/FRY/WDR62/AURKA/TPX2/CDC6/RAE1/CDC25B/FAM83D/STAG2/EMD/CSPP1/NEK2/GPSM2/AUNIP/SGO1/CCNB1/CKAP2/KIF20B/POC1B/NEDD1/PLK4/BOD1/LATS2/MAD2L1/CTNNB1/MTCL1/CKAP2L/PLK3/AURKB/NPM1/KNTC1/CEP63	34	CC	upregulated
GO:0001503	ossification	87/2049	408/18723	6.18281826547843e-10	2.17635202944841e-07	1.70324201009991e-07	TAC1/MRC2/CYP24A1/HGF/VCAN/TNC/FOXC1/COL11A1/HDAC7/CBFB/FSTL3/ATP6AP1/FERMT2/PTGS2/SNX10/TXLNG/MMP2/TGFB2/MMP9/BMP7/PHEX/CCN4/TGFB1/COMP/COL1A1/AREG/MGP/FBXO5/LOX/SPARC/WNT5A/RPS15/IGFBP5/CCN2/SPP1/FGF23/MSX2/TNFSF11/TWIST1/SNAI1/BMP4/SOX9/ATF4/SMO/LRP3/CHSY1/MYBBP1A/FIGNL1/IL6/YAP1/ITGA11/LEF1/CDH11/ECM1/CTSK/AHSG/GPC3/RBMX/MKX/VEGFC/MMP16/FGF18/MMP14/STC1/RUNX1/SHH/COL1A2/CTHRC1/DDX21/NAB2/CTNN…	87	BP	upregulated
GO:0001508	action potential	32/1779	134/18723	7.59930234903671e-07	9.70177599893687e-05	8.16991663068368e-05	ATP1A2/DSG2/NEDD4L/PKP2/SRI/GNA11/SLC9A1/MYH14/P2RX1/CNR1/FKBP1B/KCNJ2/AKAP9/TRPM4/DSC2/P2RX4/CD36/SCN7A/CHRNA1/CAMK2D/ANK2/NTRK2/GPD1L/GNAQ/RNF207/KCNB1/CACNB2/SCN9A/CLN3/CNR2/CALM1/DMD	32	BP	downregulated
GO:0001541	ovarian follicle development	15/2049	53/18723	0.000403251112683485	0.00614008818905338	0.0048053145850511	ZFX/FOXC1/ICAM1/AMH/INHBA/EREG/VGF/TAF4/GAS2/MMP14/INHBB/BCL2L1/CEBPB/IMMP2L/ZP3	15	BP	upregulated
GO:0001570	vasculogenesis	22/2049	80/18723	3.24527350396463e-05	0.00106118670206144	0.000830498810419248	HDAC7/TGFB1/RASIP1/ITGB8/CAV1/ENG/PDGFRB/AMOT/KDR/SMO/HEY2/YAP1/ACKR3/PAXIP1/SHH/CTNNB1/EGFL7/HEG1/CD34/GJC1/WT1/SOX18	22	BP	upregulated
GO:0001649	osteoblast differentiation	48/2049	229/18723	6.84587457048717e-06	0.000343513905148062	0.000268838545595927	MRC2/CYP24A1/HGF/VCAN/TNC/HDAC7/CBFB/ATP6AP1/FERMT2/BMP7/CCN4/COL1A1/AREG/FBXO5/LOX/RPS15/IGFBP5/SPP1/FGF23/MSX2/TWIST1/SNAI1/BMP4/SOX9/ATF4/SMO/LRP3/MYBBP1A/FIGNL1/IL6/YAP1/ITGA11/LEF1/RBMX/VEGFC/SHH/CTHRC1/DDX21/CTNNB1/AXIN2/PTK2/FASN/RSL1D1/CEBPB/ZHX3/SOX11/IARS1/SND1	48	BP	upregulated
GO:0001654	eye development	67/2049	371/18723	2.51402637041895e-05	0.00089017359766787	0.000696661683089001	VIM/FOXC1/PRDM1/TULP3/TGFB2/BMP7/BIRC7/FLT1/RPGRIP1L/RP1/MEIS3/WNT2/TSPAN12/CASP2/TGFBR1/SRF/PDGFRB/WNT5A/MFAP2/PROX1/RDH10/INHBA/TWIST1/BMP4/SOX9/BFSP1/ATF4/DLL4/COL5A1/NES/CDK4/AHI1/SKIL/ABI2/NKD1/COL8A1/DRD2/FREM2/SLC7A11/CACNA1C/LPCAT1/THY1/EPHB1/GRHL3/SPRY1/HCN1/SHH/FBN1/CTNNB1/CHD7/COL8A2/LAMB2/SH3PXD2B/PLAAT3/FOXC2/SOX11/IMPDH2/FJX1/ALDH1A3/WT1/COL4A1/NHS/HDAC2/DIO3/ARHGEF15/COL5A2/PRSS56	67	BP	upregulated
GO:0001655	urogenital system development	74/2049	338/18723	3.56819610853115e-09	8.84700319188938e-07	6.92378222641357e-07	PLXND1/TNC/ADAMTS6/FOXC1/PRDM1/HYAL2/FSTL3/NLE1/TP73/ARG2/ANGPT2/TGFB2/PDGFB/SIX4/MMP9/BMP7/RPGRIP1L/CTSH/EYA1/AMH/C1GALT1/TGFBR1/WFS1/NUP107/PTK7/PDGFRB/WNT5A/WDR77/NID1/PROX1/PKD2/RDH10/KCNJ8/SOX4/BMP4/SOX9/SIX1/PPAT/LIF/PODXL/SMO/LAMA5/AHI1/AGT/MYC/SULF1/YAP1/LGR5/ADAMTS16/GPC3/FREM2/KIF26B/HEYL/SPRY1/SHH/FBN1/CTNNB1/AR/PYGO1/ASXL1/LAMB2/SMARCC1/CD34/FOXC2/SOX11/CXCR2/EPHB3/PRKX/TACSTD2/AMER1/…	74	BP	upregulated
GO:0001656	metanephros development	27/2049	85/18723	1.85580781429859e-07	1.98306320727907e-05	1.5519716101155e-05	PDGFB/SIX4/BMP7/CTSH/EYA1/PDGFRB/PKD2/RDH10/BMP4/SOX9/SIX1/LIF/SMO/MYC/YAP1/GPC3/KIF26B/SPRY1/SHH/FBN1/CTNNB1/LAMB2/CD34/FOXC2/CXCR2/WT1/FOXD1	27	BP	upregulated
GO:0001657	ureteric bud development	23/2049	91/18723	9.16716510316864e-05	0.00217683793560957	0.00170362228671668	FOXC1/ARG2/SIX4/BMP7/EYA1/PKD2/BMP4/SOX9/SIX1/SMO/LAMA5/AGT/MYC/ADAMTS16/GPC3/KIF26B/SPRY1/SHH/CTNNB1/FOXC2/TACSTD2/WT1/FOXD1	23	BP	upregulated
GO:0001658	branching involved in ureteric bud morphogenesis	17/2049	56/18723	6.47231709438454e-05	0.00175378059707998	0.00137253199345778	SIX4/EYA1/PKD2/BMP4/SOX9/SIX1/SMO/LAMA5/AGT/MYC/ADAMTS16/GPC3/SHH/CTNNB1/TACSTD2/WT1/FOXD1	17	BP	upregulated
GO:0001666	response to hypoxia	60/2049	307/18723	5.6022806125167e-06	0.000299922093986689	0.000234723015083518	F7/PDK3/FUNDC1/PTGS2/NOX4/MMP2/DNMT3B/NOS1/ICAM1/ANGPT2/TGFB2/BMP7/TM9SF4/E2F1/AHCY/SUV39H1/PGK1/RGCC/PLAT/CAV1/CHCHD2/TBL2/CA9/SOD3/P2RX3/SLC11A2/SRF/SLC29A1/STC2/REG1A/PGF/TWIST1/PLAU/LOXL2/CCNB1/SLC2A8/MYC/PML/TP53/HSPD1/DRD2/VEGFC/EDNRA/MMP14/ALAS2/STC1/ITGA2/STOX1/HSP90B1/DDIT4/MECP2/PLK3/CD34/APOLD1/ASCL2/IRAK1/EIF4EBP1/LONP1/ERO1A/RYR2	60	BP	upregulated
GO:0001667	ameboidal-type cell migration	86/2049	475/18723	1.70551631975209e-06	0.000118672205318564	9.28744443889479e-05	PLXND1/TAC1/PIK3C2A/ANLN/ADGRA2/HDAC7/HYAL2/SCARB1/PTGS2/FAP/SEMA5B/ANGPT2/TGFB2/PPM1F/PATZ1/PDGFB/MMP9/BMP7/TIMP1/SRPX2/RGCC/CTSH/SYDE1/TGFB1/MET/TGFBR1/FOLR1/SRF/SPARC/AMOTL2/WNT5A/PIK3R3/PROX1/NRP2/TWIST1/PKN1/AGO2/PLCG1/BMP4/SOX9/ID1/AMOT/KDR/SMO/DLL4/LAMA5/LOXL2/AGT/ANXA3/PML/DUSP10/PTPRG/GNA12/GPC3/LCN2/VEGFC/GJA1/FGF18/BAG4/PAXIP1/STC1/PKN3/FSTL1/ADAMTS9/S100P/ITGA2/SHH/NOS3/JCAD/ADAM9/MEC…	86	BP	upregulated
GO:0001701	in utero embryonic development	84/2049	367/18723	2.94633754602975e-11	2.20386048443026e-08	1.7247704924061e-08	FOXC1/PRDM1/YBX3/ATP11A/POLB/MBD3/NLE1/PDGFB/CCNB1IP1/GINS1/SALL4/BMP7/HM13/RPGRIP1L/WNT2/DNAJB6/PLOD3/TGFBR1/KAT2A/MDFI/BYSL/SRF/PCDH12/NEK2/PKD2/RDH10/TWIST1/STIL/PLCG1/SNAI1/EIF2S2/AMOT/PRMT1/EMG1/LIF/SMO/TRIM28/WDR74/CCNB1/HEY2/NMT1/SKIL/YAP1/LEF1/BRCA2/CMTM3/TP53/FKBP10/PLK4/VASH2/ETNK2/RPL7L1/PSPH/NCAPG2/NSDHL/GINS4/CHEK1/EDNRA/PHF6/FLVCR1/MSX1/CSF2/E2F7/RPL13/NXN/CTNNB1/BMI1/AR/CHD7/BCL2L1…	84	BP	upregulated
GO:0001704	formation of primary germ layer	27/2049	121/18723	0.00022972268191994	0.00412810969552228	0.00323071348778825	FOXC1/COL11A1/MMP2/MMP9/BMP7/EYA1/COL12A1/SRF/WNT5A/COL7A1/DUSP4/INHBA/SNAI1/BMP4/COL5A1/COL4A2/LEF1/COL8A1/GJA1/MMP14/ETS2/DUSP2/ITGA5/ITGA2/CTNNB1/FOXC2/COL5A2	27	BP	upregulated
GO:0001706	endoderm formation	15/2049	54/18723	0.000502549111126302	0.0069397800970445	0.0054311640957907	COL11A1/MMP2/MMP9/COL12A1/COL7A1/DUSP4/INHBA/COL5A1/COL4A2/COL8A1/MMP14/DUSP2/ITGA5/CTNNB1/COL5A2	15	BP	upregulated
GO:0001736	establishment of planar polarity	20/2049	72/18723	6.25278325300795e-05	0.00174661038543956	0.00136692049057497	CELSR3/CELSR1/GPC4/RPGRIP1L/FZD3/PLEKHA4/PTK7/WNT5A/NKD1/CELSR2/GPC3/DAB2/GRHL3/CTHRC1/DACT1/BRSK2/ZNRF3/MED12/SAPCD2/SMURF1	20	BP	upregulated
GO:0001738	morphogenesis of a polarized epithelium	23/2049	94/18723	0.000155598085799272	0.00313501328425201	0.00245350304349092	CELSR3/CELSR1/GPC4/RPGRIP1L/FZD3/PLEKHA4/PTK7/WNT5A/LAMA5/AHI1/NKD1/CELSR2/MSN/GPC3/DAB2/GRHL3/CTHRC1/DACT1/BRSK2/ZNRF3/MED12/SAPCD2/SMURF1	23	BP	upregulated
GO:0001763	morphogenesis of a branching structure	50/2049	196/18723	7.08228629831165e-09	1.41574836326007e-06	1.1079834766648e-06	PLXND1/HGF/TNC/PRDM1/CELSR1/SIX4/BMP7/CTSH/EYA1/RASIP1/MET/WNT2/ENG/AREG/SRF/WNT5A/PLXNA1/PROX1/PKD2/RDH10/BMP4/SOX9/SIX1/KDR/SMO/DLL4/LAMA5/AGT/MYC/SULF1/YAP1/LEF1/PML/ADAMTS16/GPC3/DRD2/EDNRA/MMP14/SPRY1/SHH/CTNNB1/AR/FOXC2/TACSTD2/SOCS3/WT1/COL4A1/TGM2/TDGF1/FOXD1	50	BP	upregulated
GO:0001819	positive regulation of cytokine production	76/2049	467/18723	0.000259266783960428	0.00449696358034551	0.00351938343810814	DHX33/CX3CL1/NOX1/BRCA1/SLC11A1/HGF/EIF2AK2/HYAL2/PTGS2/HSP90AA1/OSM/XBP1/RGCC/SLC7A5/CD276/RIPK2/TGFB1/SERPINE1/KAT2A/PANX1/CD81/OAS3/IL26/GAPDH/IL17A/IL17F/POLR3G/WNT5A/IL1A/CD46/F3/TNFRSF8/TWIST1/EREG/IL1B/FFAR2/ATF4/LBP/CHI3L1/AGT/IL6/IL33/SULF1/LUM/HSPD1/RPS3/DRD2/RUNX1/SPON2/MNDA/CSF2/CGAS/DDX21/GPRC5B/NOD2/CEBPB/SAA1/HEG1/CD34/LPL/PTPN11/F2R/ATP6AP2/PLCB1/TBK1/IRAK1/PDE4B/ZP3/CXCL17/IL1RAP…	76	BP	upregulated
GO:0001822	kidney development	66/2049	293/18723	7.58910654635361e-09	1.46494237333484e-06	1.14648336246952e-06	PLXND1/ADAMTS6/FOXC1/PRDM1/HYAL2/FSTL3/NLE1/TP73/ARG2/ANGPT2/TGFB2/PDGFB/SIX4/MMP9/BMP7/RPGRIP1L/CTSH/EYA1/C1GALT1/TGFBR1/WFS1/NUP107/PTK7/PDGFRB/WNT5A/NID1/PROX1/PKD2/RDH10/KCNJ8/SOX4/BMP4/SOX9/SIX1/PPAT/LIF/PODXL/SMO/LAMA5/AHI1/AGT/MYC/SULF1/YAP1/ADAMTS16/GPC3/FREM2/KIF26B/HEYL/SPRY1/SHH/FBN1/CTNNB1/PYGO1/ASXL1/LAMB2/CD34/FOXC2/SOX11/CXCR2/PRKX/TACSTD2/AMER1/WT1/MME/FOXD1	66	BP	upregulated
GO:0001823	mesonephros development	23/2049	96/18723	0.000217677791027292	0.00400795046617635	0.00313667527864104	FOXC1/ARG2/SIX4/BMP7/EYA1/PKD2/BMP4/SOX9/SIX1/SMO/LAMA5/AGT/MYC/ADAMTS16/GPC3/KIF26B/SPRY1/SHH/CTNNB1/FOXC2/TACSTD2/WT1/FOXD1	23	BP	upregulated
GO:0001824	blastocyst development	24/2049	106/18723	0.000397694773011846	0.00608645913479	0.00476334377474682	NLE1/CCNB1IP1/GINS1/SALL4/TGFBR1/BYSL/SRF/NEK2/EMG1/WDR74/SKIL/YAP1/BRCA2/CMTM3/RPL7L1/NCAPG2/GINS4/CHEK1/PHF6/RPL13/RRM2/ZP3/STMN3/PLPP4	24	BP	upregulated
GO:0001837	epithelial to mesenchymal transition	41/2049	157/18723	7.77537448983345e-08	9.49547774431905e-06	7.43128702583652e-06	HGF/FOXC1/TCOF1/FERMT2/TGFB2/BMP7/FAM83D/RGCC/TGFB1/WNT2/EZH2/TGFBR1/ENG/COL1A1/WNT5A/MAD2L2/TWIST1/SNAI1/BMP4/SOX9/IL1B/POLR1B/FOXA2/TRIM28/LOXL2/HEY2/IL6/LEF1/ZNF750/IL17RD/DAB2/PDPN/MSX1/HEYL/SPRY1/NOLC1/CTNNB1/AXIN2/ZNF703/S100A4/HDAC2	41	BP	upregulated
GO:0001838	embryonic epithelial tube formation	30/2049	121/18723	1.27099068784956e-05	0.000539404842276011	0.00042214539531487	CELSR1/TULP3/TGFB2/CECR2/SIX4/SALL4/BMP7/FZD3/TGFB1/KAT2A/FOLR1/PTK7/WNT5A/MTHFD1L/TWIST1/STIL/SOX4/BMP4/SOX9/SIX1/KIF20B/GRHL3/DLC1/CTHRC1/CTNNB1/RPS7/SOX11/MED12/TCTN1/TRIM71	30	BP	upregulated
GO:0001841	neural tube formation	26/2049	102/18723	2.8062903928205e-05	0.00096510584543896	0.000755304655635718	CELSR1/TULP3/TGFB2/CECR2/SALL4/BMP7/FZD3/TGFB1/KAT2A/FOLR1/PTK7/WNT5A/MTHFD1L/TWIST1/STIL/SOX4/BMP4/KIF20B/GRHL3/DLC1/CTHRC1/RPS7/SOX11/MED12/TCTN1/TRIM71	26	BP	upregulated
GO:0001843	neural tube closure	22/2049	88/18723	0.000153436169002313	0.00313501328425201	0.00245350304349092	CELSR1/TULP3/TGFB2/CECR2/SALL4/FZD3/TGFB1/KAT2A/FOLR1/PTK7/WNT5A/MTHFD1L/TWIST1/STIL/BMP4/KIF20B/GRHL3/DLC1/CTHRC1/RPS7/MED12/TRIM71	22	BP	upregulated
GO:0001885	endothelial cell development	19/2049	64/18723	3.46547031455754e-05	0.00111491260012432	0.000872545411967544	TNMD/ICAM1/MET/PLOD3/RAP2C/IL1B/MSN/ROBO4/STC1/CLDN1/FASN/HEG1/CDH5/PLCB1/COL18A1/SOX18/COL15A1/S1PR3/GPX1	19	BP	upregulated
GO:0001886	endothelial cell morphogenesis	7/2049	13/18723	0.00017555360763518	0.00343304832708797	0.00268674922727526	TNMD/MET/PLOD3/STC1/HEG1/COL18A1/COL15A1	7	BP	upregulated
GO:0001890	placenta development	37/2049	144/18723	5.09879204216446e-07	4.55390620601674e-05	3.56394749341551e-05	PRDM1/PTGS2/HSP90AB1/PDGFB/BMP7/ITGB8/WNT2/DNAJB6/MDFI/PCDH12/STC2/PKD2/SPP1/SNAI1/LIF/TRIM28/ADAM19/HEY2/CTSV/LEF1/PLK4/VASH2/ETNK2/NSDHL/GJA1/STC1/TPPP3/CCNF/CSF2/E2F7/HTRA1/PTK2/CEBPB/FOSL1/ASCL2/SOCS3/MME	37	BP	upregulated
GO:0001892	embryonic placenta development	21/2049	82/18723	0.000149070501293783	0.00309735374910416	0.0024240301909943	PRDM1/PDGFB/BMP7/WNT2/DNAJB6/MDFI/PCDH12/PKD2/SNAI1/LIF/TRIM28/HEY2/LEF1/PLK4/VASH2/NSDHL/CSF2/E2F7/CEBPB/ASCL2/SOCS3	21	BP	upregulated
GO:0001942	hair follicle development	21/2049	81/18723	0.000123462858642879	0.00266225848062161	0.00208351885383576	CDH3/TGFB2/FZD3/WNT5A/IGFBP5/INHBA/SNAI1/SOX9/KRT17/SMO/LAMA5/FST/LGR5/NOM1/NSDHL/APCDD1/FOXQ1/SHH/CTNNB1/HDAC2/SOX18	21	BP	upregulated
GO:0002027	regulation of heart rate	22/1779	103/18723	0.00022654470947254	0.00793597168243745	0.00668292352205259	ISL1/DSG2/PKP2/SRI/SLC1A1/EPAS1/CASQ2/FKBP1B/KCNJ2/EDN3/EDN2/AKAP9/TRPM4/DSC2/CAMK2D/ANK2/GPD1L/ATP5PF/CACNB2/RNLS/CALM1/DMD	22	BP	downregulated
GO:0002053	positive regulation of mesenchymal cell proliferation	9/2049	22/18723	0.000290766211324244	0.00481979226749107	0.00377203345730154	WNT2/WNT5A/PRRX1/SOX9/SIX1/SMO/MYC/SHH/CTNNB1	9	BP	upregulated
GO:0002062	chondrocyte differentiation	25/2049	106/18723	0.000154477043667265	0.00313501328425201	0.00245350304349092	COL11A1/CCN4/TGFB1/COMP/TGFBR1/CCN2/TGFBI/BMP4/SOX9/CHSY1/LOXL2/ADAMTS7/SULF1/ECM1/SERPINH1/MKX/ADAMTS12/FGF18/RUNX1/CTNNB1/AXIN2/PTPN11/CREB3L2/COL27A1/ANXA6	25	BP	upregulated
GO:0002064	epithelial cell development	44/2049	220/18723	5.36661379304063e-05	0.00158979291770075	0.00124419305707336	TNMD/VIM/PRDM1/ATRX/ICAM1/PDGFB/MET/PLOD3/RHEB/WNT5A/PROX1/ONECUT2/RAP2C/POF1B/BMP4/SOX9/IL1B/BFSP1/ATF4/PODXL/SMO/YAP1/ABI2/MSN/ROBO4/GPAT4/STC1/CLDN1/AR/FASN/CDH2/ASXL1/LAMB2/HEG1/FOXC2/CDH5/YIPF6/PLCB1/COL18A1/RILPL1/SOX18/COL15A1/S1PR3/GPX1	44	BP	upregulated
GO:0002181	cytoplasmic translation	35/2049	148/18723	7.79987455987247e-06	0.000379077263501534	0.000296670902286506	RPS20/YBX3/PKM/FTSJ1/RPS5/RPLP0/AARS1/EIF3E/RPS19/EIF3B/RPS15/EIF2S2/EIF2S3/DENR/RPS2/RPL32/RPS3A/RPL37/RPL10/RPL7/EIF3H/RPS3/RPL8/RPL29/RPL22L1/RPS14/RPL13/EEF2/RPS21/RPS7/EIF2S3B/RPL35A/RPS4X/RPL39/RPLP0P6	35	BP	upregulated
GO:0002221	pattern recognition receptor signaling pathway	32/1779	172/18723	0.000163481703151795	0.00653628785043737	0.00550424240036831	BTK/NR1H3/GRAMD4/RIOK3/MAP2K6/BIRC2/TICAM1/SMPDL3B/RSAD2/OASL/CD36/APPL2/DAB2IP/DDX60/BCL10/TNIP1/COLEC12/FCRL3/GFI1/CTSS/INAVA/SLC15A2/F2RL1/TLR3/PRKCE/MYD88/TLR10/LRRC19/S100A14/PLCG2/PJA2/LGR4	32	BP	downregulated
GO:0002224	toll-like receptor signaling pathway	26/1779	121/18723	5.73383245955015e-05	0.00305008032223293	0.00256848869240667	BTK/NR1H3/GRAMD4/BIRC2/TICAM1/SMPDL3B/RSAD2/CD36/APPL2/DAB2IP/BCL10/TNIP1/COLEC12/FCRL3/GFI1/CTSS/F2RL1/TLR3/PRKCE/MYD88/TLR10/LRRC19/S100A14/PLCG2/PJA2/LGR4	26	BP	downregulated
GO:0002263	cell activation involved in immune response	47/1779	279/18723	7.63958329589007e-05	0.00380565722913154	0.00320476398242656	ITGAL/BTK/GRN/PARP3/SPHK2/PRKCZ/RORA/RAB27A/TBX21/STXBP2/CEACAM1/PSEN1/HMOX1/CHGA/SMAD7/PYCARD/PIK3CG/GBF1/SNX4/FOXP1/VAMP8/PTK2B/LY9/PCK1/TICAM1/FGL2/LGALS3/DOCK10/BLK/RORC/IL18/PLCL2/KIT/ZBTB7B/IL6R/DNASE1L3/F2RL1/PTGDR/SCNN1B/LGALS9/PRKCE/CCL19/MYD88/GAPT/CD19/PLCG2/CD177	47	BP	downregulated
GO:0002274	myeloid leukocyte activation	41/1779	223/18723	2.84149031066003e-05	0.00181381798163799	0.00152742566874778	KMT2E/BTK/NR1H3/GRN/STAP1/TRAF3IP2/SPHK2/RORA/STXBP2/PSEN1/HMOX1/CHGA/PYCARD/NDRG1/PIK3CG/SNX4/FOXP1/CNR1/VAMP8/EDN2/TICAM1/BLK/CD226/IL18/KIT/DNASE1L3/PRKCD/IL15/F2RL1/TLR3/PTGDR/SCNN1B/LGALS9/PRKCE/MYD88/PLA2G2A/CNR2/MYO18A/PLCG2/PJA2/CD177	41	BP	downregulated
GO:0002275	myeloid cell activation involved in immune response	22/1779	91/18723	3.18487820433926e-05	0.00201067310812407	0.00169319840684133	BTK/GRN/SPHK2/STXBP2/HMOX1/CHGA/PYCARD/PIK3CG/SNX4/VAMP8/TICAM1/BLK/KIT/DNASE1L3/F2RL1/PTGDR/SCNN1B/LGALS9/PRKCE/MYD88/PLCG2/CD177	22	BP	downregulated
GO:0002366	leukocyte activation involved in immune response	46/1779	275/18723	0.000107598653711434	0.0049452341245775	0.00416440768385473	ITGAL/BTK/GRN/PARP3/SPHK2/PRKCZ/RORA/RAB27A/TBX21/STXBP2/CEACAM1/PSEN1/HMOX1/CHGA/SMAD7/PYCARD/PIK3CG/SNX4/FOXP1/VAMP8/PTK2B/LY9/PCK1/TICAM1/FGL2/LGALS3/DOCK10/BLK/RORC/IL18/PLCL2/KIT/ZBTB7B/IL6R/DNASE1L3/F2RL1/PTGDR/SCNN1B/LGALS9/PRKCE/CCL19/MYD88/GAPT/CD19/PLCG2/CD177	46	BP	downregulated
GO:0002367	cytokine production involved in immune response	23/1779	98/18723	3.53113425265932e-05	0.00211316315432581	0.00177950581416911	BTK/SPHK2/PRKCZ/TBX21/HMOX1/SMAD7/CD160/TICAM1/TRPM4/RSAD2/CD36/BCL10/CD226/IL18/CD96/KIT/FZD5/INAVA/F2RL1/TLR3/B2M/PLCG2/DENND1B	23	BP	downregulated
GO:0002429	immune response-activating cell surface receptor signaling pathway	47/1779	291/18723	0.000212857829722145	0.00773967235287166	0.00651761882347087	BTK/CD22/STAP1/CEACAM1/PSEN1/MEF2C/FYB1/EZR/BLNK/BMX/CD79A/BTNL8/HHLA2/FOXP1/CD160/LGALS3/TESPA1/APPL2/BLK/BCL10/CD226/PLCL2/MS4A1/FCRL3/PRKCD/ERMAP/BTNL3/GCSAML/PRKCE/BCL2/KLHL6/CD19/PLCG2/IGHA2/IGHA1/IGHM/IGHV6-1/IGHV1-3/IGHV3-13/IGHV3-15/IGHV1-18/DENND1B/IGLC6/IGHV3-72/IGLL5/IGHV4-4/IGHV3-64D	47	BP	downregulated
GO:0002444	myeloid leukocyte mediated immunity	22/1779	99/18723	0.000123430933408059	0.00537205085173713	0.00452383229619969	KMT2E/BTK/STAP1/TRAF3IP2/SPHK2/STXBP2/HMOX1/CTSG/CHGA/PIK3CG/SNX4/VAMP8/TICAM1/BLK/KIT/DNASE1L3/F2RL1/PTGDR/SCNN1B/LGALS9/MYD88/CD177	22	BP	downregulated
GO:0002526	acute inflammatory response	31/2049	112/18723	7.43828535889007e-07	6.18204160938864e-05	4.83814788913771e-05	TAC1/PTGS2/GSTP1/EIF2AK1/ICAM1/OSM/TFR2/IL1A/F3/TNFSF11/TREM1/IL1B/FFAR2/LBP/IL6/S100A8/AHSG/OSMR/PTGES/LCN2/REG3A/CEBPB/SAA1/ANO6/F2/CXCR2/ZP3/SERPINA1/C2CD4A/C2CD4B/ORM2	31	BP	upregulated
GO:0002675	positive regulation of acute inflammatory response	11/2049	28/18723	9.57083717333853e-05	0.00219127257018906	0.00171491902349619	TAC1/PTGS2/OSM/TNFSF11/IL1B/FFAR2/IL6/OSMR/ZP3/C2CD4A/C2CD4B	11	BP	upregulated
GO:0002685	regulation of leukocyte migration	37/1779	210/18723	0.00016938515488006	0.00666518982730098	0.00561279143351661	CD9/STAP1/MADCAM1/HMOX1/MAPK3/SMPD3/PYCARD/WASL/DOCK8/ADTRP/BMP5/PADI2/DUSP1/PTK2B/EDN3/EDN2/LGALS3/P2RX4/CCL21/CCL28/MIA3/JAM2/CXCL13/NBL1/MICOS10-NBL1/IL6R/F2RL1/LGALS9/GCSAML/PDGFD/CCL19/MYD88/CAMK1D/GAS6/C10orf99/S100A14/MMP28	37	BP	downregulated
GO:0002718	regulation of cytokine production involved in immune response	23/1779	96/18723	2.48296041184925e-05	0.0016209781325084	0.00136503421684918	BTK/SPHK2/PRKCZ/TBX21/HMOX1/SMAD7/CD160/TICAM1/TRPM4/RSAD2/CD36/BCL10/CD226/IL18/CD96/KIT/FZD5/INAVA/F2RL1/TLR3/B2M/PLCG2/DENND1B	23	BP	downregulated
GO:0002720	positive regulation of cytokine production involved in immune response	16/1779	65/18723	0.000295500408649453	0.00961269830394963	0.00809490383490495	SPHK2/PRKCZ/CD160/TICAM1/RSAD2/CD36/BCL10/CD226/IL18/KIT/FZD5/INAVA/F2RL1/B2M/PLCG2/DENND1B	16	BP	downregulated
GO:0002757	immune response-activating signal transduction	47/1779	291/18723	0.000212857829722145	0.00773967235287166	0.00651761882347087	BTK/CD22/STAP1/CEACAM1/PSEN1/MEF2C/FYB1/EZR/BLNK/BMX/CD79A/BTNL8/HHLA2/FOXP1/CD160/LGALS3/TESPA1/APPL2/BLK/BCL10/CD226/PLCL2/MS4A1/FCRL3/PRKCD/ERMAP/BTNL3/GCSAML/PRKCE/BCL2/KLHL6/CD19/PLCG2/IGHA2/IGHA1/IGHM/IGHV6-1/IGHV1-3/IGHV3-13/IGHV3-15/IGHV1-18/DENND1B/IGLC6/IGHV3-72/IGLL5/IGHV4-4/IGHV3-64D	47	BP	downregulated
GO:0002764	immune response-regulating signaling pathway	77/1779	468/18723	1.19379077937811e-06	0.000131890923606293	0.000111066040931615	BTK/CD22/NR1H3/STAP1/GRAMD4/CEACAM1/PSEN1/MEF2C/FYB1/EZR/BLNK/RIOK3/BMX/CD79A/MAP2K6/BIRC2/BTNL8/HHLA2/FOXP1/CD160/TICAM1/SMPDL3B/LGALS3/RSAD2/KLRC1/OASL/CD36/TESPA1/APPL2/BLK/DAB2IP/DDX60/BCL10/TNIP1/MS4A2/CD226/PLCL2/MS4A1/KIT/COLEC12/FCRL3/GFI1/CTSS/INAVA/SLC15A2/PRKCD/ERMAP/F2RL1/TLR3/BTNL3/GCSAML/PRKCE/BCL2/KLHL6/MYD88/TLR10/CD19/LRRC19/BTLA/S100A14/PLCG2/PJA2/LGR4/IGHA2/IGHA1/IGHM/IGHV6-1/I…	77	BP	downregulated
GO:0002768	immune response-regulating cell surface receptor signaling pathway	51/1779	315/18723	0.000110212386766683	0.00494664189042653	0.0041655931708855	BTK/CD22/STAP1/CEACAM1/PSEN1/MEF2C/FYB1/EZR/BLNK/BMX/CD79A/BTNL8/HHLA2/FOXP1/CD160/LGALS3/KLRC1/TESPA1/APPL2/BLK/BCL10/MS4A2/CD226/PLCL2/MS4A1/KIT/FCRL3/PRKCD/ERMAP/BTNL3/GCSAML/PRKCE/BCL2/KLHL6/CD19/BTLA/PLCG2/IGHA2/IGHA1/IGHM/IGHV6-1/IGHV1-3/IGHV3-13/IGHV3-15/IGHV1-18/DENND1B/IGLC6/IGHV3-72/IGLL5/IGHV4-4/IGHV3-64D	51	BP	downregulated
GO:0002790	peptide secretion	41/1779	242/18723	0.000187634133325401	0.00723461809365389	0.00609230997360327	BAD/ABCC8/BAIAP3/GIPR/ISL1/CASR/SRI/LTBP4/CHGA/SYTL4/SMPD3/SFRP1/PPARD/HMGCR/GCG/HDAC1/CNR1/FKBP1B/ACVR1C/PFKFB2/EDN3/TRPM4/BLK/HADH/PFKL/ILDR1/CAMK2G/TCF7L2/SIDT2/ADRA2A/TIAM1/KCNB1/CAMK2N1/PRKCE/C2CD2L/ADCY5/RIMS2/UCN3/C1QTNF12/RFX6/ITSN1	41	BP	downregulated
GO:0002791	regulation of peptide secretion	36/1779	200/18723	0.000132719037728807	0.00563571826373666	0.00474586801156771	BAD/ABCC8/BAIAP3/GIPR/ISL1/CASR/SRI/CHGA/SYTL4/SFRP1/PPARD/HMGCR/GCG/HDAC1/CNR1/FKBP1B/ACVR1C/PFKFB2/TRPM4/BLK/HADH/PFKL/ILDR1/TCF7L2/SIDT2/ADRA2A/TIAM1/KCNB1/CAMK2N1/PRKCE/C2CD2L/ADCY5/UCN3/C1QTNF12/RFX6/ITSN1	36	BP	downregulated
GO:0003007	heart morphogenesis	52/2049	246/18723	2.22453951789628e-06	0.000146281807418586	0.000114482085773517	PLXND1/ELN/FOXC1/COL11A1/TGFB2/BMP7/EYA1/TGFB1/WNT2/TGFBR1/ENG/FOLR1/SRF/WNT5A/PROX1/NRP2/PKD2/TWIST1/STIL/SNAI1/SOX4/BMP4/SOX9/SIX1/FGFRL1/SMO/DLL4/COL5A1/AHI1/HEY2/YAP1/TP53/MSX1/HEYL/SPRY1/SHH/DLC1/NOS3/CTNNB1/AXIN2/PTK2/S1PR1/CHD7/ASXL1/HEG1/FOXC2/SOX11/EPHB4/RYR2/SOX18/MIR17HG/GJA5	52	BP	upregulated
GO:0003012	muscle system process	71/1779	452/18723	1.58085584747763e-05	0.00112562765578021	0.000947896973288596	ABCC8/IGF1/ATP1A2/DSG2/NEDD4L/PKP2/CTDP1/MYLK/TNFRSF1A/MEF2A/ATP2B1/SRI/PPP1R12B/SLC9A1/MYL6/HMOX1/CHGA/SMAD7/MYH14/PIK3CG/P2RX1/CAMTA2/CHRNE/MAP2K6/PPARGC1A/CASQ2/FKBP1B/MYOT/SSPN/KCNJ2/EDN3/BECN1/EDN2/AKAP9/TRPM4/DSC2/P2RX4/SCN7A/KLF4/TMOD1/PLCE1/CHRNA1/TMOD3/GATA6/CAMK2D/ANK2/GSN/CAMK2G/HTR7/ADRA2A/GPD1L/KCNMA1/TIAM1/FBXO32/KIT/RNF207/PDE9A/LMNA/LMOD1/IL15/PI16/ARHGAP42/CACNB2/SCNN1B/P2RY1/DES…	71	BP	downregulated
GO:0003018	vascular process in circulatory system	45/1779	263/18723	7.37262256599547e-05	0.00371541374049508	0.00312876946568007	ABCC8/ATP1A2/CASR/SLC44A1/ATP2B1/ATP2A3/CEACAM1/SLC4A4/TJP3/SLC1A1/SH3GL2/P2RX1/ABCC3/SLC9A3R1/PPARD/HMGCR/ECE1/SLC16A7/ABCG2/EDN3/ATP8A1/EDN2/APOE/TRPM4/CD36/SLCO2B1/AGTR1/HTR7/ADRA2A/SLC2A13/BMP6/KCNMA1/SLC15A2/F2RL1/SLC29A4/FABP5/ARHGAP42/SLC27A4/SCNN1B/P2RY1/INSR/PDE3A/SLC6A9/SLC22A5/AVPR1B	45	BP	downregulated
GO:0003018	vascular process in circulatory system	58/2049	263/18723	1.31766278505721e-07	1.48771586901554e-05	1.16430620272484e-05	PIK3C2A/SLC38A5/ABCC2/SLC4A8/FOXC1/TBXAS1/SLC2A3/ABCC9/FERMT2/PTGS2/SLC1A3/NOS1/ICAM1/SLC5A1/ABCC1/SLC7A5/SLC1A5/TGFB1/COMP/CAV1/PLOD3/SOD3/SLC29A1/HRH2/WDR35/KCNJ8/ACE2/LRP3/SLC6A6/CHRM3/KCNMB4/AGT/SLC5A6/SLC7A1/EDNRA/GJA1/SLC6A1/SLC6A20/GUCY1A1/NOS3/NPR1/APLN/FGA/FGB/FOXC2/HTR1D/CDH5/CXCR2/OXTR/F2R/ADRA2C/SMTNL2/SLC38A3/C2CD4A/C2CD4B/ITGA1/GPX1/GJA5	58	BP	upregulated
GO:0003073	regulation of systemic arterial blood pressure	22/2049	96/18723	0.000571874646320453	0.00762106143577035	0.00596434392199238	NOX1/WNK1/RPS6KA2/PDGFB/NMU/ACE2/AGT/CORIN/ADAMTS16/DRD2/GJA1/NOS3/NAV2/MECP2/AR/APLN/OXTR/F2R/ATP6AP2/MME/GJA5/RASL10B	22	BP	upregulated
GO:0003151	outflow tract morphogenesis	21/2049	74/18723	2.91106898320647e-05	0.000989763454290199	0.000774602027887893	PLXND1/ELN/FOXC1/TGFB2/BMP7/EYA1/ENG/FOLR1/WNT5A/NRP2/TWIST1/BMP4/SIX1/HEY2/HEYL/CTNNB1/FOXC2/SOX11/SOX18/MIR17HG/GJA5	21	BP	upregulated
GO:0003156	regulation of animal organ formation	11/2049	28/18723	9.57083717333853e-05	0.00219127257018906	0.00171491902349619	BMP7/WNT2/WNT5A/BMP4/SIX1/SULF1/SPRY1/SHH/CTNNB1/AR/WT1	11	BP	upregulated
GO:0003158	endothelium development	39/2049	136/18723	9.95853608789777e-09	1.8058145439388e-06	1.41325445151698e-06	TNMD/ICAM1/MET/PLOD3/PROX1/RAP2C/BMP4/IL1B/ID1/KDR/DLL4/HEY2/MSN/LCN2/ZEB1/ADAMTS12/GJA1/ROBO4/STC1/PDPN/CLDN1/FSTL1/CTNNB1/CXCL10/FASN/S1PR1/HEG1/CD34/FOXC2/APOLD1/CDH5/PLCB1/COL18A1/GJA4/SOX18/COL15A1/S1PR3/GPX1/GJA5	39	BP	upregulated
GO:0003179	heart valve morphogenesis	15/2049	55/18723	0.000621996321771223	0.00814447700104813	0.00637397589671812	ELN/TGFB2/TGFB1/TWIST1/SNAI1/SOX4/BMP4/SOX9/FGFRL1/DLL4/HEY2/ADAMTS9/HEYL/NOS3/GJA5	15	BP	upregulated
GO:0003205	cardiac chamber development	33/2049	161/18723	0.00027319539485583	0.00468424424876014	0.00366595177714851	PLXND1/ADAMTS6/FOXC1/PRDM1/COL11A1/TGFB2/SALL4/BMP7/NPRL3/TGFB1/WNT2/TGFBR1/ENG/PTK7/SRF/WNT5A/PROX1/NRP2/SOX4/BMP4/FGFRL1/SMO/DLL4/HEY2/TP53/HEYL/CHD7/HEG1/FOXC2/SOX11/RYR2/MIR17HG/GJA5	33	BP	upregulated
GO:0003206	cardiac chamber morphogenesis	26/2049	121/18723	0.000551813914103877	0.00742107259676359	0.00580782999982431	FOXC1/COL11A1/TGFB2/BMP7/TGFB1/WNT2/TGFBR1/ENG/SRF/WNT5A/PROX1/NRP2/SOX4/BMP4/FGFRL1/SMO/DLL4/HEY2/TP53/HEYL/CHD7/HEG1/FOXC2/SOX11/RYR2/MIR17HG	26	BP	upregulated
GO:0003209	cardiac atrium morphogenesis	10/2049	29/18723	0.000679004969551365	0.00873799083396853	0.00683846770692478	TGFB2/WNT2/ENG/WNT5A/PROX1/SOX4/SMO/DLL4/HEY2/HEG1	10	BP	upregulated
GO:0003222	ventricular trabecula myocardium morphogenesis	7/2049	13/18723	0.00017555360763518	0.00343304832708797	0.00268674922727526	TGFB2/TGFBR1/ENG/DLL4/HEY2/CHD7/HEG1	7	BP	upregulated
GO:0003279	cardiac septum development	25/2049	103/18723	9.44894999371358e-05	0.00219127257018906	0.00171491902349619	PLXND1/ADAMTS6/PRDM1/TGFB2/SALL4/BMP7/NPRL3/TGFBR1/ENG/PTK7/WNT5A/PROX1/NRP2/SOX4/BMP4/FGFRL1/SMO/HEY2/TP53/HEYL/CHD7/HEG1/SOX11/MIR17HG/GJA5	25	BP	upregulated
GO:0003401	axis elongation	15/2049	27/18723	1.77357434513334e-08	2.72129971314819e-06	2.12972530674716e-06	TNC/SIX4/AREG/PTK7/WNT5A/RDH10/BMP4/SOX9/SIX1/TRIM28/YAP1/NKD1/SPRY1/SHH/MED12	15	BP	upregulated
GO:0003678	DNA helicase activity	25/2073	72/18368	1.35384787149895e-07	3.76031246308834e-05	3.40599622408684e-05	DDX11/RFC2/POLQ/MCM2/ATRX/RAD54L/MCM4/TWNK/MCM3/ASCC3/IGHMBP2/RFC3/DSCC1/DNA2/RECQL4/RFC4/RAD54L2/MCM7/NAV2/CHD7/RUVBL1/ERCC6L/GTF2F2/RAD54B/DDX3X	25	MF	upregulated
GO:0003779	actin binding	69/1819	441/18368	8.57158303522417e-05	0.003415934572556	0.00289061182279489	LASP1/SCIN/LIMA1/MYLK/CAPZB/CEACAM1/EPB41L3/ADD1/PHACTR3/MAEA/EZR/MYO3A/MISP/CORO2B/MYH14/WASL/CORO2A/PDLIM1/PFN1/MYOT/PLS1/PDLIM2/GIPC1/VASP/MYO5C/MICAL2/AVIL/VILL/FLNB/TMOD1/ITPRID2/TMOD3/SHROOM3/PARVG/FGD4/CGN/IQGAP2/GSN/KCNMA1/RUSC1/LMOD1/ARPC2/MICALL2/PKNOX2/CLMN/CACNB2/MYO1A/MYO5B/FAM107A/MYO7B/PRKCE/WIPF2/TLN2/SYNPO/SNTG2/SYNE3/MYO1D/EPS8L2/ADSS1/ESPN/MYO18A/GMFB/MYO1C/NRAP/EPS8L3/DMD/INF2…	69	MF	downregulated
GO:0003954	NADH dehydrogenase activity	13/1819	45/18368	0.000296186425551032	0.00817170753571565	0.00691501371394447	NDUFC1/NDUFB3/NDUFA5/NDUFA10/NDUFA2/NDUFB10/NDUFS2/NDUFS4/NDUFV1/NDUFB1/ND5/ND3/ND4	13	MF	downregulated
GO:0003955	NAD(P)H dehydrogenase (quinone) activity	13/1819	45/18368	0.000296186425551032	0.00817170753571565	0.00691501371394447	NDUFC1/NDUFB3/NDUFA5/NDUFA10/NDUFA2/NDUFB10/NDUFS2/NDUFS4/NDUFV1/NDUFB1/ND5/ND3/ND4	13	MF	downregulated
GO:0004129	cytochrome-c oxidase activity	8/1819	19/18368	0.000252904292763032	0.00777500054322922	0.00657931468391046	COX4I1/COX5B/CYB5A/COX5A/COX2/COX1/COX3/MTCO2P12	8	MF	downregulated
GO:0004222	metalloendopeptidase activity	26/2073	111/18368	0.000213451439741631	0.00988102289803966	0.00894998142074557	MBTPS2/ADAMTS6/ADAMTS2/MMP2/MMP9/PHEX/MMP19/ADAM19/ADAMTS7/MMP7/ADAMTS14/ADAMTS16/ADAM12/MMP3/ADAMTS12/ADAMTS5/MMP16/MMP14/ADAMTS4/ADAMTS9/MMP10/ADAM9/MME/MMP1/ADAM32/MMP12	26	MF	upregulated
GO:0004252	serine-type endopeptidase activity	36/2073	174/18368	0.000223428133932623	0.00992914627196577	0.00899357035956159	PRSS22/F7/FAP/MMP2/GZMB/MMP9/PRSS33/CTSH/PLAT/F3/PLAU/MMP19/F10/KLK10/CTSV/MMP7/TMPRSS13/CTSK/CORIN/MMP3/PRSS23/MMP14/TMPRSS3/HTRA1/MMP10/TMPRSS5/KLK6/HTRA3/PCSK1/F2/IMMP2L/KLK12/LONP1/MMP1/PRSS56/MMP12	36	MF	upregulated
GO:0004300	enoyl-CoA hydratase activity	7/1819	10/18368	8.46391041503342e-06	0.000505953755920886	0.000428145175965141	HADHA/EHHADH/ECHDC2/ECHS1/HADHB/AUH/ECI1	7	MF	downregulated
GO:0004386	helicase activity	38/2073	156/18368	3.16785804064909e-06	0.000397203950639083	0.00035977732418491	DHX33/DDX11/RFC2/POLQ/MCM2/MOV10L1/ATRX/RAD54L/SMARCA1/MCM4/TWNK/DDX55/MCM3/ASCC3/DDX54/DDX39A/DDX31/HELZ2/IGHMBP2/RFC3/DHX34/DDX56/DSCC1/DNA2/DHX37/RECQL4/RFC4/RAD54L2/DDX21/MCM7/NAV2/CHD7/RUVBL1/DDX10/ERCC6L/GTF2F2/RAD54B/DDX3X	38	MF	upregulated
GO:0004620	phospholipase activity	27/1819	104/18368	2.13320310802742e-06	0.000208666049476136	0.000176576142434805	GDE1/CASR/MGLL/PLD1/PITPNM3/HMOX1/ABHD4/GDPD3/SMPD3/PLCD4/PRDX6/PNPLA7/SMPDL3B/PLAAT4/PLAAT2/PLCE1/PLCL2/ABHD3/PLCD3/LIPH/LIPC/ASPG/SMPD1/PLCD1/PLA2G2A/PLCG2/PNLIPRP2	27	MF	downregulated
GO:0004879	nuclear receptor activity	14/1819	52/18368	0.000393090711816093	0.00919490447639383	0.0077808573391515	NR1H3/RORA/VDR/PPARD/NR3C1/NR5A2/PPARG/ESR2/RORC/ARNT/THRB/NR3C2/NR2F6/RXRA	14	MF	downregulated
GO:0005125	cytokine activity	46/2073	235/18368	0.000132132767712771	0.00667270476949493	0.00604396774801	CX3CL1/CXCL2/TGFB2/IL11/OSM/BMP7/TIMP1/TGFB1/NAMPT/WNT2/CSF3/AREG/IL26/IL17A/IL17F/WNT5A/IL1A/CCL20/SPP1/TNFSF11/INHBA/CXCL6/BMP4/IL1B/LIF/GDF15/GDF11/IL6/IL1RN/IL33/CMTM3/CMTM7/CXCL16/IL24/INHBB/CXCL3/CXCL1/CSF2/TNFRSF11B/CXCL10/CXCL11/CXCL8/CMTM8/TNFSF15/BMP8A/TAFA5	46	MF	upregulated
GO:0005178	integrin binding	35/2073	144/18368	8.03628965540832e-06	0.00081166525519624	0.000735185924456493	CX3CL1/ACTN1/FERMT2/FAP/ICAM1/CCN4/COMP/ITGB8/CD81/VWF/CCN6/CCN2/SPP1/TGFBI/IL1B/KDR/COL5A1/LAMA5/MFGE8/THY1/ADAMTS5/MMP14/ITGA2/ESM1/FBN1/COL3A1/ADAM9/PTK2/FRMD5/LAMB2/PPIA/ITGBL1/EGFL6/S1PR3/LYN	35	MF	upregulated
GO:0005201	extracellular matrix structural constituent	60/2073	172/18368	2.29648668188452e-16	2.5513967035737e-13	2.31099080829642e-13	ANOS1/VCAN/TNC/LTBP1/ELN/COL11A1/COL5A3/COL9A3/MXRA5/SRPX2/COMP/PCOLCE/AEBP1/COL1A1/VWF/MGP/COL12A1/COL9A1/LAMA4/SPARC/COL7A1/NID1/MFAP2/LTBP2/TGFBI/COL10A1/PXDN/COL5A1/LAMA5/MATN3/CHI3L1/COL4A2/LAMC1/LUM/MFGE8/ECM1/COL8A1/ACAN/COL6A3/IGFBP7/COL1A2/SBSPON/CTHRC1/FBN1/COL3A1/FGA/FGB/COL8A2/LAMB2/EFEMP2/PODN/VWA1/BGN/COL18A1/THBS2/COL4A1/ZP3/COL27A1/COL5A2/COL15A1	60	MF	upregulated
GO:0005216	ion channel activity	73/1819	432/18368	3.6832940954868e-06	0.0002830874604817	0.00023955258590948	ABCC8/CLCN6/CLCA4/BEST2/CACNB1/TRPM5/PSEN1/MCOLN1/SLC1A1/P2RX1/CHRNE/ATP5F1B/SCNN1A/CLIC5/CLCN2/ATP5PB/CNR1/TRPM6/FKBP1B/PTK2B/KCNJ2/GRIA3/TRPM4/P2RX4/SCN7A/TMEM63B/CHRNA1/CACNA1A/BEST4/GABRB2/ANO7/GPM6A/ATP5F1A/GRIA4/MCOLN2/ATP5PF/KCNMA1/KCNB1/CLIC6/ANO10/KCNK5/KCNV1/ATP5F1C/VDAC2/CACNB2/SCNN1G/TMC4/TRPV3/SCNN1B/SCN9A/KCNS3/KCNG3/GRIK1/TMEM37/KCNK3/LRRC8D/ANO5/KCNA3/HTR3C/KCNB2/OTOP3/OTOP2/GRIN2…	73	MF	downregulated
GO:0005261	cation channel activity	56/1819	335/18368	6.52749416313747e-05	0.00270137835366766	0.00228594431219187	ABCC8/CACNB1/TRPM5/PSEN1/MCOLN1/P2RX1/CHRNE/ATP5F1B/SCNN1A/ATP5PB/CNR1/TRPM6/FKBP1B/PTK2B/KCNJ2/GRIA3/TRPM4/P2RX4/SCN7A/TMEM63B/CHRNA1/CACNA1A/GPM6A/ATP5F1A/GRIA4/MCOLN2/ATP5PF/KCNMA1/KCNB1/ANO10/KCNK5/KCNV1/ATP5F1C/CACNB2/SCNN1G/TRPV3/SCNN1B/SCN9A/KCNS3/KCNG3/GRIK1/TMEM37/KCNK3/KCNA3/HTR3C/KCNB2/OTOP3/OTOP2/GRIN2A/KCNQ5/HTR3E/RYR1/CNGA1/RYR3/ATP6/ATP8	56	MF	downregulated
GO:0005319	lipid transporter activity	38/1819	154/18368	8.45635334811372e-08	1.51650603376173e-05	1.28328870984533e-05	OSBPL7/ABCB11/CEACAM1/ATP8B1/PITPNM3/ATP8B4/ABCC3/PLSCR4/ABCD3/ABCD4/ATP8A1/SLC10A2/APOE/CD36/SLCO2B1/GLTP/ABCA8/OSBPL1A/OSBPL11/ANO7/ABCA6/ABCA10/ABCA5/FABP1/SLC51A/FABP5/ATP9B/SLC27A4/STARD5/C2CD2L/ARV1/SLCO2A1/GRAMD1C/TMEM30B/TNFAIP8L3/SLC51B/CPTP/SLC10A5	38	MF	downregulated
GO:0005496	steroid binding	23/1819	100/18368	9.36885632581368e-05	0.00360031764520554	0.00304663936910858	OSBPL7/ATP1A2/NR1H3/RORA/SIDT1/VDR/NR3C1/SCP2/PAQR5/SCARB2/ESR2/OSBPL1A/RORC/OSBPL11/NR3C2/CYP3A4/VDAC2/PAQR8/STARD5/HSD11B2/GRAMD1C/CYP2R1/UGT1A8	23	MF	downregulated
GO:0005518	collagen binding	28/2073	69/18368	3.99519107633212e-10	2.21932864290249e-07	2.01021193103869e-07	MRC2/CD44/COL5A3/PDGFB/MMP9/COMP/PCOLCE/AEBP1/VWF/LOX/SPARC/NID1/P3H1/TGFBI/ITGA11/LUM/CTSK/ITGA9/SERPINH1/ITGA2/ADAM9/ANTXR1/CRTAP/LRRC15/PODN/ADGRG1/ITGA1/MMP12	28	MF	upregulated
GO:0005539	glycosaminoglycan binding	53/2073	230/18368	2.72925487565297e-07	6.06440433370091e-05	5.49298454973525e-05	ANOS1/CD44/VCAN/COL11A1/HYAL2/COL5A3/SERPIND1/BMP7/CEMIP/CCN4/COMP/PCOLCE/ENG/SOD3/CCN6/REG1A/NRP2/CCN2/PGF/LTBP2/TNFAIP6/CXCL6/BMP4/FGFRL1/COL5A1/SERPINE2/SULF1/MMP7/HAPLN3/ADAMTS5/ACAN/FGFR4/RPL29/FSTL1/EGFLAM/SHH/FBN1/NAV2/NOD2/ZNF146/CXCL10/CXCL11/CEL/REG3A/EFEMP2/SAA1/LPL/F2/BGN/THBS2/PPIA/ANXA6/ADGRG1	53	MF	upregulated
GO:0005543	phospholipid binding	80/1819	466/18368	6.6908087640816e-07	7.19931023015181e-05	6.09215745361115e-05	BAD/ARHGAP44/SCIN/BAIAP3/NISCH/BTK/SYT13/SNX1/STAP1/PSD/SNX24/SNAP91/WIPI1/GSDMB/PLD1/ATP8B1/SLC9A1/WASHC2A/PACSIN2/SYTL4/SMPD3/GBF1/PFN1/BIN2/SYT10/SNX4/STAM2/PLEKHB2/NR5A2/ANXA11/KCNJ2/SDCBP2/BAIAP2L2/SNX6/APOE/CHMP2A/ARFIP2/JCHAIN/AVIL/APPL2/VILL/DAB2IP/NUMA1/SYTL2/SCARB2/CPNE8/PIK3C2G/GLTP/CPNE2/TOM1L1/OSBPL1A/GOLPH3L/IQGAP2/FGD2/GPR119/GSN/DOC2A/MPPE1/LDLRAP1/PAFAH2/ZFYVE28/PCYT1A/FABP1/VDAC…	80	MF	downregulated
GO:0005581	collagen trimer	25/2124	87/19550	3.60815322996446e-06	0.000209272887337939	0.000180407661498223	COL11A1/COL5A3/COL9A3/COL1A1/COL12A1/COL9A1/LOX/COL7A1/COL10A1/COL5A1/COL4A2/LUM/FCN3/COL8A1/COL6A3/COL1A2/CTHRC1/COL3A1/COL8A2/COL18A1/EMID1/COL4A1/COL27A1/COL5A2/COL15A1	25	CC	upregulated
GO:0005583	fibrillar collagen trimer	9/2124	12/19550	3.36155226146242e-07	2.33964037397785e-05	2.01693135687745e-05	COL11A1/COL5A3/COL1A1/COL5A1/LUM/COL1A2/COL3A1/COL27A1/COL5A2	9	CC	upregulated
GO:0005604	basement membrane	30/2124	96/19550	5.07733931125369e-08	5.88971360105428e-06	5.07733931125369e-06	TNC/COL9A3/TIMP1/COL9A1/LAMA4/SPARC/COL7A1/NID1/TGFBI/LOXL1/COL5A1/LAMA5/LOXL2/COL4A2/LAMC1/COL8A1/FREM2/EGFLAM/FREM1/VWA2/FBN1/COL8A2/LAMB2/EFEMP2/VWA1/COL18A1/THBS2/COL4A1/EGFL6/COL15A1	30	CC	upregulated
GO:0005635	nuclear envelope	95/2124	468/19550	1.0933621630895e-09	1.90245016377572e-07	1.64004324463424e-07	TNMD/PHF20/RRP12/SPAG4/IPO5/OSBPL3/PTGS2/HACD3/NUP37/TXLNG/SMOX/OSBPL8/TYRO3/CBX5/RANBP1/RANGAP1/RAE1/POLA1/NXT2/EMD/KPNA3/NUTF2/UBE2I/DNAJC2/STX1A/NUDT1/TMEM97/MFSD10/P2RX3/CCND1/TMEM109/NUP107/GAPDH/NUP155/NUP43/TMPO/LYPLA1/CBX3/CSE1L/PCID2/GNAZ/NUP210/RAN/NXT1/XPO4/CDK4/SCRN1/NUP42/NUP58/CMTM3/DTL/CETN2/MTDH/SIGMAR1/PTGES/ITPRIP/DHX37/NUP205/DPY19L4/DUSP2/GABRB1/EIF5A2/SHISA5/MAD2L1/INTS1/NEMP…	95	CC	upregulated
GO:0005643	nuclear pore	31/2124	84/19550	3.0647691141535e-10	7.11026434483612e-08	6.129538228307e-08	IPO5/NUP37/RANBP1/RANGAP1/RAE1/NXT2/KPNA3/NUTF2/NUP107/NUP155/NUP43/PCID2/NUP210/RAN/NXT1/XPO4/NUP42/NUP58/CETN2/NUP205/EIF5A2/MAD2L1/MX2/XPOT/BICD2/POM121/NUP62CL/RANBP17/IPO7/EIF5AL1/POM121C	31	CC	upregulated
GO:0005657	replication fork	17/2124	60/19550	0.000153058916294117	0.00463169590176981	0.00399284129462914	BAZ1B/RFC2/RAD18/POLA1/RPA3/POLD2/TIMELESS/MCM3/DNMT1/RFC3/TP53/RADX/CHEK1/TONSL/RFC4/XRCC2/UHRF1	17	CC	upregulated
GO:0005667	transcription regulator complex	71/2124	413/19550	6.07215540775388e-05	0.00211708601575751	0.00182507415151509	MLXIPL/ARNTL2/CBFB/HYAL2/MBD3/RBL1/TCF7/GEMIN5/TFAP4/TBX15/CBX5/SIX4/ADNP/E2F1/RBBP7/NFAT5/AHR/KAT2A/CCND1/GTF2H3/E2F3/ASCC3/SUB1/POLR1G/ZNF541/CBX3/SOX4/SOX9/GTF3C4/SIX1/ATF4/TAF4/TRIM28/RLIM/E2F5/CDK4/HEY2/SKIL/HMGA1/YAP1/LEF1/TP53/TAF1/NONO/RUNX1/NAA15/E2F7/RCOR2/CTNNB1/SOX14/E2F6/NPAS2/CEBPB/NAA16/GTF2H2C/ASCL2/TEAD1/TAF9B/TCEA1/GTF2F2/SUPT3H/TRRAP/HDAC2/TCF4/DMBX1/TEAD4/SOX18/ASCL5/PRKDC/GTF…	71	CC	upregulated
GO:0005743	mitochondrial inner membrane	83/1865	495/19550	2.45834748465552e-07	1.57088404269488e-05	1.23952467910526e-05	DNAJC11/UQCRC1/MPC1/SPHK2/FECH/ACADVL/TIMM21/PSEN1/DELE1/HADHA/COQ9/CRAT/MRPL27/NDUFC1/MTCH2/ATP5F1B/GPD2/ATP5PB/SDHB/NDUFB3/SLC25A35/SLC25A23/COX7C/NDUFA5/ECSIT/NDUFA10/COX4I1/NDUFA2/LGALS3/MRPL35/RSAD2/COX5B/MRPS9/SQOR/HADHB/UQCRC2/NDUFB10/AFG3L2/MRPS5/ATP5F1A/ATP5MC3/ATP5PF/OXA1L/CPT2/PINK1/NDUFS2/COX6B2/SLC25A34/NDUFS4/SFXN1/ATP5F1C/GHITM/LDHD/C15orf48/COQ4/ENDOG/COQ7/NDUFV1/LETM1/UQCRFS1/ETF…	83	CC	downregulated
GO:0005746	mitochondrial respirasome	25/1865	89/19550	5.23749670378714e-07	3.04250944883635e-05	2.40072815417612e-05	UQCRC1/NDUFC1/SDHB/NDUFB3/COX7C/NDUFA5/NDUFA10/COX4I1/NDUFA2/COX5B/UQCRC2/NDUFB10/NDUFS2/NDUFS4/C15orf48/NDUFV1/UQCRFS1/COX5A/NDUFB1/UQCR10/CYTB/ND5/COX1/ND3/ND4	25	CC	downregulated
GO:0005747	mitochondrial respiratory chain complex I	13/1865	48/19550	0.00041224130632466	0.00508236047413156	0.00401029679121822	NDUFC1/NDUFB3/NDUFA5/NDUFA10/NDUFA2/NDUFB10/NDUFS2/NDUFS4/NDUFV1/NDUFB1/ND5/ND3/ND4	13	CC	downregulated
GO:0005751	mitochondrial respiratory chain complex IV	8/1865	20/19550	0.000297703880798464	0.00404750595383444	0.00319373256220525	COX7C/COX4I1/COX5B/UQCRC2/C15orf48/UQCRFS1/COX5A/COX1	8	CC	downregulated
GO:0005753	mitochondrial proton-transporting ATP synthase complex	9/1865	21/19550	6.50536799126841e-05	0.0014846179094359	0.00117145536384119	ATP5F1B/ATP5PB/ATP5F1A/ATP5MC3/ATP5PF/ATP5F1C/ATP5MK/ATP6/ATP8	9	CC	downregulated
GO:0005765	lysosomal membrane	60/1865	395/19550	0.000201908330210953	0.00307189102392378	0.00242391203436206	SPPL2B/TRAF3IP3/CLCN6/GRN/FNIP2/AP5M1/SPHK2/CTSA/PLD1/PSEN1/GNA11/MCOLN1/SNAP29/AP1B1/ATP6V1D/VAPA/SLC30A4/TMEM59/ECE1/TSPAN1/IRAG2/VAMP8/MFSD1/ABCD4/SLC17A5/SLC36A1/ATP8A1/AHNAK/ACP2/P2RX4/CD164/ITM2C/ARRB1/DNAJC13/SLC49A4/SPPL2A/SCARB2/SLC46A3/RMC1/STK11IP/MARCHF1/ATP6V0D2/SIDT2/ABCA5/GNAQ/CD1D/ATP6V0D1/CYB561A3/ABHD6/TLR3/MARCHF8/LMBRD1/RAB37/SLCO4C1/TMEM9B/RNF152/CLN3/LITAF/HLA-DQA1/SZT2	60	CC	downregulated
GO:0005769	early endosome	61/1865	394/19550	0.000104839525041715	0.00209351426567674	0.00165191225312439	NISCH/CD22/SNX1/RAP1GAP/PSEN1/SIGLEC1/WASHC2A/PACSIN2/MAPK3/SLC1A1/SH3GL2/MTMR4/TRIM3/SNX4/STAM2/EPHA4/STX12/VAMP8/RAB17/WDFY4/SNX6/APOE/NUMB/TMEM127/APPL2/DNAJC13/ARRDC4/ERBB2/ACKR2/ANK2/MARCHF1/FGD2/ATP6V0D2/NTRK2/VPS8/LDLRAP1/ATP6V0D1/ZFYVE28/RUSC1/FZD5/F2RL1/TLR3/MARCHF8/ARF6/B2M/RAB4A/PARM1/WASHC2C/MARCHF3/REP15/TMEM9B/MYO1D/SAMD9L/TRAK1/CLN3/LITAF/SLC30A10/MVB12B/ACKR1/NEURL1B/C1orf210	61	CC	downregulated
GO:0005770	late endosome	47/1865	282/19550	0.000110135367060185	0.00213262119852904	0.00168277004216359	BAIAP3/GRN/NEDD4L/AP5M1/RAB27A/PLD1/ANKRD13A/PIK3C3/SDF4/CHMP2B/SIGLEC1/MCOLN1/TSPAN15/MAPK3/SLC30A4/CD79A/SLC1A1/STEAP3/TMEM59/VAMP8/VPS4B/CHMP2A/DYNC1LI2/SPPL2A/SCARB2/OSBPL1A/RMC1/OSBPL11/MARCHF1/TMEM25/MCOLN2/ABCA5/CYB561A3/CTSS/ABHD6/MARCHF8/PARM1/MTM1/INSR/SLC17A8/SLC9A9/NBR1/CLN3/LITAF/MVB12B/ATG9A/SMIM22	47	CC	downregulated
GO:0005774	vacuolar membrane	68/1865	444/19550	6.09796314709229e-05	0.0014846179094359	0.00117145536384119	SPPL2B/TRAF3IP3/CLCN6/MAN2B2/GRN/GABARAPL2/FNIP2/AP5M1/SPHK2/CTSA/WIPI1/PLD1/PSEN1/GNA11/MCOLN1/SNAP29/AP1B1/ATP6V1D/VAPA/SLC30A4/MAN2B1/TMEM59/ECE1/TSPAN1/IRAG2/VAMP8/MFSD1/ABCD4/SLC17A5/SLC36A1/ATP8A1/AHNAK/ATG14/ACP2/P2RX4/CD164/ITM2C/CALCOCO2/CCDC115/ARRB1/DNAJC13/SLC49A4/SPPL2A/SCARB2/SLC46A3/RMC1/STK11IP/MARCHF1/ATP6V0D2/SIDT2/ABCA5/GNAQ/CD1D/ATP6V0D1/CYB561A3/ABHD6/TLR3/MARCHF8/ATG16L2/LMB…	68	CC	downregulated
GO:0005777	peroxisome	29/1865	142/19550	6.37373604443859e-05	0.0014846179094359	0.00117145536384119	AOC1/ACAA1/PIK3C3/MUL1/CRAT/PHYH/GBF1/DAO/NUDT12/HMGCR/EHHADH/PECR/SCP2/HMGCL/ABCD3/MTARC2/ABCD4/EPHX2/NUDT7/ACOX1/FABP1/MARF1/PEX11A/PXMP2/ZADH2/NBR1/FAR1/SZT2/ECI2	29	CC	downregulated
GO:0005782	peroxisomal matrix	14/1865	51/19550	0.000214024806178136	0.00310822388972338	0.00245258091290256	ACAA1/CRAT/PHYH/DAO/NUDT12/EHHADH/SCP2/HMGCL/ABCD3/EPHX2/NUDT7/ACOX1/FABP1/ECI2	14	CC	downregulated
GO:0005788	endoplasmic reticulum lumen	95/2124	313/19550	2.32456316553333e-21	8.08947981605599e-19	6.97368949659999e-19	TMEM132A/VCAN/TNC/LTBP1/RCN1/F7/COL11A1/FSTL3/CYP2W1/PTGS2/COL5A3/COL9A3/SERPIND1/LGALS1/PDGFB/APOL1/FOXRED2/TIMP1/UGGT2/FKBP14/PLOD3/COL1A1/WFS1/COL12A1/COL9A1/STC2/WNT5A/COL7A1/EVA1A/IGFBP5/P3H1/SPP1/FGF23/COL10A1/BMP4/F10/VGF/CALU/SUMF2/ACE2/COL5A1/MATN3/COL4A2/POGLUT2/LAMC1/IL6/ADAMTS7/CNPY3/ERP27/MFGE8/FKBP10/COL8A1/AHSG/GPC3/SERPINH1/P4HA3/PRSS23/ADAMTS5/PDIA4/ARSL/TSPAN33/MXRA8/COL6A3/FSTL…	95	CC	upregulated
GO:0005819	spindle	70/2124	391/19550	1.78673417335298e-05	0.000829044656435781	0.000714693669341191	DDX11/POLB/RPS6KA2/SMC1A/FRY/WDR62/AURKA/TPX2/BIRC5/KIF4A/CDC6/RANGAP1/VRK1/RAE1/CDC25B/MAPRE1/FAM83D/STAG2/EMD/PIN4/CSPP1/KAT2A/FBXO5/ECT2/MAD2L2/TMEM9/NEK2/KIF14/PKD2/KIF18A/GPSM2/CBX3/AUNIP/SGO1/KIF3A/CCNB1/ESPL1/CKAP2/DCUN1D5/KIF20B/HECW2/POC1B/NEDD1/PLK4/KIF2C/BOD1/HAUS6/RPS3/LATS2/CCSAP/RACGAP1/MAD2L1/GEM/DYNLT3/SKA3/CTNNB1/MTCL1/CKAP2L/CDK1/SHCBP1/PLK3/HASPIN/AURKB/CXCR2/NPM1/KNTC1/KIF18B/…	70	CC	upregulated
GO:0005903	brush border	32/1865	106/19550	1.98403582043575e-09	6.69499397672102e-07	5.28276437665657e-07	LIMA1/SLC9A3/CDHR2/CAPZB/ATP8B1/SI/SLC26A3/EZR/MYL6/MYH14/SLC9A3R1/MYL12B/ABCG2/TRPM6/GNA13/PLS1/GIPC1/CD36/FLNB/AMN/MYO1A/SLC27A4/CA4/MYO7B/PDZD3/SLC6A19/MYO1D/ITLN1/ESPN/SLC22A5/MYO1C/SLC26A6	32	CC	downregulated
GO:0005911	cell-cell junction	76/1865	494/19550	1.97159054003803e-05	0.0006999146417135	0.000552275946595447	AOC1/ATP1A2/DSG2/PKP2/COL17A1/PRKCZ/CDC42/CDH19/PALS1/ABCB11/CEACAM1/MAGI3/EPB41L3/ADD1/SLC9A1/EPB41L4B/PACSIN2/VAPA/SMAD7/LAMA1/NDRG1/TJP3/SIPA1L3/PDLIM1/CYTH1/GAB1/FRMD4B/EPHA4/ARHGEF2/EPCAM/PDLIM2/KCNJ2/AHNAK/VASP/BAIAP2L2/PAK4/DSC2/APC/TMOD3/SHROOM3/MARVELD3/CNKSR1/CGN/CDC42BPA/ILDR1/ANK2/KIRREL3/CDH22/ADGRL3/JAM2/CLDN8/TIAM1/PCDH1/KIT/JAML/CADM3/FZD5/PRKCD/MICALL2/AQP7/PLEKHA7/CTNND2/PDCD6IP…	76	CC	downregulated
GO:0005923	bicellular tight junction	25/1865	122/19550	0.000187301835370282	0.00299214682004026	0.00236098892479908	AOC1/PRKCZ/PALS1/MAGI3/EPB41L4B/VAPA/TJP3/CYTH1/FRMD4B/ARHGEF2/EPCAM/VASP/APC/MARVELD3/CGN/JAM2/CLDN8/JAML/FZD5/MICALL2/PDCD6IP/SYNPO/CLDN7/CCDC85C/CLDN23	25	CC	downregulated
GO:0005925	focal adhesion	82/2124	418/19550	7.27261686428211e-08	6.46837891835552e-06	5.57618872272027e-06	MRC2/EHD3/VIM/CD44/TNC/CNN2/PABPC1/ACTN1/PVR/FERMT2/HACD3/MCAM/FAP/EPB41L2/RPS5/NOX4/RPLP0/ICAM1/PROCR/MAPRE1/FLT1/RPS19/ITGB8/CAV2/CAV1/LIMK1/ENG/HSPA8/CD81/WASF1/PTK7/PDGFRB/RPS15/CD46/PLAU/PTPN12/HMGA1/ITGA11/RPS2/RPS3A/GNA12/MSN/RPL7/RPS3/GJA1/DAB2/THY1/ENAH/MMP14/SHROOM4/RPL8/ITGA5/ANXA5/ITGA2/RPS14/DLC1/SLC4A2/HSP90B1/CTNNB1/XIRP1/ADAM9/PTK2/LIMS1/ALCAM/YWHAG/CDH2/RPS7/SNTB1/CSPG4/CSRP2/NPM…	82	CC	upregulated
GO:0005938	cell cortex	52/1865	308/19550	3.43711706038323e-05	0.00104586561980233	0.00082525266763086	LASP1/SCIN/FGFR2/PRKCZ/PDZD4/LLGL2/FRYL/CAPZB/PSEN1/MAEA/EZR/MISP/CTSZ/WASL/PFN1/BIN2/CLIC5/RIMS3/MYL12B/PLS1/PTK2B/GIPC1/ARFIP2/FLNB/TMOD1/NUMA1/SHROOM3/RHOF/CNKSR1/EXOC6B/GSN/RHOC/CAPN2/FABP1/AQP7/ARF6/MYO1A/MYO5B/STIM1/KRT19/C2CD2L/ARV1/CLTB/RIMS2/MYO1D/TRAK1/FAM110C/RYR1/CTNND1/DMD/EXOC3L4/MARCKS	52	CC	downregulated
GO:0006022	aminoglycan metabolic process	28/2049	129/18723	0.000289655004606919	0.00481979226749107	0.00377203345730154	ST3GAL1/HGF/CD44/FOXC1/HYAL2/PDGFB/CEMIP/TGFB1/PDGFRB/CHST3/CHPF/IL1B/CHSY1/CHI3L1/GLCE/CSGALNACT1/HS3ST3A1/ST3GAL2/NDST3/EGFLAM/CHST14/CSGALNACT2/HS6ST2/CHST2/B3GALT6/BGN/CHSY3/B3GNT9	28	BP	upregulated
GO:0006023	aminoglycan biosynthetic process	21/2049	79/18723	8.36141030472556e-05	0.00212011352811346	0.0016592290118521	ST3GAL1/PDGFB/CEMIP/TGFB1/PDGFRB/CHST3/CHPF/IL1B/CHSY1/GLCE/CSGALNACT1/HS3ST3A1/ST3GAL2/NDST3/CHST14/CSGALNACT2/HS6ST2/CHST2/B3GALT6/CHSY3/B3GNT9	21	BP	upregulated
GO:0006024	glycosaminoglycan biosynthetic process	20/2049	75/18723	0.000116659001616906	0.00254776447326848	0.00199391432268004	ST3GAL1/PDGFB/CEMIP/TGFB1/PDGFRB/CHST3/CHPF/IL1B/CHSY1/GLCE/CSGALNACT1/HS3ST3A1/ST3GAL2/NDST3/CHST14/CSGALNACT2/HS6ST2/CHST2/B3GALT6/CHSY3	20	BP	upregulated
GO:0006066	alcohol metabolic process	75/1779	353/18723	1.81115495789756e-11	7.43220373794394e-09	6.25869788458437e-09	GDE1/IGF1/RETSAT/LIMA1/SPHK2/PLPP1/IP6K2/GBA2/ACADVL/DHRS9/NFE2L1/SPTLC1/ACO2/IDH3B/GDPD3/CHKA/LPCAT3/PPARD/BMP5/HMGCR/CLCN2/GPD2/PECR/DHDDS/GOT1/PTK2B/EPHX2/PCK1/BMP2/APOE/ACSS2/FMO5/IMPA1/ITPKA/PRKG2/NAAA/IMPA2/OSBPL1A/DGKQ/PPIP5K2/AKR1C2/BMP6/ABCA5/LDLRAP1/SYNJ1/CYP3A4/DHRS3/GFI1/BPNT1/SGPP2/ALDH1A1/LIPC/SMPD1/MOGAT2/IDH3A/ACAA2/SCNN1B/PPIP5K1/P2RY1/SPTLC3/ARV1/SULT1B1/GK5/PNPLA2/APOBR/INPP5J/…	75	BP	downregulated
GO:0006091	generation of precursor metabolites and energy	90/1779	490/18723	6.57843801630196e-10	2.22312508256793e-07	1.87210533268878e-07	UQCRC1/GIPR/MDH1/IGF1/AIFM2/OPN3/SPHK2/FECH/ACADVL/ACAT1/PGM1/SLC4A4/PSEN1/ME2/COQ9/FH/ACO2/IDH3B/OGDH/PRKAG2/NDUFC1/PPARGC1A/ATP5F1B/PPARD/GPD2/ATP5PB/ACADM/SDHB/HMGCL/NDUFB3/DLST/PFKFB2/SLC25A23/COX7C/NDUFA5/CBFA2T3/NDUFA10/ACSS2/COX4I1/NDUFA2/COX5B/ETFBKMT/UQCRC2/NDUFB10/NCOR1/PFKL/ARNT/ATP5F1A/ATP5PF/AK9/OXA1L/PINK1/NDUFS2/COX6B2/ACOX1/AKR7A3/DHRS3/AGL/SUCLG1/NDUFS4/ATP5F1C/GHITM/CYB5A/IDH3A/…	90	BP	downregulated
GO:0006099	tricarboxylic acid cycle	10/1779	30/18723	0.00029616146210602	0.00961269830394963	0.00809490383490495	MDH1/FH/ACO2/IDH3B/OGDH/SDHB/DLST/SUCLG1/IDH3A/SUCLG2	10	BP	downregulated
GO:0006109	regulation of carbohydrate metabolic process	33/1779	178/18723	0.000139623515368108	0.00581258765065057	0.00489481065317943	BAD/PDK4/PDK2/IGF1/RORA/ACACB/SLC4A4/PSEN1/SMPD3/PRKAG2/PPARGC1A/KAT2B/GCG/ACADM/PTK2B/PFKFB2/CBFA2T3/SCARB2/NCOR1/RORC/ARNT/DGKQ/SLC45A3/GPT/P2RY1/INSR/PRKCE/ZBTB7A/C1QTNF12/ENTPD5/SIRT7/AVPR1B/PPP1CB	33	BP	downregulated
GO:0006119	oxidative phosphorylation	38/1779	141/18723	2.05417862411986e-09	5.31677240898986e-07	4.47728202862304e-07	UQCRC1/COQ9/NDUFC1/ATP5F1B/ATP5PB/NDUFB3/SLC25A23/COX7C/NDUFA5/NDUFA10/COX4I1/NDUFA2/COX5B/UQCRC2/NDUFB10/ATP5F1A/ATP5PF/PINK1/NDUFS2/COX6B2/NDUFS4/ATP5F1C/GHITM/NDUFV1/CYCS/COX5A/NDUFB1/UQCR10/COX2/CYTB/ND5/COX1/ND3/ND4/ATP6/COX3/ATP8/MTCO2P12	38	BP	downregulated
GO:0006120	mitochondrial electron transport, NADH to ubiquinone	15/1779	51/18723	5.13349586145765e-05	0.00280875559276897	0.00236526786759492	COQ9/NDUFC1/NDUFB3/NDUFA5/NDUFA10/NDUFA2/NDUFB10/PINK1/NDUFS2/NDUFS4/NDUFV1/NDUFB1/ND5/ND3/ND4	15	BP	downregulated
GO:0006123	mitochondrial electron transport, cytochrome c to oxygen	9/1779	21/18723	6.29983097813043e-05	0.00329022990630539	0.00277071992109928	COX7C/COX4I1/COX5B/CYCS/COX5A/COX2/COX1/COX3/MTCO2P12	9	BP	downregulated
GO:0006140	regulation of nucleotide metabolic process	21/1779	86/18723	4.07654867526461e-05	0.00234197721393952	0.00197219133805433	PDK4/PDK2/IGF1/GUCA2B/SPHK2/SLC4A4/PSEN1/PRKAG2/PPARGC1A/CBFA2T3/NCOR1/ARNT/CDA/PINK1/INSR/PDZD3/ZBTB7A/ENTPD5/GUCA2A/COX2/MTCO2P12	21	BP	downregulated
GO:0006163	purine nucleotide metabolic process	70/1779	396/18723	2.43980514146234e-07	3.68860014150029e-05	3.10618959284235e-05	BAD/PDK4/PDK2/IGF1/GUCA2B/SPHK2/RORA/PDE8A/ACAT1/VPS9D1/ACACB/NT5C2/PGM1/SLC4A4/PSEN1/MAGI3/OGDH/PRKAG2/PPARGC1A/ATP5F1B/HMGCR/ATP5PB/AMPD1/HMGCL/GDA/DLST/PANK3/PFKFB2/SLC35B3/NT5C/PPCS/CBFA2T3/ACSS2/PDE5A/NUDT7/NCOR1/PFKL/ARNT/DLG2/ATP5F1A/ATP5MC3/ATP5PF/AK9/SLC26A2/PINK1/PDE9A/ADCY9/ACOT11/BPNT1/ATP5F1C/ACSM1/ACSF2/ELOVL6/INSR/PDE7B/SUCLG2/PDZD3/ADCY5/SULT1B1/ZBTB7A/ADSS1/ENTPD5/GUCA2A/FAR1/NUD…	70	BP	downregulated
GO:0006164	purine nucleotide biosynthetic process	34/1779	191/18723	0.000249831307223993	0.00862067420282543	0.00725951511816878	PDK4/PDK2/GUCA2B/SPHK2/ACAT1/VPS9D1/ACACB/PRKAG2/PPARGC1A/ATP5F1B/ATP5PB/AMPD1/PANK3/SLC35B3/PPCS/ACSS2/ATP5F1A/ATP5MC3/ATP5PF/AK9/SLC26A2/PINK1/ADCY9/ATP5F1C/ELOVL6/PDZD3/ADCY5/ADSS1/GUCA2A/PAPSS2/COX2/ATP6/ATP8/MTCO2P12	34	BP	downregulated
GO:0006188	IMP biosynthetic process	6/2049	11/18723	0.000483577547833686	0.00690318750844572	0.00540252624983729	AMPD2/PAICS/PPAT/ATIC/GART/HPRT1	6	BP	upregulated
GO:0006260	DNA replication	60/2049	260/18723	1.41086255359863e-08	2.28178419479302e-06	1.7857546233173e-06	DBF4/DDX11/RFC2/POLQ/POLB/MCM2/ATRX/ORC6/CDC45/CDC6/GINS1/POLA1/RBBP7/MCM4/GRWD1/DNAJC2/SSBP1/RPA3/POLD2/TWNK/TIMELESS/FBXO5/MCM3/SET/CDK2/EREG/DTD1/IGHMBP2/RFC3/SRPK2/DSCC1/HMGA1/DNA2/BRCA2/TICRR/TP53/DTL/GINS4/POLE3/CHEK1/OBI1/TONSL/RECQL4/S100A11/RFC4/DDX21/E2F7/MCM7/CDT1/RFWD3/CDK1/RRM2/ATR/ATAD5/TOP1MT/NAP1L1/FAM111B/OOEP/MCIDAS/DACH1	60	BP	upregulated
GO:0006261	DNA-dependent DNA replication	39/2049	151/18723	2.19046250144815e-07	2.29960133485363e-05	1.79969855382139e-05	DBF4/DDX11/RFC2/POLQ/POLB/MCM2/ATRX/ORC6/CDC45/CDC6/GINS1/POLA1/MCM4/SSBP1/POLD2/TWNK/TIMELESS/FBXO5/MCM3/RFC3/SRPK2/DSCC1/HMGA1/DNA2/BRCA2/TICRR/GINS4/POLE3/TONSL/RECQL4/RFC4/DDX21/E2F7/MCM7/CDT1/RFWD3/ATR/OOEP/DACH1	39	BP	upregulated
GO:0006268	DNA unwinding involved in DNA replication	7/2049	15/18723	0.000539897528152385	0.00733085627767175	0.00573722551001998	MCM2/MCM4/SSBP1/TWNK/HMGA1/RECQL4/MCM7	7	BP	upregulated
GO:0006271	DNA strand elongation involved in DNA replication	10/2049	15/18723	4.31143320613452e-07	3.90903277356196e-05	3.05926097832416e-05	GINS1/POLA1/MCM4/POLD2/MCM3/RFC3/DNA2/POLE3/RFC4/MCM7	10	BP	upregulated
GO:0006275	regulation of DNA replication	24/2049	107/18723	0.000460373103393168	0.00675213884976646	0.0052843135629417	DBF4/RFC2/ATRX/CDC6/SSBP1/TIMELESS/FBXO5/EREG/RFC3/DSCC1/DNA2/BRCA2/TICRR/TP53/OBI1/S100A11/RFC4/E2F7/CDT1/CDK1/ATR/ATAD5/MCIDAS/DACH1	24	BP	upregulated
GO:0006282	regulation of DNA repair	31/2049	130/18723	2.11524267466582e-05	0.000786187091006227	0.000615280461561833	BRCA1/DDX11/POLQ/TMEM161A/EYA1/FOXM1/RAD51AP1/TIMELESS/MAD2L2/TWIST1/AUNIP/POT1/TRIM28/FIGNL1/SPIRE1/PML/CBX8/RADX/RPS3/CHEK1/UBQLN4/CGAS/AXIN2/UBE2V2/NPAS2/SHLD1/KLHL15/FANCB/PARPBP/OOEP/PRKDC	31	BP	upregulated
GO:0006302	double-strand break repair	48/2049	251/18723	8.16806361672232e-05	0.00207990181627517	0.00162775879197302	BRCA1/DDX11/POLQ/POLB/TRIP13/MCM2/RAD54L/CDC45/POLA1/EYA1/MCM4/RPA3/FOXM1/RAD51AP1/TIMELESS/MCM3/MAD2L2/DCLRE1B/TWIST1/AUNIP/POT1/FIGNL1/SPIRE1/DNA2/BRCA2/PML/TP53/CDCA5/RADX/GINS4/CHEK1/UBQLN4/TONSL/RECQL4/CGAS/MCM7/RFWD3/UBE2V2/APLF/SHLD1/KLHL15/FANCB/CHEK2/PARPBP/XRCC2/RAD54B/OOEP/PRKDC	48	BP	upregulated
GO:0006360	transcription by RNA polymerase I	16/2049	55/18723	0.000184023216073186	0.00356373762130079	0.00278902840507445	DHX33/DDX11/POLR1A/TCOF1/POLR1G/HEATR1/ATF4/PWP1/POLR1E/LYAR/TAF1/WDR43/MARS1/PHF8/CAVIN1/GTF2H5	16	BP	upregulated
GO:0006364	rRNA processing	59/2049	225/18723	9.89657181401674e-11	4.93509047792302e-08	3.86226736847022e-08	LAS1L/RPUSD1/RRP12/BUD23/EXOSC5/WBP11/DIMT1/SUV39H1/PIN4/ERI1/RPS19/NPM3/BYSL/BRIX1/RPS15/UTP25/HEATR1/DDX54/EMG1/NSUN5/DKC1/WDR74/WDR36/NAT10/PWP1/DDX56/UTP4/NOB1/URB1/LYAR/NHP2/RPL7L1/RPL7/UTP23/DHX37/SRFBP1/NIFK/UTP14A/WDR43/RPS14/DCAF13/DDX21/NOLC1/TSR1/CHD7/RSL1D1/RPS21/RPS7/POP7/TRMT112/DDX10/EXOSC4/RRS1/GEMIN4/RPL35A/RPF2/PRKDC/BOP1/GTF2H5	59	BP	upregulated
GO:0006403	RNA localization	44/2049	201/18723	5.08124334829518e-06	0.000281445626144171	0.000220263085898434	NUP37/RAE1/PRPF6/NXT2/NUTF2/MAGOHB/NUP107/NUP155/CCT4/NUP43/DDX39A/XPO5/THOC2/PCID2/DKC1/NUP210/RAN/NXT1/CCT7/IGF2BP3/NUP42/PNPT1/NUP58/POLR2D/NHP2/CCT6A/CETN2/BICD1/NUP205/CCT3/EIF5A2/CCT2/TOMM20/ATR/RUVBL1/NPM1/MX2/XPOT/BICD2/POM121/NUP62CL/RANBP17/EIF5AL1/POM121C	44	BP	upregulated
GO:0006450	regulation of translational fidelity	9/2049	21/18723	0.000190220008523537	0.00366005315435641	0.00286440622075212	RPS5/AARS1/CDK5RAP1/DNAJC2/DTD1/EIF2S3/EIF2S3B/IARS1/GATC	9	BP	upregulated
GO:0006473	protein acetylation	38/2049	201/18723	0.000540258626078416	0.00733085627767175	0.00573722551001998	BRCA1/PHF20/MBD3/KAT6A/NOS1/MRGBP/JADE3/PHF14/KAT2A/NAA25/SET/TWIST1/MORF4L2/SOX4/GTF3C4/IL1B/LIF/PHF20L1/NAT10/DSCC1/LEF1/BRCA2/TAF1/POLE3/CHEK1/PAXIP1/NAA15/BMI1/MECP2/HCFC1/NAA16/RUVBL1/BEND3/SUPT3H/WDR5/TRRAP/HDAC2/DDX3X	38	BP	upregulated
GO:0006606	protein import into nucleus	35/2049	155/18723	2.26433886269234e-05	0.000826207545997011	0.000646601001291286	IPO5/HYAL2/PTGS2/HSP90AB1/NXT2/KPNA3/NUTF2/TGFB1/NUP107/RAB23/E2F3/NUP155/ECT2/CSE1L/BMP4/SMO/TRIM28/RAN/NXT1/AGT/NUP58/PML/TP53/SHH/NOLC1/CDK1/KPNA2/APOD/POM121/NUP62CL/IPO9/RANBP17/IPO7/MMP12/POM121C	35	BP	upregulated
GO:0006611	protein export from nucleus	16/2049	57/18723	0.000289823278464633	0.00481979226749107	0.00377203345730154	RANGAP1/DESI1/EMD/NUTF2/TGFB1/CSE1L/XPO5/IL1B/RAN/NXT1/XPO4/NUP42/PTPN14/PTPN11/SMURF1/RANBP17	16	BP	upregulated
GO:0006631	fatty acid metabolic process	82/1779	390/18723	3.64709298461412e-12	2.99322131380116e-09	2.52060742214835e-09	PDK4/PDK2/ABHD5/NR1H3/ACAA1/TNFRSF1A/ACADVL/ABCB11/MGLL/ACAT1/ACACB/CEACAM1/HADHA/PTGS1/CRAT/MAPK3/PRKAG2/PTGR1/PHYH/PPARGC1A/ADTRP/PPARD/EHHADH/PCCB/PECR/SCP2/ACADM/FAAH/ABCD3/CNR1/ABCD4/ECHDC2/LIAS/ACADS/PLP1/PCK1/EDN2/ECHS1/ACSS2/PPARG/CD36/APPL2/HADHB/NAAA/HADH/ETFBKMT/NUDT7/NCOR1/WDTC1/EPHX1/CYP4V2/AUH/AKR1C2/CPT2/ABHD3/SLC45A3/CYP3A4/ACOX1/ACOT11/HPGDS/FABP1/ABHD6/LIPH/BDH2/HPGD/FABP5/LIPC/…	82	BP	downregulated
GO:0006635	fatty acid beta-oxidation	29/1779	74/18723	8.13702658696929e-12	4.24974706746714e-09	3.57873437260391e-09	ACAA1/ACADVL/ABCB11/ACAT1/ACACB/HADHA/CRAT/PPARD/EHHADH/SCP2/ACADM/ABCD3/CNR1/ABCD4/ECHDC2/ACADS/ECHS1/HADHB/HADH/ETFBKMT/AUH/CPT2/ACOX1/FABP1/BDH2/ACAA2/ECI1/ETFDH/ECI2	29	BP	downregulated
GO:0006644	phospholipid metabolic process	82/1779	383/18723	1.34076100663152e-12	1.37922494164869e-09	1.161452582441e-09	GDE1/ABHD5/MTMR11/NR1H3/PIGV/SPHK2/DGKA/PLPP1/IP6K2/SLC44A1/CHAT/PLD1/DGKD/PIK3C3/HADHA/PITPNM3/ABHD4/BMX/GDPD3/SMPD3/PIK3CG/PIP5K1B/MTMR4/CWH43/CHKA/LPCAT3/PPARD/PLCD4/PRDX6/DHDDS/PIGZ/PNPLA7/SMPDL3B/PLAAT4/PLAAT2/IMPA1/ITPKA/SLC44A5/GPAT3/NAAA/PIK3C2G/ABCA8/IMPA2/GATA6/DGKQ/MPPE1/DBI/FAM126B/ABHD3/SYNJ1/PCYT1A/PGAP3/BPNT1/CAPN2/CDS1/ABHD6/MTMR14/LIPH/PRKCD/ENPP6/FABP5/LIPC/SMPD1/MTMR10/DOLPP1/S…	82	BP	downregulated
GO:0006650	glycerophospholipid metabolic process	69/1779	306/18723	6.82055289344603e-12	4.10232894599555e-09	3.45459279662783e-09	GDE1/ABHD5/MTMR11/NR1H3/PIGV/DGKA/IP6K2/SLC44A1/CHAT/PLD1/DGKD/PIK3C3/HADHA/PITPNM3/ABHD4/BMX/GDPD3/PIK3CG/PIP5K1B/MTMR4/CWH43/CHKA/LPCAT3/PLCD4/PRDX6/PIGZ/PNPLA7/PLAAT4/PLAAT2/IMPA1/ITPKA/SLC44A5/GPAT3/NAAA/PIK3C2G/IMPA2/DGKQ/MPPE1/DBI/FAM126B/ABHD3/SYNJ1/PCYT1A/PGAP3/BPNT1/CAPN2/CDS1/ABHD6/MTMR14/LIPH/ENPP6/FABP5/LIPC/MTMR10/SERINC2/SOCS6/MTM1/MBOAT1/LPCAT4/PI4KAP2/INPP5J/PLCD1/PLA2G2A/CLN3/PIG…	69	BP	downregulated
GO:0006656	phosphatidylcholine biosynthetic process	10/1779	29/18723	0.000215682025259371	0.0077443327194693	0.00652154334271099	SLC44A1/CHAT/CHKA/LPCAT3/SLC44A5/ABHD3/PCYT1A/CAPN2/CDS1/FABP5	10	BP	downregulated
GO:0006661	phosphatidylinositol biosynthetic process	28/1779	131/18723	3.35051780376322e-05	0.0020477366790021	0.00172440983494913	PIGV/IP6K2/PIK3C3/PITPNM3/BMX/PIK3CG/PIP5K1B/MTMR4/CWH43/PIGZ/IMPA1/ITPKA/PIK3C2G/IMPA2/MPPE1/FAM126B/SYNJ1/PGAP3/BPNT1/CDS1/MTMR14/SOCS6/MTM1/PI4KAP2/INPP5J/PIGN/PLCG2/PIK3R6	28	BP	downregulated
GO:0006753	nucleoside phosphate metabolic process	81/1779	497/18723	9.36599623806657e-07	0.000109811527321821	9.24728651131127e-05	BAD/PDK4/PDK2/IGF1/GUCA2B/SPHK2/RORA/PDE8A/ACAT1/VPS9D1/ACACB/NT5C2/PGM1/SLC4A4/PSEN1/MAGI3/OGDH/PRKAG2/PPARGC1A/ATP5F1B/NUDT12/HMGCR/ATP5PB/AMPD1/HMGCL/GDA/DLST/PANK3/PFKFB2/SLC35B3/NT5C/PPCS/CBFA2T3/ACSS2/CMPK2/PDE5A/NEIL1/NUDT7/NCOR1/PFKL/ARNT/DLG2/ATP5F1A/ATP5MC3/ATP5PF/AK9/SLC26A2/CDA/PINK1/PDE9A/ADCY9/ACOT11/BPNT1/ATP5F1C/NUDT13/ACSM1/ACSF2/ADAL/ELOVL6/INSR/PDE7B/SUCLG2/PDZD3/SMPDL3A/NADSYN…	81	BP	downregulated
GO:0006754	ATP biosynthetic process	16/1779	57/18723	5.47908245105231e-05	0.00294180641881267	0.00247731066847383	SPHK2/VPS9D1/PRKAG2/PPARGC1A/ATP5F1B/ATP5PB/ATP5F1A/ATP5MC3/ATP5PF/AK9/PINK1/ATP5F1C/COX2/ATP6/ATP8/MTCO2P12	16	BP	downregulated
GO:0006814	sodium ion transport	41/1779	245/18723	0.000245622702276144	0.00855213590652392	0.0072017986581254	SLC6A7/ATP1A2/NEDD4L/PRSS8/PKP2/SLC9A3/ATP1B3/TRPM5/DNM2/SLC4A4/SLC13A1/SLC9A1/FGF14/SLC9A3R1/SCNN1A/SLC9A2/SGK1/SLC10A2/TRPM4/P2RX4/SCN7A/OSR1/SLC20A1/SLC4A10/CAMK2D/SLC17A4/GPD1L/CNNM4/WNK2/SCNN1G/SCNN1B/SCN9A/PRKCE/SLC6A19/SLC17A8/SLC9A9/CHP1/SLC6A9/SLC22A5/DMD/SLC10A5	41	BP	downregulated
GO:0006821	chloride transport	23/1779	109/18723	0.000199544019197235	0.00743412328460419	0.00626031434492984	CLCN6/CLCA4/CASR/BEST2/ATP8B1/SLC26A3/SLC1A1/CLIC5/CLCN2/PRKG2/SLC12A6/BEST4/SLC4A10/GABRB2/ANO7/SLC26A2/CLIC6/ANO10/CA7/ANO5/CLCNKA/P2RY4/SLC26A6	23	BP	downregulated
GO:0006869	lipid transport	73/1779	398/18723	2.89598031480504e-08	5.19918965892342e-06	4.37826497593551e-06	OSBPL7/NR1H3/LIMA1/ABCB11/CEACAM1/ATP8B1/PITPNM3/ATP8B4/ABCC3/MAP2K6/CHKA/LPCAT3/PPARD/PLSCR4/SCP2/ABCD3/STX12/VPS4B/ABCD4/CRY2/SLC66A2/ATP8A1/SLC10A2/APOE/PPARG/RELCH/P2RX4/CD36/SLCO2B1/SCARB2/GLTP/ABCA8/OSBPL1A/GULP1/AGTR1/OSBPL11/FABP2/ANO7/BMP6/ABCA6/ABCA10/ABCA5/ATP5PF/DBI/CPT2/LDLRAP1/FABP1/PRKCD/SLC51A/FABP5/LIPC/ATP9B/GALR1/SLC27A4/STARD5/C2CD2L/ARV1/SLCO2A1/GRAMD1C/SLC25A20/TMEM30B/TNFAI…	73	BP	downregulated
GO:0006874	cellular calcium ion homeostasis	73/1779	448/18723	3.22007687932042e-06	0.000303267896257309	0.000255383491585102	GIPR/ATP1A2/BAK1/CASR/HERPUD1/ATP2C2/ATP2B1/ATP2A3/SRI/SCGN/PSEN1/MCOLN1/PIK3CG/P2RX1/CCDC47/VDR/CNR1/CASQ2/FKBP1B/GOT1/GNA13/PTK2B/EDN3/SLC25A23/EDN2/APOE/TRPM4/P2RX4/CD36/CCL21/PLCE1/AFG3L2/CACNA1A/ACKR2/AGTR1/CAMK2D/ANK2/GPR174/CCL28/MCOLN2/CXCL13/NPTN/MS4A1/CXCR5/F2RL1/CACNB2/RIC3/GALR1/STIM1/TRPV3/PTGDR/LETM1/P2RY1/PRKCE/KCNK3/BCL2/CCL19/ADCY5/SLC35G1/CD19/CCL13/P2RY8/GRIN2A/P2RY4/CLN3/RYR1/…	73	BP	downregulated
GO:0006885	regulation of pH	24/1779	91/18723	2.80438471770017e-06	0.000273071020393008	0.000229954543488849	PDK4/PDK2/GRN/SLC9A3/SLC4A4/SLC9A1/SLC26A3/MAPK3/DMXL2/CA2/ATP5F1B/SLC9A2/CCDC115/SLC4A10/ATP6V0D2/ATP6V0D1/CA7/BCL2/DMXL1/AQP11/SLC9A9/CHP1/CLN3/SLC26A6	24	BP	downregulated
GO:0006887	exocytosis	60/1779	352/18723	5.74335376231034e-06	0.000471365248063898	0.000396939156264336	ARHGAP44/SCIN/BAIAP3/BTK/SYT13/SPHK2/RAB27A/LLGL2/STXBP2/SDF4/CEACAM1/PSEN1/SNAP29/HMOX1/CHGA/RIMS4/SYTL4/SMPD3/PIK3CG/P2RX1/EXPH5/SYT10/SNX4/RIMS3/CNR1/VAMP8/VPS4B/GIPC1/TPH1/CHMP2A/BLK/SYTL2/EXOC6B/RALB/DOC2A/ADRA2A/RAB3C/MIA3/KIT/KCNB1/SYNJ1/PRSS12/F2RL1/CACNB2/RAB8A/RAB26/PTGDR/LGALS9/RAB3B/IL1RAPL1/NLGN1/P2RY1/PDCD6IP/RIMS2/STX19/P2RY4/CALM1/CD177/EXOC3L4/ITSN1	60	BP	downregulated
GO:0006913	nucleocytoplasmic transport	59/2049	301/18723	6.07986080858398e-06	0.000319139360338303	0.000249762703022993	IPO5/HYAL2/NEDD4/PTGS2/HSP90AB1/RANGAP1/DESI1/RAE1/NXT2/EMD/KPNA3/NUTF2/TGFB1/NUP107/RAB23/E2F3/NUP155/ECT2/RPS15/DDX39A/CSE1L/XPO5/BMP4/IL1B/THOC2/PCID2/SMO/TRIM28/RAN/NXT1/XPO4/AGT/NUP42/NUP58/PML/TP53/POLR2D/PTPN14/NUP205/ABCE1/SHH/NOLC1/NMD3/CDK1/RRS1/PTPN11/NPM1/KPNA2/MX2/XPOT/APOD/POM121/NUP62CL/IPO9/SMURF1/RANBP17/IPO7/MMP12/POM121C	59	BP	upregulated
GO:0006937	regulation of muscle contraction	31/1779	169/18723	0.000266518426321841	0.00900675505422927	0.00758463583514043	ATP1A2/DSG2/PKP2/ATP2B1/SRI/PPP1R12B/SLC9A1/CHGA/SMAD7/PIK3CG/P2RX1/CASQ2/FKBP1B/KCNJ2/EDN2/AKAP9/TRPM4/DSC2/P2RX4/PLCE1/CAMK2D/ANK2/ADRA2A/KCNMA1/KIT/RNF207/ARHGAP42/KCNB2/CALM1/DMD/MYL5	31	BP	downregulated
GO:0006953	acute-phase response	16/2049	49/18723	3.91508083716912e-05	0.0012330444068221	0.00096499693321692	PTGS2/TFR2/IL1A/TNFSF11/IL1B/LBP/IL6/AHSG/PTGES/LCN2/REG3A/CEBPB/SAA1/F2/SERPINA1/ORM2	16	BP	upregulated
GO:0006977	DNA damage response, signal transduction by p53 class mediator resulting in cell cycle arrest	8/2049	19/18723	0.000504479335263095	0.0069397800970445	0.0054311640957907	GTSE1/CASP2/SOX4/PML/TP53/TRIAP1/PLK3/CHEK2	8	BP	upregulated
GO:0006997	nucleus organization	28/2049	133/18723	0.000489556257581914	0.0069397800970445	0.0054311640957907	DDX11/SPAG4/PSME4/SRPK1/VRK1/SUV39H1/EMD/UBE2I/RPS19/NUP107/NUP155/POLR1B/EMG1/HABP4/USPL1/SRPK2/PML/DYRK3/CHEK1/NUP205/NOLC1/NEMP1/CDK1/PYGO1/PHF8/ANKLE2/BEND3/PITPNB	28	BP	upregulated
GO:0007000	nucleolus organization	8/2049	15/18723	6.42556292520754e-05	0.00175378059707998	0.00137253199345778	DDX11/SUV39H1/RPS19/POLR1B/EMG1/NOLC1/PHF8/BEND3	8	BP	upregulated
GO:0007043	cell-cell junction assembly	30/2049	146/18723	0.000484515166033958	0.00690318750844572	0.00540252624983729	HDAC7/FSCN1/PKP1/ARVCF/CAV1/IL17A/SRF/CDH6/ECT2/SNAI1/POF1B/IL1B/ACE2/AGT/CDH11/TBCD/MTDH/ESAM/GJA1/CLDN14/CLDN1/CLDN2/CTNNB1/CDH2/HEG1/CDH5/GJC1/ZNF703/GJA4/GJA5	30	BP	upregulated
GO:0007059	chromosome segregation	62/2049	346/18723	6.2754216722845e-05	0.00174661038543956	0.00136692049057497	NCAPD2/BRCA1/DDX11/RAD18/TRIP13/SMC1A/NUP37/ATRX/BIRC5/KIF4A/CDC6/SRPK1/CCNB1IP1/FAM83D/STAG2/UBE2I/FBXO5/ECT2/MAD2L2/NEK2/KIF14/NUP43/KIF18A/USP9X/KIF25/PCID2/SGO1/TOP2A/RAN/CCNB1/ESPL1/DSCC1/HECW2/KIF2C/BOD1/CDCA5/NCAPG2/NTMT1/RPS3/DSN1/NCAPD3/CENPH/ANAPC1/RACGAP1/MAD2L1/PTTG1/GEM/SKA3/CENPN/CDT1/CTNNB1/AXIN2/UBE2C/BANF1/HASPIN/AURKB/RRS1/KNTC1/KIF18B/CENPW/DDX3X/KIF4B	62	BP	upregulated
GO:0007088	regulation of mitotic nuclear division	26/2049	110/18723	0.000110805945037802	0.00247015151194479	0.00193317338809499	TRIP13/AURKA/PDGFB/BMP7/RGCC/CAV2/FBXO5/PDGFRB/IL1A/MAD2L2/NEK2/EREG/BMP4/IL1B/PCID2/PKMYT1/CCNB1/ESPL1/KIF20B/CHEK1/MAD2L1/CDT1/MTBP/AURKB/KNTC1/L3MBTL1	26	BP	upregulated
GO:0007093	mitotic cell cycle checkpoint signaling	28/2049	129/18723	0.000289655004606919	0.00481979226749107	0.00377203345730154	BRCA1/TRIP13/GTSE1/MAP3K20/CLSPN/CDC6/CASP2/CCND1/MAD2L2/CDK2/SOX4/PCID2/CCNB1/PML/TICRR/TP53/DTL/CHEK1/MAD2L1/CDT1/RFWD3/CDK1/TRIAP1/PLK3/AURKB/CHEK2/KNTC1/PRKDC	28	BP	upregulated
GO:0007098	centrosome cycle	29/2049	130/18723	0.000138040375488176	0.00292916982949153	0.00229240722125806	BRCA1/WDR62/AURKA/RANBP1/KAT2A/CEP72/SSX2IP/NEK2/PKD2/CDK2/STIL/KIF25/CEP250/SGO1/KIF3A/NAT10/POC1B/BRCA2/PLK4/CETN2/HAUS6/CHEK1/CCNF/CTNNB1/CDK1/NPM1/XRCC2/HAUS5/CEP63	29	BP	upregulated
GO:0007164	establishment of tissue polarity	20/2049	72/18723	6.25278325300795e-05	0.00174661038543956	0.00136692049057497	CELSR3/CELSR1/GPC4/RPGRIP1L/FZD3/PLEKHA4/PTK7/WNT5A/NKD1/CELSR2/GPC3/DAB2/GRHL3/CTHRC1/DACT1/BRSK2/ZNRF3/MED12/SAPCD2/SMURF1	20	BP	upregulated
GO:0007178	transmembrane receptor protein serine/threonine kinase signaling pathway	69/2049	355/18723	1.40979900859657e-06	0.000103439270176524	8.09529469841255e-05	STRAP/VIM/LTBP1/DKK3/FSTL3/FERMT2/TGFB2/HSP90AB1/BMP7/C20orf27/TGFB1/COMP/ITGB8/CAV2/CAV1/SFRP4/TGFBR1/ENG/FOLR1/IL17F/LOX/SUB1/WNT5A/ONECUT2/LTBP2/INHBA/PMEPA1/USP9X/BMP4/ID1/GDF15/FST/KCP/GDF11/SKIL/LRRC32/SULF1/LEF1/PML/TP53/IL17RD/GPC3/DUSP15/LATS2/BTBD11/DAB2/INHBB/MSX1/FSTL1/SPRY1/SHH/COL1A2/HTRA1/FBN1/FNTA/COL3A1/ADAM9/PTK2/HTRA3/UBE2O/SOX11/CDH5/BMP8A/ZNF703/ADAMTSL2/SMURF1/MIR17HG/TDGF1/…	69	BP	upregulated
GO:0007179	transforming growth factor beta receptor signaling pathway	45/2049	198/18723	1.36759065103435e-06	0.000103439270176524	8.09529469841255e-05	STRAP/LTBP1/DKK3/FERMT2/TGFB2/HSP90AB1/C20orf27/TGFB1/ITGB8/CAV2/CAV1/TGFBR1/ENG/FOLR1/IL17F/LOX/ONECUT2/LTBP2/PMEPA1/USP9X/ID1/GDF15/SKIL/LRRC32/PML/TP53/IL17RD/DUSP15/LATS2/DAB2/SPRY1/COL1A2/HTRA1/FBN1/FNTA/COL3A1/ADAM9/PTK2/HTRA3/SOX11/CDH5/ZNF703/ADAMTSL2/SMURF1/MIR17HG	45	BP	upregulated
GO:0007204	positive regulation of cytosolic calcium ion concentration	53/1779	319/18723	4.04588185634781e-05	0.00234197721393952	0.00197219133805433	GIPR/ATP1A2/BAK1/SRI/MCOLN1/PIK3CG/P2RX1/CNR1/CASQ2/FKBP1B/GNA13/PTK2B/EDN2/TRPM4/P2RX4/CD36/CCL21/PLCE1/CACNA1A/ACKR2/AGTR1/CAMK2D/ANK2/GPR174/CCL28/MCOLN2/CXCL13/NPTN/MS4A1/CXCR5/F2RL1/CACNB2/RIC3/GALR1/TRPV3/PTGDR/LETM1/P2RY1/PRKCE/BCL2/CCL19/ADCY5/CD19/P2RY8/GRIN2A/P2RY4/RYR1/PLCG2/AVPR1B/LPAR1/CALM1/RYR3/DMD	53	BP	downregulated
GO:0007346	regulation of mitotic cell cycle	82/2049	457/18723	4.22927713841143e-06	0.000243346099963981	0.000190445890574822	ANLN/BRCA1/BID/FOXC1/INTS13/TRIP13/NLE1/GTSE1/TP73/RBL1/AURKA/TFAP4/MAP3K20/CLSPN/CDC6/PDGFB/BMP7/CDC25B/E2F1/RGCC/FZD3/TGFB1/CAV2/CASP2/RPA3/EZH2/CCND1/FBXO5/PDGFRB/IL1A/MAD2L2/NEK2/KIF14/PKD2/CDK2/CKS2/SOX4/EREG/BMP4/IL1B/PCID2/PKMYT1/CCNB1/CDK4/ESPL1/KIF20B/HECW2/BRCA2/PML/TICRR/TP53/DTL/CDCA5/MEPCE/CHEK1/CDC25A/MAD2L1/DYNLT3/DACT1/STOX1/E2F7/WEE1/CDT1/CTNNB1/RFWD3/MECP2/CDK1/TRIAP1/MTBP/PLK3/…	82	BP	upregulated
GO:0007369	gastrulation	36/2049	185/18723	0.000425526726243259	0.00643018164100925	0.00503234557431223	FOXC1/WNK1/COL11A1/MMP2/MMP9/BMP7/EYA1/COL12A1/SRF/WNT5A/COL7A1/DUSP4/INHBA/SNAI1/BMP4/FOXA2/AMOT/COL5A1/COL4A2/IL1RN/LEF1/TP53/COL8A1/GPC3/TENM4/GJA1/MMP14/ETS2/DUSP2/ITGA5/ITGA2/CTNNB1/APLN/FOXC2/COL5A2/RACK1	36	BP	upregulated
GO:0007389	pattern specification process	71/2049	436/18723	0.000399038173249775	0.00609143986920065	0.0047672417636634	DNAH5/FOXC1/NLE1/TULP3/AURKA/BMP7/POFUT1/RPGRIP1L/EYA1/MEIS3/WNT2/TGFBR1/ENG/KAT2A/FOLR1/MDFI/SRF/WNT5A/OTX1/WDR77/NRP2/PKD2/STIL/SNAI1/BMP4/FOXA2/SIX1/SMO/FEZF1/DLL4/DNAAF11/CHSY1/BHLHE40/FST/AHI1/HEY2/LEF1/NKD1/TP53/DMRTA2/CELSR2/GPC3/ETS2/GRHL3/STC1/SIM2/MSX1/HEYL/SPRY1/SP8/SHH/CTNNB1/BMI1/AXIN2/CXXC4/AR/PIFO/FOXC2/GALNT11/ATP6AP2/RIPPLY3/MED12/WT1/XRCC2/SOX18/OOEP/TCTN1/ADGRG1/TDGF1/FOXD1/PRK…	71	BP	upregulated
GO:0007492	endoderm development	19/2049	77/18723	0.000502881919517817	0.0069397800970445	0.0054311640957907	COL11A1/MMP2/MMP9/COL12A1/COL7A1/DUSP4/INHBA/BMP4/COL5A1/COL4A2/LAMC1/COL8A1/MMP14/DUSP2/ITGA5/CTNNB1/MED12/PAX9/COL5A2	19	BP	upregulated
GO:0007517	muscle organ development	63/2049	327/18723	5.37349609185142e-06	0.000292318187396718	0.000228772096771742	ELN/FOXC1/YBX3/COL11A1/TGFB2/XBP1/SIX4/EMD/JPH1/TGFB1/CAV2/CAV1/WNT2/TGFBR1/ENG/LOX/WNT5A/PROX1/TWIST1/BMP4/GPCPD1/SIX1/FGFRL1/LIF/SMO/DLL4/LAMA5/HEY2/ITGA11/LEF1/DMRTA2/MKX/HOMER1/EPHB1/MRAS/MSX1/COL6A3/HEYL/SHH/FOXK1/EEF2/CTNNB1/CXCL10/FOXN2/S1PR1/CHD7/EFEMP2/HEG1/FOXC2/SOX11/TRIM72/MSC/ZBTB18/NEB/FHL3/SMTN/SRPK3/WT1/CACNA1H/ADARB1/TEAD4/RYR2/GPX1	63	BP	upregulated
GO:0007548	sex differentiation	54/2049	276/18723	1.56210127215475e-05	0.000631595541390137	0.000494295061153377	ZFX/FOXC1/YBX3/FSTL3/ATRX/TESC/ICAM1/TYRO3/COL9A3/TGFB2/PATZ1/SIX4/CENPI/AMH/CASP2/NUDT1/TGFBR1/CCND1/NUP107/PDGFRB/WNT5A/RDH10/KIF18A/INHBA/PRDX4/EREG/SOX9/EIF2S2/VGF/DNAAF11/TAF4/FST/CTSV/BRCA2/DMRTA2/GAS2/DHX37/MMP14/INHBB/SHH/CTNNB1/AR/CHD7/BCL2L1/CEBPB/CBX2/IRX5/PTPN11/IMMP2L/WT1/FANCA/ZP3/ADGRG1/DACH1	54	BP	upregulated
GO:0007565	female pregnancy	40/2049	193/18723	5.04149952981171e-05	0.00150841665931966	0.00118050691621749	ABCC2/PRDM1/ACSL4/PTGS2/CAD/MMP2/ANGPT2/COMT/UPRT/MMP9/TIMP1/MAGED2/SYDE1/NAMPT/STC2/IGFBP5/SPP1/PGF/AGO2/IL1B/POLR1B/PPAT/LIF/TRIM28/AGT/CTSV/MMP7/CORIN/GJA1/STC1/TPPP3/RPL29/IGFBP7/ITGA2/AR/FOSL1/THBD/OXTR/ADRA2C/SLC38A3	40	BP	upregulated
GO:0007566	embryo implantation	17/2049	53/18723	2.93809893801502e-05	0.000993309833055475	0.000777377471021638	PTGS2/MMP2/MMP9/TIMP1/SYDE1/STC2/SPP1/AGO2/IL1B/POLR1B/LIF/TRIM28/GJA1/STC1/TPPP3/RPL29/IGFBP7	17	BP	upregulated
GO:0007568	aging	59/2049	339/18723	0.000210877239271593	0.0039203458417518	0.00306811473577853	CX3CL1/HYAL2/POLB/MBD3/PTGS2/NUAK1/RBL1/ARG2/KAT6A/RAD54L/NOX4/ICAM1/TIMP1/AMH/COMP/NAMPT/CASP2/NUDT1/SERPINE1/FOXM1/FBXO5/SRF/PDGFRB/IGFBP5/MSH6/CCN2/RPN2/TWIST1/CDK2/LOXL2/COL4A2/AGT/CTSV/HMGA1/MMP7/PNPT1/PDX1/BRCA2/PML/TP53/CDKN2A/CHEK1/CLDN1/CGAS/EEF2/LIMS1/CDK1/RSL1D1/ATR/AURKB/NPM1/CHEK2/IRAK1/APOD/LONP1/MME/RAD54B/ERO1A/PRKDC	59	BP	upregulated
GO:0007569	cell aging	29/2049	132/18723	0.000182855683009755	0.00355622909000035	0.00278315212873128	NUAK1/RBL1/ARG2/KAT6A/NOX4/ICAM1/NAMPT/SERPINE1/FOXM1/FBXO5/SRF/TWIST1/CDK2/HMGA1/PNPT1/BRCA2/PML/TP53/CDKN2A/CHEK1/CGAS/LIMS1/CDK1/RSL1D1/ATR/NPM1/CHEK2/MME/PRKDC	29	BP	upregulated
GO:0007586	digestion	27/1779	137/18723	0.000195024726205068	0.00737140957840575	0.006207502802868	NR1H3/LIMA1/SI/EZR/PBLD/CRACD/PPARGC1A/VDR/LPCAT3/SGK1/PLS1/CD36/CAPN9/GCNT3/MUC4/FABP2/ADRA2A/AKR1C2/SST/INAVA/FABP1/MOGAT2/UCN3/SLC22A5/MUC2/SLC26A6/PNLIPRP2	27	BP	downregulated
GO:0007596	blood coagulation	45/2049	217/18723	1.73955176202466e-05	0.000676305549659214	0.00052928570757702	F7/FAP/TYRO3/SERPIND1/PDGFB/PROCR/PLAT/COMP/CAV1/SERPINE1/VWF/SRF/PLEK/F3/PLAU/FOXA2/F10/SERPINE2/IL6/STXBP1/GNA12/DGKZ/SLC7A11/DGKI/PDPN/ANXA5/ITGA2/F2RL2/SHH/NOS3/COL3A1/FGA/FGB/SAA1/CD34/ANO6/THBD/F2/F2R/ADRA2C/PPIA/SERPINA1/F5/PRSS56/LYN	45	BP	upregulated
GO:0007599	hemostasis	46/2049	222/18723	1.44115840212491e-05	0.000603069362119962	0.000471970094299133	F7/FAP/TYRO3/SERPIND1/PDGFB/PROCR/PLAT/COMP/CAV1/SERPINE1/VWF/SRF/PLEK/F3/PLAU/NFE2/FOXA2/F10/SERPINE2/IL6/STXBP1/GNA12/DGKZ/SLC7A11/DGKI/PDPN/ANXA5/ITGA2/F2RL2/SHH/NOS3/COL3A1/FGA/FGB/SAA1/CD34/ANO6/THBD/F2/F2R/ADRA2C/PPIA/SERPINA1/F5/PRSS56/LYN	46	BP	upregulated
GO:0008028	monocarboxylic acid transmembrane transporter activity	17/1819	58/18368	2.96983814645671e-05	0.00145252083890337	0.00122914353908376	MPC1/ABCB11/CEACAM1/ABCC3/SLC9A3R1/SLC16A7/ABCG2/SLC10A2/CD36/SLCO2B1/SLC51A/SLC16A9/SLC27A4/SLC16A5/SLC51B/SLC26A6/SLC10A5	17	MF	downregulated
GO:0008081	phosphoric diester hydrolase activity	26/1819	89/18368	2.75269066401558e-07	3.29099461608973e-05	2.7848858764602e-05	GDE1/CASR/PDE8A/PLD1/HMOX1/GDPD3/SMPD3/TDP2/PLCD4/GDPD2/SMPDL3B/PDE6A/PLCE1/PDE5A/PLCL2/MPPE1/PDE9A/PLCD3/ENPP6/SMPD1/PDE7B/PDE3A/SMPDL3A/PLCXD3/PLCD1/PLCG2	26	MF	downregulated
GO:0008083	growth factor activity	39/2073	162/18368	3.21767376755332e-06	0.000397203950639083	0.00035977732418491	HGF/FGF20/TGFB2/IL11/OSM/PDGFB/BMP7/TIMP1/AMH/TGFB1/CSF3/AREG/CCN6/FGF12/REG1A/CCN2/FGF23/PGF/INHBA/EREG/BMP4/LIF/VGF/GDF15/GDF11/AGT/IL6/VEGFC/FGF18/FGF19/INHBB/CXCL1/CSF2/BDNF/F2/BMP8A/MACC1/JAG2/TDGF1	39	MF	upregulated
GO:0008094	ATP-dependent activity, acting on DNA	30/2073	111/18368	3.61975795756652e-06	0.000402155109085641	0.000364261958677221	DDX11/RFC2/POLQ/MCM2/ATRX/RAD54L/SMARCA1/MCM4/TWNK/MCM3/ASCC3/MSH6/TOP2A/IGHMBP2/RFC3/DSCC1/DNA2/RECQL4/RFC4/RAD54L2/MCM7/NAV2/CHD7/RUVBL1/ATAD5/ERCC6L/GTF2F2/XRCC2/RAD54B/DDX3X	30	MF	upregulated
GO:0008137	NADH dehydrogenase (ubiquinone) activity	13/1819	42/18368	0.000137299740837922	0.00492448403805345	0.00416716757280007	NDUFC1/NDUFB3/NDUFA5/NDUFA10/NDUFA2/NDUFB10/NDUFS2/NDUFS4/NDUFV1/NDUFB1/ND5/ND3/ND4	13	MF	downregulated
GO:0008201	heparin binding	36/2073	166/18368	8.26345936024664e-05	0.00540041373484354	0.00489155860581782	ANOS1/COL11A1/COL5A3/SERPIND1/BMP7/CCN4/COMP/PCOLCE/SOD3/CCN6/NRP2/CCN2/PGF/LTBP2/CXCL6/BMP4/FGFRL1/COL5A1/SERPINE2/MMP7/ADAMTS5/FGFR4/RPL29/FSTL1/FBN1/NAV2/ZNF146/CXCL10/CXCL11/CEL/EFEMP2/SAA1/LPL/F2/THBS2/ADGRG1	36	MF	upregulated
GO:0008202	steroid metabolic process	58/1779	319/18723	1.01122052354204e-06	0.00011618923815498	9.7843568972615e-05	OSBPL7/LIMA1/ACAA1/RORA/GBA2/ACADVL/ABCB11/DHRS9/ACAT1/ATP8B1/NFE2L1/HSD17B2/PRKAG2/PPARGC1A/LPCAT3/PPARD/BMP5/HMGCR/CLCN2/SCP2/NR5A2/ABCD3/EPHX2/BMP2/APOE/FMO5/OSBPL1A/RORC/AGTR1/DGKQ/CYP4V2/AKR1C2/BMP6/ABCA5/KIT/LDLRAP1/CYP3A4/GFI1/LIPC/SMPD1/ACAA2/SCNN1B/ARV1/SULT1B1/HSD11B2/APOBR/PBX1/CYP2R1/RXRA/AKR1C3/UGT2B15/UGT2B17/HSD17B11/SREBF2/HSD3B2/AKR1B15/UGT1A8/DHRS11	58	BP	downregulated
GO:0008217	regulation of blood pressure	34/1779	186/18723	0.000148131117532837	0.00604355474635309	0.00508930926008682	NISCH/ATP1A2/ATP2B1/PTGS1/PCSK5/HMOX1/CTSG/CHGA/CTSZ/CORO2B/P2RX1/ID2/ECE1/CNR1/SGK1/EDN3/EDN2/PPARG/P2RX4/KLK3/AGTR1/ATP5PF/CAMK2N1/CPA3/F2RL1/ERAP1/ARHGAP42/TAC3/KLK1/HSD11B2/GAS6/RNLS/CYP4F12/AVPR1B	34	BP	downregulated
GO:0008406	gonad development	45/2049	221/18723	2.80464176687251e-05	0.00096510584543896	0.000755304655635718	ZFX/FOXC1/YBX3/FSTL3/ATRX/TESC/ICAM1/COL9A3/TGFB2/PATZ1/SIX4/AMH/CASP2/NUDT1/TGFBR1/CCND1/NUP107/PDGFRB/WNT5A/RDH10/KIF18A/INHBA/PRDX4/EREG/SOX9/EIF2S2/VGF/DNAAF11/TAF4/FST/CTSV/BRCA2/GAS2/DHX37/MMP14/INHBB/AR/BCL2L1/CEBPB/IRX5/IMMP2L/WT1/FANCA/ZP3/ADGRG1	45	BP	upregulated
GO:0008509	anion transmembrane transporter activity	51/1819	314/18368	0.000278434321840444	0.00817170753571565	0.00691501371394447	CLCN6/SLC6A7/CLCA4/SLC18A1/BEST2/MPC1/SLC9A3/SLC4A4/SLC13A1/SLC9A1/SLC26A3/SLC1A1/ABCC3/SLC9A3R1/CLIC5/CLCN2/SLC9A2/SLC35A3/SLC16A7/ABCG2/SLC36A1/SLC35B3/SLC25A23/SLC35D2/SLC37A2/CD36/SLCO2B1/SLC12A6/BEST4/SLC4A10/GABRB2/ANO7/SLC26A2/CLIC6/SLC37A1/ANO10/SLC35A1/SFXN1/VDAC2/SLC18A2/SLC27A4/LRRC8D/ANO5/SLCO4C1/SLCO2A1/SLC17A8/SLC25A42/SLC9A9/CLCNKA/SLC6A9/SLC26A6	51	MF	downregulated
GO:0008585	female gonad development	22/2049	95/18723	0.000490704533649104	0.0069397800970445	0.0054311640957907	ZFX/FOXC1/ICAM1/COL9A3/AMH/CASP2/NUP107/INHBA/EREG/VGF/TAF4/FST/BRCA2/GAS2/MMP14/INHBB/BCL2L1/CEBPB/IMMP2L/WT1/FANCA/ZP3	22	BP	upregulated
GO:0008630	intrinsic apoptotic signaling pathway in response to DNA damage	27/2049	99/18723	5.12659980777317e-06	0.000281445626144171	0.000220263085898434	BRCA1/BID/CD44/TMEM161A/POLB/TP73/E2F1/CASP2/TMEM109/MSH6/SNAI1/SKIL/BRCA2/PML/TP53/ACKR3/RPS3/SHISA5/DDIAS/DDIT4/TRIAP1/BCL2L1/PHLDA3/AEN/CHEK2/TAF9B/PRKDC	27	BP	upregulated
GO:0008654	phospholipid biosynthetic process	55/1779	253/18723	3.7586763824858e-09	8.99733159057538e-07	7.57670028680032e-07	ABHD5/PIGV/SPHK2/DGKA/IP6K2/SLC44A1/CHAT/PLD1/DGKD/PIK3C3/PITPNM3/ABHD4/BMX/PIK3CG/PIP5K1B/MTMR4/CWH43/CHKA/LPCAT3/PPARD/DHDDS/PIGZ/IMPA1/ITPKA/SLC44A5/GPAT3/PIK3C2G/ABCA8/IMPA2/DGKQ/MPPE1/FAM126B/ABHD3/SYNJ1/PCYT1A/PGAP3/BPNT1/CAPN2/CDS1/MTMR14/LIPH/FABP5/DOLPP1/SOCS6/MTM1/MBOAT1/LPCAT4/PI4KAP2/INPP5J/CHP1/CLN3/PIGN/FAR1/PLCG2/PIK3R6	55	BP	downregulated
GO:0009055	electron transfer activity	33/1819	126/18368	1.3154684517054e-07	2.02206293433573e-05	1.71109806124086e-05	UQCRC1/AIFM2/ME2/IDH3B/NDUFC1/SDHB/NDUFB3/NDUFA5/NDUFA10/COX4I1/NDUFA2/COX5B/NDUFB10/NDUFS2/AKR7A3/DHRS3/NDUFS4/CYB5A/NDUFV1/UQCRFS1/ETFDH/CYCS/COX5A/NDUFB1/UQCR10/COX2/CYTB/ND5/COX1/ND3/ND4/COX3/MTCO2P12	33	MF	downregulated
GO:0009060	aerobic respiration	50/1779	189/18723	1.28963040853639e-11	5.69917438233968e-09	4.79930474302289e-09	UQCRC1/MDH1/COQ9/FH/ACO2/IDH3B/OGDH/NDUFC1/ATP5F1B/ATP5PB/SDHB/NDUFB3/DLST/SLC25A23/COX7C/NDUFA5/CBFA2T3/NDUFA10/COX4I1/NDUFA2/COX5B/UQCRC2/NDUFB10/ATP5F1A/ATP5PF/OXA1L/PINK1/NDUFS2/COX6B2/SUCLG1/NDUFS4/ATP5F1C/GHITM/IDH3A/NDUFV1/CYCS/SUCLG2/COX5A/NDUFB1/UQCR10/COX2/CYTB/ND5/COX1/ND3/ND4/ATP6/COX3/ATP8/MTCO2P12	50	BP	downregulated
GO:0009062	fatty acid catabolic process	37/1779	100/18723	9.18184982220113e-14	1.31874318071364e-10	1.11052057323254e-10	ACAA1/ACADVL/ABCB11/ACAT1/ACACB/HADHA/CRAT/PHYH/ADTRP/PPARD/EHHADH/PCCB/SCP2/ACADM/FAAH/ABCD3/CNR1/ABCD4/ECHDC2/ACADS/PCK1/ECHS1/HADHB/HADH/ETFBKMT/NUDT7/AUH/CPT2/ABHD3/ACOX1/FABP1/BDH2/SLC27A4/ACAA2/ECI1/ETFDH/ECI2	37	BP	downregulated
GO:0009083	branched-chain amino acid catabolic process	7/1779	15/18723	0.000223679617833127	0.00788367732792217	0.00663888617088183	ACAT1/BCAT2/ECHS1/AUH/ACAD8/ACADSB/HIBCH	7	BP	downregulated
GO:0009113	purine nucleobase biosynthetic process	7/2049	10/18723	1.65530350341445e-05	0.000657630229813601	0.000514670154172656	PAICS/PPAT/PRPS1/GART/GMPS/HPRT1/SHMT2	7	BP	upregulated
GO:0009117	nucleotide metabolic process	79/1779	489/18723	1.80451725058584e-06	0.00018849002917483	0.00015872844562091	BAD/PDK4/PDK2/IGF1/GUCA2B/SPHK2/RORA/PDE8A/ACAT1/VPS9D1/ACACB/NT5C2/PGM1/SLC4A4/PSEN1/MAGI3/OGDH/PRKAG2/PPARGC1A/ATP5F1B/NUDT12/HMGCR/ATP5PB/AMPD1/HMGCL/GDA/DLST/PANK3/PFKFB2/SLC35B3/NT5C/PPCS/CBFA2T3/ACSS2/CMPK2/PDE5A/NEIL1/NUDT7/NCOR1/PFKL/ARNT/DLG2/ATP5F1A/ATP5MC3/ATP5PF/AK9/SLC26A2/CDA/PINK1/PDE9A/ADCY9/ACOT11/BPNT1/ATP5F1C/NUDT13/ACSM1/ACSF2/ADAL/ELOVL6/INSR/PDE7B/SUCLG2/PDZD3/NADSYN1/ADCY5/…	79	BP	downregulated
GO:0009124	nucleoside monophosphate biosynthetic process	14/2049	42/18723	9.1629088576416e-05	0.00217683793560957	0.00170362228671668	CAD/UPRT/PRPS2/IMPDH1/AMPD2/PAICS/PPAT/ATIC/PRPS1/ADK/GART/GMPS/HPRT1/IMPDH2	14	BP	upregulated
GO:0009127	purine nucleoside monophosphate biosynthetic process	10/2049	21/18723	2.72050569896083e-05	0.000946482912940792	0.000740730101265407	IMPDH1/AMPD2/PAICS/PPAT/ATIC/ADK/GART/GMPS/HPRT1/IMPDH2	10	BP	upregulated
GO:0009150	purine ribonucleotide metabolic process	67/1779	368/18723	1.42392548145208e-07	2.33727196884063e-05	1.96822902639211e-05	BAD/PDK4/PDK2/IGF1/SPHK2/RORA/PDE8A/ACAT1/VPS9D1/ACACB/NT5C2/PGM1/SLC4A4/PSEN1/MAGI3/OGDH/PRKAG2/PPARGC1A/ATP5F1B/HMGCR/ATP5PB/AMPD1/HMGCL/GDA/DLST/PANK3/PFKFB2/SLC35B3/NT5C/PPCS/CBFA2T3/ACSS2/PDE5A/NUDT7/NCOR1/PFKL/ARNT/DLG2/ATP5F1A/ATP5MC3/ATP5PF/AK9/SLC26A2/PINK1/PDE9A/ADCY9/ACOT11/BPNT1/ATP5F1C/ACSM1/ACSF2/ELOVL6/INSR/PDE7B/SUCLG2/ADCY5/SULT1B1/ZBTB7A/ADSS1/ENTPD5/FAR1/NUDT16/PAPSS2/COX2/ATP6…	67	BP	downregulated
GO:0009152	purine ribonucleotide biosynthetic process	31/1779	169/18723	0.000266518426321841	0.00900675505422927	0.00758463583514043	PDK4/PDK2/SPHK2/ACAT1/VPS9D1/ACACB/PRKAG2/PPARGC1A/ATP5F1B/ATP5PB/AMPD1/PANK3/SLC35B3/PPCS/ACSS2/ATP5F1A/ATP5MC3/ATP5PF/AK9/SLC26A2/PINK1/ADCY9/ATP5F1C/ELOVL6/ADCY5/ADSS1/PAPSS2/COX2/ATP6/ATP8/MTCO2P12	31	BP	downregulated
GO:0009156	ribonucleoside monophosphate biosynthetic process	14/2049	33/18723	3.67359625344646e-06	0.000222048484652764	0.000173778093903065	CAD/UPRT/PRPS2/IMPDH1/AMPD2/PAICS/PPAT/ATIC/PRPS1/ADK/GART/GMPS/HPRT1/IMPDH2	14	BP	upregulated
GO:0009168	purine ribonucleoside monophosphate biosynthetic process	10/2049	19/18723	8.7610044487426e-06	0.000409576957978717	0.000320540368359012	IMPDH1/AMPD2/PAICS/PPAT/ATIC/ADK/GART/GMPS/HPRT1/IMPDH2	10	BP	upregulated
GO:0009259	ribonucleotide metabolic process	68/1779	385/18723	3.7267592547462e-07	5.22200778500412e-05	4.39748024000347e-05	BAD/PDK4/PDK2/IGF1/SPHK2/RORA/PDE8A/ACAT1/VPS9D1/ACACB/NT5C2/PGM1/SLC4A4/PSEN1/MAGI3/OGDH/PRKAG2/PPARGC1A/ATP5F1B/HMGCR/ATP5PB/AMPD1/HMGCL/GDA/DLST/PANK3/PFKFB2/SLC35B3/NT5C/PPCS/CBFA2T3/ACSS2/PDE5A/NUDT7/NCOR1/PFKL/ARNT/DLG2/ATP5F1A/ATP5MC3/ATP5PF/AK9/SLC26A2/PINK1/PDE9A/ADCY9/ACOT11/BPNT1/ATP5F1C/ACSM1/ACSF2/ELOVL6/INSR/PDE7B/SUCLG2/ADCY5/SULT1B1/ZBTB7A/ADSS1/ENTPD5/DPYD/FAR1/NUDT16/PAPSS2/COX2…	68	BP	downregulated
GO:0009303	rRNA transcription	13/2049	34/18723	3.13591558715659e-05	0.00104184087504888	0.000815358509198645	DDX11/TCOF1/NPM3/POLR1G/GTF3A/GTF3C4/POLR1B/PWP1/POLR1E/TP53/NIFK/MARS1/CAVIN1	13	BP	upregulated
GO:0009306	protein secretion	63/1779	359/18723	1.24357056272099e-06	0.00013479835627985	0.000113514405288295	BAD/ABCC8/BAIAP3/GIPR/ISL1/IGF1/NR1H3/CASR/SEL1L/LLGL2/SRI/PIK3C3/EZR/PCSK5/CHGA/SYTL4/NAGPA/SFRP1/EXPH5/ADTRP/PPARD/HMGCR/STEAP3/GCG/HDAC1/CNR1/FKBP1B/ACVR1C/PFKFB2/APOE/TRPM4/RSAD2/BLK/HADH/PFKL/GOLPH3L/CAMK2G/TCF7L2/SIDT2/MIA2/ADRA2A/RAB3C/BMP6/MIA3/TIAM1/KCNB1/CAMK2N1/F2RL1/ARF6/TVP23A/RAB8A/RAB3B/PRKCE/KRT20/SCG2/C2CD2L/ADCY5/RIMS2/UCN3/C1QTNF12/RFX6/MYO18A/CD2AP	63	BP	downregulated
GO:0009314	response to radiation	73/2049	456/18723	0.000551867865233923	0.00742107259676359	0.00580782999982431	BRCA1/PLEKHB1/TMEM161A/HYAL2/NEDD4/POLB/SMC1A/PTGS2/SLC1A3/SEMA5B/RAD54L/NOX4/MMP2/DNMT3B/ICAM1/MAP3K20/ANGPT2/MMP9/TIMP1/RP1/EYA1/NAMPT/BRAT1/NMU/CCND1/TMEM109/RAD51AP1/ECT2/MSH6/CEP250/ELK1/ATF4/FIGNL1/BHLHE40/NMT1/MYC/YAP1/BRCA2/PML/TICRR/TP53/DTL/TAF1/LCN2/DRD2/CHEK1/MMP3/SLC7A11/PAXIP1/CUL4B/CDC25A/IKBIP/RFWD3/COL3A1/MECP2/CXCL10/TRIAP1/BCL2L1/PLK3/ATR/THBD/AURKB/AEN/NPM1/CHEK2/BACE1/MME/XRC…	73	BP	upregulated
GO:0009914	hormone transport	49/1779	306/18723	0.000195031202074443	0.00737140957840575	0.006207502802868	BAD/ABCC8/BAIAP3/GIPR/BTK/ISL1/CASR/SRI/LTBP4/CHGA/SYTL4/SMPD3/SFRP1/PPARD/HMGCR/SNX4/GCG/HDAC1/CNR1/VAMP8/FKBP1B/CRY2/ACVR1C/PFKFB2/EDN3/TRPM4/BLK/HADH/PFKL/AGTR1/ILDR1/CAMK2G/TCF7L2/SIDT2/ADRA2A/BMP6/TIAM1/KCNB1/CAMK2N1/GALR1/P2RY1/PRKCE/C2CD2L/ADCY5/RIMS2/UCN3/C1QTNF12/RFX6/ITSN1	49	BP	downregulated
GO:0009914	hormone transport	54/2049	306/18723	0.000268980782221797	0.00463856196200356	0.00363020021266427	TAC1/SYT7/ABCC2/ACSL4/RAB11FIP3/RAPGEF4/IL11/OSM/SLCO4A1/CDK16/SLC7A5/STX1A/TFR2/NMU/KLF7/SPP1/FGF23/TNFSF11/INHBA/SOX4/IL1B/FOXA2/FFAR2/LIF/VGF/AGT/IL6/IL1RN/PDX1/DRD2/PFKM/GJA1/SSTR5/VSNL1/INHBB/SLC9B2/IRS1/KIF5B/CHD7/APLN/FGA/FGB/BRSK2/SOX11/PTPN11/HCAR2/BMP8A/KCNJ11/NMB/PIM3/SELENOM/FOXD1/LYN/RASL10B	54	BP	upregulated
GO:0009925	basal plasma membrane	45/1865	257/19550	4.61212748094935e-05	0.0012813693305768	0.00101107966287173	ITGA3/LRRC7/CASR/ATP2C2/ATP1B3/ATP2B1/CEACAM1/SLC4A4/SLC9A1/EZR/CA2/ABCC3/EPCAM/RAB17/NUMB/ARRB1/SLC12A6/ABCA8/ERBB2/SLC4A10/ANK2/CNNM2/ST14/ADRA2A/DLG2/CLDN8/LDLRAP1/CNNM4/CD1D/TGFA/SLC51A/HPGD/SLC29A4/AQP7/MYO1A/P2RY1/BSG/SLCO4C1/MYO1D/CLDN7/SLC51B/P2RY4/SLC6A9/MYO1C/SLC26A6	45	CC	downregulated
GO:0009994	oocyte differentiation	14/2049	49/18723	0.00056098755138484	0.00750995415545164	0.00587738988840493	ZFX/RPS6KA2/TRIP13/AURKA/CDC25B/FBXO5/WDR77/EREG/CCNB1/LGR5/BRCA2/INHBB/CTNNB1/ZP3	14	BP	upregulated
GO:0010038	response to metal ion	61/1779	373/18723	1.80596086060086e-05	0.00125617026986639	0.00105782759567696	BAD/AOC1/ABCC8/GIPR/SYT13/CASR/NEDD4L/FECH/MEF2A/MEF2C/ADD1/MCOLN1/HMOX1/MAPK3/SMPD3/SLC30A4/CA2/NDRG1/SLC1A1/PPARGC1A/SYT10/CASQ2/GOT1/DUSP1/PTK2B/ANXA11/MT2A/SLC25A23/BECN1/P2RX4/CPNE8/CPNE2/CAMK2D/ALAD/DLG2/BMP6/KCNMA1/KIT/SMPD1/CYB5A/B2M/CHP2/ENDOG/STIM1/NLGN1/KCNK3/BCL2/BSG/D2HGDH/CYP2R1/S100A16/AKR1C3/RYR1/SLC30A10/PLCG2/TAT/CALM1/CYTB/COX1/RYR3/TXNIP	61	BP	downregulated
GO:0010212	response to ionizing radiation	36/2049	148/18723	2.91653538080343e-06	0.000181797372070081	0.00014227703847801	BRCA1/POLB/RAD54L/NOX4/DNMT3B/ICAM1/MAP3K20/EYA1/NAMPT/BRAT1/CCND1/TMEM109/RAD51AP1/ECT2/ELK1/FIGNL1/MYC/YAP1/BRCA2/PML/TICRR/TP53/PAXIP1/IKBIP/RFWD3/CXCL10/BCL2L1/ATR/THBD/AEN/CHEK2/XRCC2/RAD54B/GPX1/PRKDC/GTF2H5	36	BP	upregulated
GO:0010232	vascular transport	22/1779	88/18723	1.81483259180001e-05	0.00125617026986639	0.00105782759567696	ATP1A2/SLC44A1/ATP2A3/SLC4A4/SLC1A1/ABCC3/SLC9A3R1/SLC16A7/ABCG2/ATP8A1/APOE/CD36/SLCO2B1/SLC2A13/SLC15A2/SLC29A4/FABP5/SLC27A4/INSR/SLC6A9/SLC22A5/AVPR1B	22	BP	downregulated
GO:0010332	response to gamma radiation	18/2049	56/18723	1.66951947141209e-05	0.000657630229813601	0.000514670154172656	POLB/NOX4/MAP3K20/TMEM109/ELK1/MYC/YAP1/BRCA2/PML/TP53/CXCL10/BCL2L1/ATR/CHEK2/XRCC2/GPX1/PRKDC/GTF2H5	18	BP	upregulated
GO:0010463	mesenchymal cell proliferation	13/2049	39/18723	0.000162435437126254	0.00325552941354711	0.0025478205672796	BMP7/WNT2/WNT5A/PRRX1/BMP4/SOX9/SIX1/SMO/MYC/GPC3/MSX1/SHH/CTNNB1	13	BP	upregulated
GO:0010464	regulation of mesenchymal cell proliferation	10/2049	28/18723	0.000492802596198296	0.0069397800970445	0.0054311640957907	WNT2/WNT5A/PRRX1/BMP4/SOX9/SIX1/SMO/MYC/SHH/CTNNB1	10	BP	upregulated
GO:0010565	regulation of cellular ketone metabolic process	28/1779	133/18723	4.4675707450071e-05	0.00249032279011267	0.00209711392851593	PDK4/PDK2/NR1H3/ACADVL/ABCB11/ACACB/CEACAM1/PRKAG2/PPARGC1A/PPARD/BMP5/CLCN2/CNR1/BMP2/PPARG/APPL2/ETFBKMT/NCOR1/WDTC1/DGKQ/BMP6/SLC45A3/FABP1/FABP5/PRKCE/CLN3/AKR1C3/UGT1A8	28	BP	downregulated
GO:0010569	regulation of double-strand break repair via homologous recombination	14/2049	48/18723	0.000444991557969579	0.00655869330761075	0.005132920511814	POLQ/RAD51AP1/TIMELESS/MAD2L2/FIGNL1/RADX/CHEK1/UBQLN4/CGAS/SHLD1/KLHL15/FANCB/PARPBP/OOEP	14	BP	upregulated
GO:0010575	positive regulation of vascular endothelial growth factor production	11/2049	28/18723	9.57083717333853e-05	0.00219127257018906	0.00171491902349619	NOX1/BRCA1/PTGS2/TGFB1/IL1A/IL1B/ATF4/IL6/SULF1/CXCL17/C5AR1	11	BP	upregulated
GO:0010631	epithelial cell migration	67/2049	357/18723	6.88767384027802e-06	0.000343513905148062	0.000268838545595927	PLXND1/TAC1/PIK3C2A/ANLN/ADGRA2/HDAC7/SCARB1/PTGS2/FAP/ANGPT2/TGFB2/PPM1F/PATZ1/PDGFB/MMP9/SRPX2/RGCC/CTSH/TGFB1/MET/TGFBR1/SRF/SPARC/WNT5A/PIK3R3/PROX1/NRP2/PKN1/PLCG1/BMP4/SOX9/ID1/AMOT/KDR/DLL4/LOXL2/AGT/ANXA3/DUSP10/PTPRG/LCN2/VEGFC/FGF18/PAXIP1/STC1/PKN3/FSTL1/ADAMTS9/S100P/ITGA2/NOS3/JCAD/ADAM9/MECP2/PTK2/FUT1/FOXC2/PTPN11/CDH5/PRKX/TACSTD2/EPHB4/S100A2/SOX18/GPX1/TDGF1/EPPK1	67	BP	upregulated
GO:0010634	positive regulation of epithelial cell migration	34/2049	176/18723	0.000693164401871073	0.0088630251726421	0.00693632124139542	TAC1/PIK3C2A/ADGRA2/HDAC7/SCARB1/PTGS2/TGFB2/PPM1F/PDGFB/MMP9/SRPX2/CTSH/TGFB1/MET/SPARC/WNT5A/PROX1/NRP2/PLCG1/BMP4/SOX9/KDR/AGT/ANXA3/LCN2/VEGFC/FGF18/ITGA2/NOS3/JCAD/ADAM9/FUT1/FOXC2/TDGF1	34	BP	upregulated
GO:0010712	regulation of collagen metabolic process	15/2049	47/18723	9.13458934274601e-05	0.00217683793560957	0.00170362228671668	VIM/FAP/RGCC/TGFB1/ENG/PDGFRB/CCN2/BMP4/IL6/CBX8/RUNX1/ITGA2/F2/F2R/HDAC2	15	BP	upregulated
GO:0010714	positive regulation of collagen metabolic process	13/2049	28/18723	2.38071733034028e-06	0.000154850135921263	0.000121187773486086	VIM/RGCC/TGFB1/ENG/PDGFRB/CCN2/BMP4/CBX8/RUNX1/ITGA2/F2/F2R/HDAC2	13	BP	upregulated
GO:0010717	regulation of epithelial to mesenchymal transition	28/2049	99/18723	1.57284679069303e-06	0.000110728414064789	8.66575278240653e-05	FOXC1/FERMT2/TGFB2/BMP7/RGCC/TGFB1/EZH2/TGFBR1/ENG/COL1A1/MAD2L2/TWIST1/SNAI1/BMP4/IL1B/FOXA2/LOXL2/IL6/LEF1/ZNF750/IL17RD/DAB2/PDPN/SPRY1/CTNNB1/AXIN2/ZNF703/HDAC2	28	BP	upregulated
GO:0010718	positive regulation of epithelial to mesenchymal transition	23/2049	52/18723	1.05503713556871e-09	3.31699487624697e-07	2.59592425492942e-07	FOXC1/FERMT2/TGFB2/BMP7/RGCC/TGFB1/EZH2/TGFBR1/ENG/COL1A1/TWIST1/SNAI1/BMP4/IL1B/LOXL2/IL6/LEF1/DAB2/PDPN/CTNNB1/AXIN2/ZNF703/HDAC2	23	BP	upregulated
GO:0010876	lipid localization	81/1779	448/18723	9.93664542083831e-09	1.96848372216262e-06	1.65767050287379e-06	OSBPL7/ABHD5/NR1H3/LIMA1/ABCB11/ACACB/CEACAM1/ATP8B1/PITPNM3/ATP8B4/ABCC3/MAP2K6/CHKA/LPCAT3/PPARD/PLSCR4/SCP2/ABCD3/STX12/VPS4B/ABCD4/CRY2/SLC66A2/ACVR1C/ATP8A1/SLC10A2/APOE/PPARG/RELCH/P2RX4/CD36/SLCO2B1/SCARB2/GLTP/ABCA8/OSBPL1A/GULP1/AGTR1/OSBPL11/FABP2/ANO7/BMP6/ABCA6/ABCA10/ABCA5/ATP5PF/DBI/CPT2/LDLRAP1/FABP1/CDS1/PRKCD/SLC51A/FABP5/LIPC/ATP9B/GALR1/SLC27A4/VSTM2A/STARD5/C2CD2L/ARV1/SLCO2A1…	81	BP	downregulated
GO:0010948	negative regulation of cell cycle process	57/2049	294/18723	1.2182011026287e-05	0.000524439956700012	0.000410433677061349	BRCA1/RPS6KA2/TRIP13/GTSE1/RBL1/ATRX/MAP3K20/CLSPN/CDC45/CDC6/BMP7/E2F1/RGCC/CASP2/EZH2/KAT2A/CCND1/TIMELESS/FBXO5/MAD2L2/NEK2/PROX1/PKD2/CDK2/SOX4/KIF25/BMP4/PCID2/LIF/CCNB1/ESPL1/DNA2/PML/TICRR/TP53/DTL/CHEK1/CCNF/MAD2L1/PTTG1/DACT1/E2F7/WEE1/CDT1/RFWD3/CDK1/TRIAP1/MTBP/PLK3/ATR/AURKB/PTPN11/NPM1/CHEK2/KNTC1/PRKDC/CEP63	57	BP	upregulated
GO:0010971	positive regulation of G2/M transition of mitotic cell cycle	10/2049	27/18723	0.000350983230317971	0.00549812473880298	0.00430290546069069	CDC25B/CCND1/FBXO5/CCNB1/CDK4/DTL/CDC25A/STOX1/MECP2/CDK1	10	BP	upregulated
GO:0014020	primary neural tube formation	23/2049	94/18723	0.000155598085799272	0.00313501328425201	0.00245350304349092	CELSR1/TULP3/TGFB2/CECR2/SALL4/BMP7/FZD3/TGFB1/KAT2A/FOLR1/PTK7/WNT5A/MTHFD1L/TWIST1/STIL/BMP4/KIF20B/GRHL3/DLC1/CTHRC1/RPS7/MED12/TRIM71	23	BP	upregulated
GO:0014031	mesenchymal cell development	21/2049	86/18723	0.000304455862299927	0.00499140789041853	0.0039063421236406	FOXC1/TCOF1/SEMA5B/BMP7/FOLR1/NRP2/RDH10/TWIST1/BMP4/SOX9/SMO/LAMA5/HEY2/EDNRA/HEYL/SHH/NOLC1/CDH2/FOXC2/SOX11/ANXA6	21	BP	upregulated
GO:0014074	response to purine-containing compound	31/2049	148/18723	0.00027678705698001	0.00470537996866017	0.00368249287232077	ABCC9/PTGS2/CAD/NOX4/DNMT3B/AQP9/AHR/COL1A1/AREG/P2RX3/PANX1/SPARC/IGFBP5/PKD2/VGF/DUOX1/PNPT1/DUOX2/HSPD1/TAF1/SLC6A1/STC1/HCN1/HSP90B1/GPD1/FOSL1/THBD/WT1/KCNJ11/HDAC2/RYR2	31	BP	upregulated
GO:0014706	striated muscle tissue development	71/2049	384/18723	6.36308949811616e-06	0.000325442115869462	0.000254695323230938	ELN/FOXC1/YBX3/COL11A1/NEBL/FGF20/TP73/TGFB2/SIX4/BMP7/EMD/NPRL3/EYA1/TGFB1/CAV2/CAV1/WNT2/TGFBR1/ENG/KAT2A/SRF/LOX/PDGFRB/WNT5A/RGS4/PROX1/MSX2/TWIST1/BMP4/GPCPD1/PRMT1/SIX1/SMO/DLL4/CCNB1/FHOD3/HEY2/AGT/YAP1/LEF1/DMRTA2/TENM4/HOMER1/GJA1/EPHB1/RUNX1/G6PD/MSX1/ADAMTS9/HEYL/SHH/EEF2/CTNNB1/CDK1/FOXN2/S1PR1/CHD7/HEG1/FOXC2/SOX11/MSC/ZBTB18/GJC1/NEB/SRPK3/WT1/SGCZ/RYR2/MIR17HG/GPX1/GJA5	71	BP	upregulated
GO:0015078	proton transmembrane transporter activity	36/1819	130/18368	7.31595031211513e-09	1.96799063395897e-06	1.66534132104726e-06	UQCRC1/SLC9A3/SLC9A1/ATP6V1D/SLC22A18/ATP5F1B/SLC9A2/ATP5PB/SLC17A5/SLC36A1/COX4I1/COX5B/ATP6V0D2/SLC2A13/ATP5F1A/ATP5MC3/ATP5PF/SLC45A3/ATP6V0D1/SLC15A2/ATP5F1C/CYB5A/LETM1/UQCRFS1/COX5A/SLC9A9/OTOP3/OTOP2/UQCR10/COX2/CYTB/COX1/ATP6/COX3/ATP8/MTCO2P12	36	MF	downregulated
GO:0015252	proton channel activity	9/1819	24/18368	0.000294959984757734	0.00817170753571565	0.00691501371394447	ATP5F1B/ATP5PB/ATP5F1A/ATP5PF/ATP5F1C/OTOP3/OTOP2/ATP6/ATP8	9	MF	downregulated
GO:0015267	channel activity	78/1819	480/18368	7.73769199383288e-06	0.000505953755920886	0.000428145175965141	ABCC8/CLCN6/CLCA4/BEST2/CACNB1/TRPM5/PSEN1/MCOLN1/AQP8/SLC1A1/P2RX1/CHRNE/ATP5F1B/SCNN1A/CLIC5/CLCN2/ATP5PB/CNR1/TRPM6/FKBP1B/PTK2B/KCNJ2/GRIA3/TRPM4/P2RX4/SCN7A/TMEM63B/CHRNA1/CACNA1A/BEST4/GABRB2/ANO7/GPM6A/ATP5F1A/GRIA4/MCOLN2/ATP5PF/KCNMA1/KCNB1/TOMM40L/CLIC6/ANO10/KCNK5/KCNV1/AQP7/ATP5F1C/VDAC2/CACNB2/SCNN1G/TMC4/TRPV3/SCNN1B/SCN9A/KCNS3/KCNG3/GRIK1/TMEM37/KCNK3/LRRC8D/ANO5/BCL2/KCNA3/HTR3C/…	78	MF	downregulated
GO:0015291	secondary active transmembrane transporter activity	41/1819	240/18368	0.000371592030323677	0.00919490447639383	0.0077808573391515	CLCN6/SLC6A7/SLC18A1/SLC9A3/SLC4A4/SLC13A1/SLC9A1/SLC26A3/SLC1A1/SLC22A18/SLC9A2/SLC16A7/SLC17A5/SLC36A1/SLC10A2/SLC35D2/SLC37A2/SLCO2B1/SLC12A6/SLC20A1/SLC4A10/SLC17A4/SLC2A13/SLC26A2/SLC45A3/SLC37A1/SLC15A2/SLC35A1/SLC16A9/SLC18A2/LETM1/SLC16A5/SLCO4C1/SLC6A19/SLCO2A1/SLC17A8/SLC9A9/SLC6A9/SLC22A5/SLC26A6/SLC10A5	41	MF	downregulated
GO:0015399	primary active transmembrane transporter activity	51/1819	181/18368	2.81260909705369e-12	1.51318369421488e-09	1.28047729944813e-09	ABCC8/UQCRC1/CLCN6/ATP1A2/ATP2C2/ATP1B3/ATP2B1/ABCB11/ATP2A3/SLC26A3/ATP6V1D/SLC1A1/ABCC3/NDUFC1/ATP5F1B/ABCD3/ABCG2/NDUFB3/ABCD4/ATP8A1/NDUFA5/NDUFA10/COX4I1/NDUFA2/COX5B/NDUFB10/ABCA8/ABCA6/ABCA10/ABCA5/SLC26A2/NDUFS2/ATP6V0D1/CYB561A3/NDUFS4/CYB5A/NDUFV1/LMBRD1/UQCRFS1/COX5A/NDUFB1/UQCR10/COX2/CYTB/ND5/COX1/ND3/ND4/COX3/SLC26A6/MTCO2P12	51	MF	downregulated
GO:0015453	oxidoreduction-driven active transmembrane transporter activity	26/1819	72/18368	1.95224610298362e-09	7.00205602270123e-07	5.92523817221343e-07	UQCRC1/NDUFC1/NDUFB3/NDUFA5/NDUFA10/COX4I1/NDUFA2/COX5B/NDUFB10/NDUFS2/CYB561A3/NDUFS4/CYB5A/NDUFV1/UQCRFS1/COX5A/NDUFB1/UQCR10/COX2/CYTB/ND5/COX1/ND3/ND4/COX3/MTCO2P12	26	MF	downregulated
GO:0015698	inorganic anion transport	33/1779	180/18723	0.000173770453163345	0.00679123301648582	0.00571893306651437	CLCN6/CLCA4/CASR/BEST2/IP6K2/SLC4A4/SLC13A1/ATP8B1/SLC26A3/SLC1A1/ABCC3/CLIC5/CLCN2/CRY2/SLC37A2/PRKG2/SLC12A6/BEST4/SLC20A1/SLC4A10/GABRB2/ANO7/SLC26A2/CLIC6/SLC37A1/ANO10/VDAC2/CA7/LRRC8D/ANO5/CLCNKA/P2RY4/SLC26A6	33	BP	downregulated
GO:0015711	organic anion transport	55/1779	354/18723	0.000183528532722996	0.00712413121955144	0.00599926839541174	SLC6A7/ATP1A2/CASR/MPC1/LLGL2/ABCB11/CEACAM1/SLC4A4/PSEN1/ATP8B1/SLC26A3/SLC1A1/ABCC3/MAP2K6/SLC9A3R1/ABCD3/SLC35A3/SLC16A7/ABCG2/SLC17A5/GIPC1/SLC36A1/SLC35B3/SLC10A2/SLC25A23/SLC35D2/P2RX4/CD36/SLCO2B1/GLTP/SLC4A10/SLC17A4/NTRK2/ATP5PF/SLC26A2/SLC51A/SLC35A1/SFXN1/SLC16A9/SLC27A4/CA4/SLC16A5/LRRC8D/SLCO4C1/SLCO2A1/SLC17A8/SLC25A42/SLC51B/PLA2G2A/CLN3/SLC6A9/AVPR1B/CPTP/SLC26A6/SLC10A5	55	BP	downregulated
GO:0015718	monocarboxylic acid transport	26/1779	111/18723	1.16499347670911e-05	0.000894451833996305	0.000753222597049521	CASR/MPC1/ABCB11/CEACAM1/ATP8B1/ABCC3/MAP2K6/SLC9A3R1/ABCD3/SLC16A7/ABCG2/SLC10A2/P2RX4/CD36/SLCO2B1/ATP5PF/SLC51A/SLC16A9/SLC27A4/SLC16A5/SLCO2A1/SLC51B/PLA2G2A/AVPR1B/SLC26A6/SLC10A5	26	BP	downregulated
GO:0015721	bile acid and bile salt transport	10/1779	30/18723	0.00029616146210602	0.00961269830394963	0.00809490383490495	ABCB11/CEACAM1/ATP8B1/ABCC3/ABCD3/SLC10A2/SLCO2B1/SLC51A/SLC51B/SLC10A5	10	BP	downregulated
GO:0015801	aromatic amino acid transport	7/2049	13/18723	0.00017555360763518	0.00343304832708797	0.00268674922727526	SLC38A5/SLC7A5/OCA2/ACE2/SLC7A1/SLC3A2/SLC38A3	7	BP	upregulated
GO:0015833	peptide transport	45/1779	264/18723	8.08617190726278e-05	0.00390378635354829	0.00328739903456698	BAD/ABCC8/BAIAP3/GIPR/ISL1/CASR/SRI/LTBP4/CHGA/SYTL4/SMPD3/CA2/SFRP1/SLC9A3R1/PPARD/HMGCR/GCG/HDAC1/CNR1/FKBP1B/ACVR1C/PFKFB2/EDN3/TRPM4/BLK/HADH/PFKL/ILDR1/CAMK2G/TCF7L2/SIDT2/ADRA2A/TIAM1/KCNB1/CAMK2N1/SLC15A2/PRKCE/C2CD2L/ADCY5/RIMS2/UCN3/C1QTNF12/RFX6/ITSN1/SLC26A6	45	BP	downregulated
GO:0015849	organic acid transport	49/1779	303/18723	0.000153147443403102	0.00619600043909028	0.00521768458028655	SLC6A7/ATP1A2/MPC1/LLGL2/ABCB11/CEACAM1/PSEN1/ATP8B1/SLC26A3/SLC7A4/SLC1A1/ABCC3/MAP2K6/SLC9A3R1/PPARD/ABCD3/SLC16A7/ABCG2/ABCD4/SLC17A5/GIPC1/SLC36A1/SLC10A2/APOE/PPARG/P2RX4/CD36/SLCO2B1/NTRK2/ATP5PF/SLC26A2/CPT2/FABP1/SLC51A/SFXN1/SLC29A4/FABP5/SLC27A4/LRRC8D/SLC6A19/SLC25A20/SLC17A8/SLC51B/PLA2G2A/CLN3/SLC6A9/AVPR1B/SLC26A6/SLC10A5	49	BP	downregulated
GO:0015850	organic hydroxy compound transport	55/1779	284/18723	2.38867128059452e-07	3.68860014150029e-05	3.10618959284235e-05	OSBPL7/NISCH/SYT13/NR1H3/SLC18A1/LIMA1/ABCB11/CEACAM1/ATP8B1/CHGA/P2RX1/ABCC3/SYT10/LPCAT3/SCP2/ABCD3/STX12/CNR1/SLC16A7/VPS4B/SLC10A2/APOE/PPARG/RELCH/CD36/SLCO2B1/ABCA8/OSBPL1A/AGTR1/OSBPL11/ADRA2A/SLC2A13/BMP6/ABCA5/LDLRAP1/KCNB1/PINK1/SLC51A/SLC29A4/AQP7/SLC18A2/LIPC/GALR1/RAB3B/P2RY1/STARD5/ARV1/GRAMD1C/AQP11/SLC51B/RXRA/SREBF2/SLC26A6/YJEFN3/SLC10A5	55	BP	downregulated
GO:0015931	nucleobase-containing compound transport	43/2049	222/18723	0.000138990414089347	0.00292916982949153	0.00229240722125806	NUP37/RAE1/SLC17A9/NXT2/SLC35A2/NUTF2/MAGOHB/NUP107/SLC29A1/NUP155/NUP43/DDX39A/XPO5/THOC2/PCID2/NUP210/RAN/NXT1/IGF2BP3/NUP42/PNPT1/NUP58/POLR2D/CETN2/GJA1/NUP205/SLC28A1/SLC35B2/EIF5A2/SLC25A6/LRRC8E/TOMM20/NPM1/SLC35D3/MX2/XPOT/BICD2/POM121/NUP62CL/RANBP17/SLC35B4/EIF5AL1/POM121C	43	BP	upregulated
GO:0015980	energy derivation by oxidation of organic compounds	65/1779	318/18723	2.12855988523528e-09	5.31677240898986e-07	4.47728202862304e-07	UQCRC1/MDH1/IGF1/AIFM2/OPN3/ACADVL/COQ9/FH/ACO2/IDH3B/OGDH/PRKAG2/NDUFC1/PPARGC1A/ATP5F1B/GPD2/ATP5PB/ACADM/SDHB/NDUFB3/DLST/SLC25A23/COX7C/NDUFA5/CBFA2T3/NDUFA10/COX4I1/NDUFA2/COX5B/UQCRC2/NDUFB10/ATP5F1A/ATP5PF/OXA1L/PINK1/NDUFS2/COX6B2/AGL/SUCLG1/NDUFS4/ATP5F1C/GHITM/IDH3A/ACSM1/NDUFV1/UQCRFS1/UGP2/INSR/ETFDH/CYCS/SUCLG2/COX5A/NDUFB1/UQCR10/COX2/CYTB/ND5/COX1/ND3/ND4/ATP6/COX3/PPP1CB/ATP8/MTCO…	65	BP	downregulated
GO:0016042	lipid catabolic process	80/1779	320/18723	3.1808876872507e-16	1.82741997632553e-12	1.5388799800636e-12	GDE1/ABHD5/ACAA1/GBA2/ACADVL/ABCB11/MGLL/ACAT1/PLD1/ACACB/HADHA/CRAT/ABHD4/GDPD3/SMPD3/PIK3CG/PHYH/ADTRP/PPARD/EHHADH/PCCB/PLCD4/SCP2/ACADM/FAAH/ABCD3/PRDX6/CNR1/ABCD4/ECHDC2/ACADS/PCK1/ECHS1/APOE/PNPLA7/SMPDL3B/PLAAT4/PLAAT2/HADHB/PLCE1/NAAA/HADH/ETFBKMT/NUDT7/AUH/ADRA2A/CPT2/PAFAH2/ABHD3/CYP3A4/ACOX1/PLCD3/FABP1/ABHD6/LIPH/PRKCD/BDH2/ENPP6/LIPC/ASPG/SMPD1/SLC27A4/ACAA2/ECI1/ALK/PRKCE/ETFDH/PNPL…	80	BP	downregulated
GO:0016054	organic acid catabolic process	53/1779	240/18723	4.04225948779687e-09	9.28911230295721e-07	7.82241036038502e-07	ACAA1/ACADVL/ABCB11/ACAT1/ACACB/HADHA/CRAT/GSTZ1/BCAT2/PHYH/ASPA/DAO/ADTRP/PPARD/EHHADH/PCCB/SCP2/ACADM/HMGCL/FAAH/ABCD3/CNR1/ABCD4/DLST/GOT1/ECHDC2/ACADS/PCK1/ECHS1/TST/ENOSF1/HADHB/HADH/ETFBKMT/NUDT7/AUH/ACAD8/CPT2/ABHD3/ACOX1/FABP1/BDH2/LDHD/SLC27A4/ACAA2/GPT/ECI1/ETFDH/CYP4F12/ACADSB/HIBCH/TAT/ECI2	53	BP	downregulated
GO:0016055	Wnt signaling pathway	77/2049	444/18723	2.82465430165629e-05	0.000965870362349215	0.000755902976725946	HECW1/CELSR3/ADGRA2/DKK3/WNK1/CDH3/NLE1/FERMT2/CELSR1/GPC4/TCF7/GID8/EMD/PORCN/FZD3/CCN4/TGFB1/PLEKHA4/CAV1/WNT2/GRB10/SFRP4/COL1A1/CCND1/FOLR1/MDFI/PTK7/AMOTL2/WNT5A/MAD2L2/TMEM9/PKD2/SOX4/SOX9/SULF1/YAP1/LEF1/LGR5/NKD1/CELSR2/ATP6V1C2/NKD2/GPC3/DRD2/LATS2/DAB2/APCDD1/DKK2/WIF1/GRHL3/SHH/CTHRC1/DACT1/GPRC5B/NXN/CTNNB1/AXIN2/CXXC4/CDH2/PYGO1/RUVBL1/FOXL1/ZBTB33/SHISA2/ATP6AP2/ZNRF3/ZNF703/MED12/A…	77	BP	upregulated
GO:0016072	rRNA metabolic process	59/2049	236/18723	7.50279293667756e-10	2.49426182961547e-07	1.95204244299874e-07	LAS1L/RPUSD1/RRP12/BUD23/EXOSC5/WBP11/DIMT1/SUV39H1/PIN4/ERI1/RPS19/NPM3/BYSL/BRIX1/RPS15/UTP25/HEATR1/DDX54/EMG1/NSUN5/DKC1/WDR74/WDR36/NAT10/PWP1/DDX56/UTP4/NOB1/URB1/LYAR/NHP2/RPL7L1/RPL7/UTP23/DHX37/SRFBP1/NIFK/UTP14A/WDR43/RPS14/DCAF13/DDX21/NOLC1/TSR1/CHD7/RSL1D1/RPS21/RPS7/POP7/TRMT112/DDX10/EXOSC4/RRS1/GEMIN4/RPL35A/RPF2/PRKDC/BOP1/GTF2H5	59	BP	upregulated
GO:0016298	lipase activity	30/1819	129/18368	6.86729653600955e-06	0.000492614071516419	0.00041685694762444	GDE1/CASR/MGLL/PLD1/PITPNM3/HMOX1/ABHD4/GDPD3/SMPD3/PLCD4/FAAH/PRDX6/PNPLA7/SMPDL3B/PLAAT4/PLAAT2/PLCE1/PLCL2/ABHD3/PLCD3/ABHD6/LIPH/LIPC/ASPG/SMPD1/PNPLA2/PLCD1/PLA2G2A/PLCG2/PNLIPRP2	30	MF	downregulated
GO:0016323	basolateral plasma membrane	42/1865	231/19550	3.31335871202597e-05	0.00104586561980233	0.00082525266763086	ITGA3/LRRC7/CASR/ATP2C2/ATP1B3/ATP2B1/SLC4A4/SLC9A1/EZR/CA2/ABCC3/EPCAM/RAB17/NUMB/ARRB1/SLC12A6/ABCA8/ERBB2/SLC4A10/ANK2/CNNM2/ST14/ADRA2A/DLG2/CLDN8/CNNM4/CD1D/TGFA/SLC51A/HPGD/SLC29A4/AQP7/MYO1A/P2RY1/BSG/SLCO4C1/MYO1D/CLDN7/SLC51B/P2RY4/SLC6A9/SLC26A6	42	CC	downregulated
GO:0016324	apical plasma membrane	67/1865	367/19550	1.5076077641839e-07	1.07040151257057e-05	8.44613004729929e-06	CD9/CLCA4/CASR/SLC9A3/PLPP1/PRKCZ/ATP1B3/RAB27A/ATP2B1/PALS1/ABCB11/CDHR2/PLD1/CEACAM1/PTPRH/PSEN1/ATP8B1/SLC9A1/SI/SLC26A3/EZR/ARHGEF18/SIPA1L3/SLC1A1/SLC9A3R1/SLC22A18/SCNN1A/CLIC5/PAPPA2/ABCG2/TRPM6/EPCAM/CNTFR/RAB17/SLC10A2/CD36/SLCO2B1/PRKG2/SHROOM3/ERBB2/SLC4A10/ANK2/SLC17A4/ATP6V0D2/FRMD1/TNIK/SLC26A2/KCNMA1/ATP6V0D1/IL6R/SLC15A2/SLC29A4/AMN/SCNN1G/MYO1A/CA4/SCNN1B/P2RY1/PDZD3/C2CD2L/SLC6A…	67	CC	downregulated
GO:0016331	morphogenesis of embryonic epithelium	40/2049	147/18723	3.27519353411905e-08	4.66637097813533e-06	3.65196391811921e-06	CELSR1/TULP3/TGFB2/CECR2/SIX4/SALL4/BMP7/FZD3/TGFB1/WNT2/KAT2A/FOLR1/PTK7/WNT5A/MTHFD1L/RDH10/TWIST1/STIL/SOX4/BMP4/SOX9/SIX1/LAMA5/SULF1/KIF20B/PDX1/VEGFC/GRHL3/SHH/DLC1/CTHRC1/CTNNB1/AR/RPS7/SOX11/ALDH1A3/MED12/JAG2/TCTN1/TRIM71	40	BP	upregulated
GO:0016408	C-acyltransferase activity	9/1819	20/18368	5.4673633082647e-05	0.00245120121653868	0.002074240904232	ACAA1/ACAT1/HADHA/SPTLC1/SCP2/HADHB/ACSM1/ACAA2/SPTLC3	9	MF	downregulated
GO:0016459	myosin complex	14/1865	56/19550	0.000610557497877821	0.00696689716328442	0.00549731280983978	MYL6/MYO3A/MYL12A/MYH14/MYL12B/MYO5C/CGN/MYO1A/MYO5B/MYO7B/MYO1D/MYO18A/MYO1C/MYL5	14	CC	downregulated
GO:0016469	proton-transporting two-sector ATPase complex	13/1865	49/19550	0.000512682720943425	0.00602457870919609	0.00475376526102451	ATP6V1D/ATP5F1B/ATP5PB/CCDC115/ATP6V0D2/ATP5F1A/ATP5MC3/ATP5PF/ATP6V0D1/ATP5F1C/ATP5MK/ATP6/ATP8	13	CC	downregulated
GO:0016485	protein processing	41/2049	225/18723	0.000725705590244464	0.00920047087292981	0.00720041072925428	F7/RPS6KA2/ADAMTS2/CPXM1/HM13/PGK1/PHEX/CTSH/RIPK2/PLAT/COMP/CASP2/SERPINE1/METAP2/F3/CPN1/PLAU/CHAC1/ACE2/ADAM19/SERPINE2/CORIN/NKD2/SNX12/MMP16/MMP14/RUNX1/SHH/KLK6/TMEM208/FGA/FGB/PCSK1/LDLRAD3/ATP6AP2/BACE2/IMMP2L/BACE1/XPNPEP3/MME/ASPH	41	BP	upregulated
GO:0016572	histone phosphorylation	12/2049	39/18723	0.000660446344506786	0.00857290873216618	0.00670927226101311	BAZ1B/AURKA/VRK1/TWIST1/PKN1/CDK2/IL1B/CCNB1/CHEK1/CDK1/HASPIN/AURKB	12	BP	upregulated
GO:0016614	oxidoreductase activity, acting on CH-OH group of donors	32/1819	136/18368	2.63228997898476e-06	0.000236028668115633	0.000199730774721212	MDH1/DHRS9/ME2/HADHA/HSD17B2/IDH3B/PTGR1/UGDH/HMGCR/EHHADH/GPD2/HADHB/HADH/UEVLD/AKR1C2/AKR7A3/DHRS3/BDH2/HPGD/IDH3A/LDHD/HSD11B2/ZADH2/D2HGDH/AKR1C3/ADH1B/AKR1B10/HSD17B11/HSD3B2/AKR7L/AKR1B15/DHRS11	32	MF	downregulated
GO:0016616	oxidoreductase activity, acting on the CH-OH group of donors, NAD or NADP as acceptor	30/1819	124/18368	2.91531419982041e-06	0.000241298313769751	0.000204190022902401	MDH1/DHRS9/ME2/HADHA/HSD17B2/IDH3B/PTGR1/UGDH/HMGCR/EHHADH/HADHB/HADH/UEVLD/AKR1C2/AKR7A3/DHRS3/BDH2/HPGD/IDH3A/LDHD/HSD11B2/ZADH2/AKR1C3/ADH1B/AKR1B10/HSD17B11/HSD3B2/AKR7L/AKR1B15/DHRS11	30	MF	downregulated
GO:0016627	oxidoreductase activity, acting on the CH-CH group of donors	18/1819	60/18368	1.22287009825167e-05	0.0006579041128594	0.000556727702625104	RETSAT/ACAA1/ACADVL/BLVRB/CRAT/PTGR1/PECR/ACADM/SDHB/ACADS/ACAD8/AKR1C2/ACOX1/BDH2/ZADH2/DPYD/AKR1C3/ACADSB	18	MF	downregulated
GO:0016651	oxidoreductase activity, acting on NAD(P)H	20/1819	88/18368	0.000309905514949984	0.00833645835215458	0.00705442816925623	AIFM2/NDUFC1/TP53I3/NDUFB3/NDUFA5/NDUFA10/NDUFA2/FMO5/NDUFB10/AKR1C2/NDUFS2/NDUFS4/NDUFV1/NDUFB1/AIFM3/RNLS/AKR1C3/ND5/ND3/ND4	20	MF	downregulated
GO:0016655	oxidoreductase activity, acting on NAD(P)H, quinone or similar compound as acceptor	17/1819	57/18368	2.31078121389281e-05	0.00118400027911841	0.00100191766918159	AIFM2/NDUFC1/TP53I3/NDUFB3/NDUFA5/NDUFA10/NDUFA2/NDUFB10/AKR1C2/NDUFS2/NDUFS4/NDUFV1/NDUFB1/AKR1C3/ND5/ND3/ND4	17	MF	downregulated
GO:0016675	oxidoreductase activity, acting on a heme group of donors	8/1819	20/18368	0.000385058065883288	0.00919490447639383	0.0077808573391515	COX4I1/COX5B/CYB5A/COX5A/COX2/COX1/COX3/MTCO2P12	8	MF	downregulated
GO:0016836	hydro-lyase activity	17/1819	64/18368	0.000116714433528657	0.00433050794747706	0.00366453666070012	CA12/HADHA/FH/ACO2/CA2/EHHADH/ECHDC2/ECHS1/ENOSF1/CA1/DGLUCY/HADHB/AUH/ALAD/CA4/ECI1/CA7	17	MF	downregulated
GO:0017015	regulation of transforming growth factor beta receptor signaling pathway	28/2049	128/18723	0.000252733352556184	0.00444810700498885	0.00348114763319648	STRAP/LTBP1/DKK3/HSP90AB1/C20orf27/TGFB1/CAV2/CAV1/ENG/FOLR1/IL17F/LOX/ONECUT2/PMEPA1/SKIL/TP53/IL17RD/LATS2/DAB2/SPRY1/HTRA1/FBN1/HTRA3/SOX11/ZNF703/ADAMTSL2/SMURF1/MIR17HG	28	BP	upregulated
GO:0017038	protein import	44/2049	206/18723	9.87415693834556e-06	0.000447628447871665	0.000350319969846088	LAMP2/IPO5/HYAL2/PTGS2/HSP90AA1/HSP90AB1/NXT2/KPNA3/NUTF2/TIMM50/TGFB1/HSPA8/NUP107/RAB23/E2F3/NUP155/ECT2/CSE1L/PEX6/BMP4/TIMM17B/SMO/TRIM28/RAN/NXT1/AGT/NUP58/PML/TP53/HSPD1/GRPEL2/SHH/NOLC1/CDK1/TOMM20/KPNA2/APOD/POM121/NUP62CL/IPO9/RANBP17/IPO7/MMP12/POM121C	44	BP	upregulated
GO:0017116	single-stranded DNA helicase activity	10/2073	23/18368	9.34799633992412e-05	0.00576979107425316	0.00522613128711547	RFC2/POLQ/MCM2/MCM4/MCM3/RFC3/DSCC1/DNA2/RFC4/MCM7	10	MF	upregulated
GO:0017157	regulation of exocytosis	38/1779	202/18723	3.26007989537722e-05	0.00201388806440238	0.00169590573844411	SYT13/SPHK2/RAB27A/STXBP2/CEACAM1/HMOX1/RIMS4/SYTL4/SMPD3/P2RX1/EXPH5/SYT10/SNX4/RIMS3/CNR1/VAMP8/VPS4B/GIPC1/CHMP2A/BLK/DOC2A/ADRA2A/RAB3C/KCNB1/F2RL1/CACNB2/RAB8A/RAB26/LGALS9/RAB3B/IL1RAPL1/NLGN1/P2RY1/PDCD6IP/RIMS2/P2RY4/CALM1/CD177	38	BP	downregulated
GO:0018126	protein hydroxylation	10/2049	27/18723	0.000350983230317971	0.00549812473880298	0.00430290546069069	JMJD4/PLOD3/P3H3/P3H1/PRDX4/FKBP10/P4HA3/CRTAP/ERO1A/ASPH	10	BP	upregulated
GO:0018205	peptidyl-lysine modification	65/2049	376/18723	0.00012648754573579	0.00271290850782426	0.00212315823798729	BRCA1/PHF20/HDAC7/MBD3/KAT6A/ATRX/DNMT3B/NOS1/DESI1/MRGBP/SUV39H1/JADE3/UBE2I/EYA1/STX1A/PLOD3/PHF14/EZH2/KAT2A/P3H3/LOX/SET/PHF19/TWIST1/MORF4L2/SOX4/RNF113A/GTF3C4/IL1B/UBA2/LIF/LOXL1/PHF20L1/GNL3L/TRIM28/DNMT1/USPL1/LOXL2/SMYD5/PWP1/LEF1/BRCA2/PML/CBX4/FKBP10/SAE1/SETD7/TAF1/POLE3/CHEK1/PAXIP1/NNMT/CTNNB1/KIAA1586/BMI1/MECP2/HCFC1/TRMT112/RUVBL1/BEND3/SUPT3H/WDR5/TRRAP/HDAC2/TGM2	65	BP	upregulated
GO:0018209	peptidyl-serine modification	57/2049	338/18723	0.000603111431991346	0.00794938063664365	0.0062212908901681	MLXIPL/HGF/CD44/WNK1/PDK3/RPS6KA2/PTGS2/HSP90AA1/AURKA/NOS1/CLSPN/IL11/HSP90AB1/OSM/PPM1F/PDGFB/VRK1/RIPK2/TGFB1/CAV1/TGFBR1/CSF3/WNT5A/MAD2L2/PKN1/CDK2/LIF/MAP3K10/CCNB1/POGLUT2/SRPK2/PWP1/IL6/DYRK3/TAF1/NTMT1/LATS2/BAG4/PKN3/IL24/DCLK3/EGFLAM/STOX1/DDIT4/CDK1/BRSK2/ATR/BDNF/AURKB/BGN/TBK1/CHEK2/PRKX/RACK1/CSNK1E/TDGF1/PRKDC	57	BP	upregulated
GO:0019216	regulation of lipid metabolic process	64/1779	331/18723	2.69507565751588e-08	4.99458375884797e-06	4.20596527060882e-06	PDK4/PDK2/ABHD5/NR1H3/SPHK2/PLPP1/RORA/CDC42/ACADVL/ABCB11/ACACB/CEACAM1/PIK3CG/PRKAG2/MTMR4/PPARGC1A/LPCAT3/PPARD/BMP5/CLCN2/ID2/CNR1/PTK2B/EPHX2/PCK1/BMP2/ATG14/APOE/FMO5/PPARG/GOLM1/AVIL/APPL2/DAB2IP/CCL21/ETFBKMT/NCOR1/ASXL3/WDTC1/RORC/AGTR1/DGKQ/ADRA2A/BMP6/KIT/LDLRAP1/SLC45A3/GFI1/CAPN2/FABP1/ABHD6/PRKCD/FABP5/ALK/PRKCE/CCL19/ARV1/CD19/PNPLA2/TNFAIP8L3/CHP1/AKR1C3/PLCG2/UGT1A8	64	BP	downregulated
GO:0019229	regulation of vasoconstriction	19/2049	66/18723	5.54991606126075e-05	0.00162003403466265	0.00126786015694732	TBXAS1/PTGS2/ICAM1/CAV1/HRH2/WDR35/ACE2/CHRM3/KCNMB4/AGT/GJA1/APLN/FGA/FGB/OXTR/F2R/ADRA2C/SMTNL2/GJA5	19	BP	upregulated
GO:0019395	fatty acid oxidation	36/1779	103/18723	1.44044380328845e-12	1.37922494164869e-09	1.161452582441e-09	PDK4/ACAA1/ACADVL/ABCB11/ACAT1/ACACB/HADHA/CRAT/PRKAG2/PHYH/PPARGC1A/PPARD/EHHADH/SCP2/ACADM/ABCD3/CNR1/ABCD4/ECHDC2/ACADS/ECHS1/APPL2/HADHB/HADH/ETFBKMT/CYP4V2/AUH/CPT2/ACOX1/FABP1/BDH2/ACSM1/ACAA2/ECI1/ETFDH/ECI2	36	BP	downregulated
GO:0019646	aerobic electron transport chain	27/1779	87/18723	1.69266803382902e-08	3.24145928478257e-06	2.72964992402742e-06	UQCRC1/COQ9/NDUFC1/NDUFB3/COX7C/NDUFA5/NDUFA10/COX4I1/NDUFA2/COX5B/NDUFB10/PINK1/NDUFS2/NDUFS4/NDUFV1/CYCS/COX5A/NDUFB1/UQCR10/COX2/CYTB/ND5/COX1/ND3/ND4/COX3/MTCO2P12	27	BP	downregulated
GO:0019693	ribose phosphate metabolic process	68/1779	396/18723	1.06985194836119e-06	0.00012051567535951	0.000101486884513272	BAD/PDK4/PDK2/IGF1/SPHK2/RORA/PDE8A/ACAT1/VPS9D1/ACACB/NT5C2/PGM1/SLC4A4/PSEN1/MAGI3/OGDH/PRKAG2/PPARGC1A/ATP5F1B/HMGCR/ATP5PB/AMPD1/HMGCL/GDA/DLST/PANK3/PFKFB2/SLC35B3/NT5C/PPCS/CBFA2T3/ACSS2/PDE5A/NUDT7/NCOR1/PFKL/ARNT/DLG2/ATP5F1A/ATP5MC3/ATP5PF/AK9/SLC26A2/PINK1/PDE9A/ADCY9/ACOT11/BPNT1/ATP5F1C/ACSM1/ACSF2/ELOVL6/INSR/PDE7B/SUCLG2/ADCY5/SULT1B1/ZBTB7A/ADSS1/ENTPD5/DPYD/FAR1/NUDT16/PAPSS2/COX2…	68	BP	downregulated
GO:0019751	polyol metabolic process	27/1779	114/18723	6.39300608054887e-06	0.000517293238489483	0.000435615358727985	SPHK2/PLPP1/IP6K2/SPTLC1/GPD2/GOT1/PTK2B/PCK1/IMPA1/ITPKA/PRKG2/NAAA/IMPA2/PPIP5K2/SYNJ1/CYP3A4/BPNT1/SGPP2/MOGAT2/PPIP5K1/P2RY1/SPTLC3/GK5/INPP5J/CYP2R1/PLCG2/AVPR1B	27	BP	downregulated
GO:0019814	immunoglobulin complex	30/1865	167/19550	0.000513287575344736	0.00602457870919609	0.00475376526102451	CD79A/JCHAIN/IGLV4-60/IGLV1-40/IGLV3-27/IGLV2-23/IGLV3-19/IGLV2-18/IGLV2-14/IGLV2-11/IGHA2/IGHA1/IGHM/IGHV6-1/IGHV1-3/IGHV3-13/IGHV3-15/IGHV1-18/IGLC6/IGKV6D-21/IGHV3-72/IGKV2D-30/IGKV1D-33/IGKV2D-24/IGKV2D-29/IGLL5/IGHV4-4/IGLV2-8/IGKV1D-12/IGHV3-64D	30	CC	downregulated
GO:0019838	growth factor binding	34/2073	141/18368	1.29029771534906e-05	0.001194600634794	0.00108203913673132	LTBP1/HYAL2/PDGFB/SRPX2/FLT1/CCN4/RPS19/TGFBR1/ENG/COL1A1/CCN6/PDGFRB/IGFBP5/NRP2/CCN2/LTBP2/FGFRL1/KDR/RHBDF2/PXDN/COL5A1/IL1RN/LRRC32/RPS2/NKD2/OSMR/FGFR4/IGFBP7/ESM1/COL1A2/HTRA1/COL3A1/HTRA3/COL4A1	34	MF	upregulated
GO:0019843	rRNA binding	20/2073	68/18368	3.94879345801392e-05	0.00313364966560962	0.00283838086154985	RPS5/RPLP0/ERI1/BRIX1/UTP25/GTF3A/EMG1/RPL37/UTP23/RPS3/RPL8/RPS14/DDX21/EEF2/CAVIN1/RRS1/NPM1/RPF2/RPS4X/RPLP0P6	20	MF	upregulated
GO:0019898	extrinsic component of membrane	54/1865	309/19550	8.96383645832977e-06	0.000381859433124848	0.000301310713230874	VPS13D/PSD/STYK1/SNAP91/WIPI1/GBA2/CDH19/ACADVL/MGLL/PIK3C3/GNA11/EZR/SOX10/PACSIN2/PTK6/SYTL4/GML/PIK3CG/CYTH1/GNA13/PTK2B/CNTFR/BECN1/ATG14/GNG13/AKAP9/RNF112/NUMB/APC/BLK/CCDC115/NUMA1/SYTL2/NAAA/PIK3C2G/OSR1/ST14/CDH22/DOC2A/NMT2/BCL2L11/GNAQ/TIAM1/COQ4/COQ7/GFRA2/SOCS6/GNG12/GNG7/INPP5J/CNR2/S100A10/CTNND1/PIK3R6	54	CC	downregulated
GO:0021915	neural tube development	36/2049	152/18723	5.61351512809312e-06	0.000299922093986689	0.000234723015083518	CELSR1/TULP3/PHGDH/TGFB2/CECR2/SALL4/BMP7/RPGRIP1L/FZD3/TGFB1/PLOD3/KAT2A/FOLR1/PTK7/WNT5A/PROX1/PKD2/MTHFD1L/TWIST1/STIL/SOX4/BMP4/SMO/KIF20B/GRHL3/SHH/DLC1/CTHRC1/DACT1/BMI1/RPS7/SOX11/ATP6AP2/MED12/TCTN1/TRIM71	36	BP	upregulated
GO:0022404	molting cycle process	22/2049	84/18723	7.29364063963507e-05	0.00191426077138492	0.00149812590977546	CDH3/TGFB2/FZD3/WNT5A/IGFBP5/INHBA/SNAI1/SOX9/KRT17/SMO/LAMA5/FST/LGR5/NOM1/NSDHL/APCDD1/FOXQ1/SHH/CTNNB1/TSPEAR/HDAC2/SOX18	22	BP	upregulated
GO:0022405	hair cycle process	22/2049	84/18723	7.29364063963507e-05	0.00191426077138492	0.00149812590977546	CDH3/TGFB2/FZD3/WNT5A/IGFBP5/INHBA/SNAI1/SOX9/KRT17/SMO/LAMA5/FST/LGR5/NOM1/NSDHL/APCDD1/FOXQ1/SHH/CTNNB1/TSPEAR/HDAC2/SOX18	22	BP	upregulated
GO:0022411	cellular component disassembly	76/2049	443/18723	4.61314840001134e-05	0.00140842245028917	0.00110225011985233	LAMP2/CX3CL1/TBC1D25/FUNDC1/FSCN1/FAP/JMJD4/HUWE1/MMP2/TPX2/CECR2/VRK1/MMP9/RUBCNL/ZFAND1/TGFB1/GRWD1/TGFBR1/HSPA8/PLEK/DNAJC6/CAMSAP2/SET/KIF18A/MMP19/NFE2/CAMSAP1/TOP2A/NES/LAMC1/CKAP2/IL6/CTSV/MYC/HMGA1/MMP7/SPTBN5/TRIM54/DENR/TP53/SH3GL1/KIF2C/CTSK/DYRK3/MMP3/CCSAP/ADAMTS5/MMP14/ADAMTS4/UBQLN4/FGFR4/PDPN/EIF5A2/ABCE1/MID1IP1/FUNDC2/WDR72/MMP10/MAP1A/NCKAP5L/DDIT4/CDK1/KIF5B/SMARCC1/PLK3/SPTBN…	76	BP	upregulated
GO:0022613	ribonucleoprotein complex biogenesis	110/2049	463/18723	1.61059956592323e-15	2.40945695062115e-12	1.88567301810327e-12	LAS1L/RPUSD1/STRAP/GEMIN8/RRP12/BUD23/NLE1/EXOSC5/HSP90AA1/GEMIN5/NUFIP1/RPS5/WBP11/DIMT1/RPLP0/SRPK1/HSP90AB1/PRPF6/MTG2/SUV39H1/PIN4/EIF3E/ERI1/RPS19/GTPBP10/EIF3B/NPM3/BYSL/BRIX1/RPS15/UTP25/HEATR1/GTF3A/DDX54/AGO2/DDX31/SNRPD2/SNRPB/EIF2S2/EMG1/GNL3L/NSUN5/EIF2S3/DKC1/AAR2/RAN/MYBBP1A/WDR74/WDR36/SRPK2/NAT10/URB2/PWP1/DDX56/TGS1/DENR/UTP4/NOB1/URB1/POLR2D/LYAR/NHP2/RPL7L1/NOM1/RPL10/RPL7/EIF3…	110	BP	upregulated
GO:0022616	DNA strand elongation	12/2049	22/18723	6.45104295026015e-07	5.5991737695945e-05	4.38198777457886e-05	GINS1/POLA1/MCM4/POLD2/MCM3/DCLRE1B/POT1/RFC3/DNA2/POLE3/RFC4/MCM7	12	BP	upregulated
GO:0022617	extracellular matrix disassembly	22/2049	63/18723	3.97278164237987e-07	3.75834006756157e-05	2.94132686472372e-05	FSCN1/FAP/MMP2/MMP9/TGFB1/MMP19/LAMC1/IL6/CTSV/MMP7/CTSK/MMP3/ADAMTS5/MMP14/ADAMTS4/FGFR4/PDPN/WDR72/MMP10/SH3PXD2B/MMP1/MMP12	22	BP	upregulated
GO:0022618	ribonucleoprotein complex assembly	43/2049	220/18723	0.000112410340622001	0.00248215305639133	0.00194256595621395	STRAP/GEMIN8/NLE1/HSP90AA1/GEMIN5/NUFIP1/RPS5/RPLP0/SRPK1/HSP90AB1/PRPF6/EIF3E/RPS19/EIF3B/BRIX1/RPS15/AGO2/SNRPD2/SNRPB/EIF2S2/EIF2S3/AAR2/SRPK2/TGS1/DENR/POLR2D/RPL10/EIF3H/RPS14/ZRSR2/ATR/RUVBL1/RRS1/GEMIN4/EIF2S3B/SRPK3/RPF2/RNU5F-1/RNU5D-1/RNU4-1/RPLP0P6/PRKDC/BOP1	43	BP	upregulated
GO:0022626	cytosolic ribosome	24/2124	102/19550	0.000193269157551319	0.00560480556898824	0.00483172893878296	RPS20/RPS5/RPLP0/RPS19/RPS15/RPS2/RPL32/RPS3A/RPL37/RPL7L1/RPL10/RPL7/RPS3/RPL8/RPL29/RPS14/RPL13/RPS21/RPS7/RPL35A/APOD/RPS4X/RPL39/RPLP0P6	24	CC	upregulated
GO:0022803	passive transmembrane transporter activity	78/1819	481/18368	8.36061166769403e-06	0.000505953755920886	0.000428145175965141	ABCC8/CLCN6/CLCA4/BEST2/CACNB1/TRPM5/PSEN1/MCOLN1/AQP8/SLC1A1/P2RX1/CHRNE/ATP5F1B/SCNN1A/CLIC5/CLCN2/ATP5PB/CNR1/TRPM6/FKBP1B/PTK2B/KCNJ2/GRIA3/TRPM4/P2RX4/SCN7A/TMEM63B/CHRNA1/CACNA1A/BEST4/GABRB2/ANO7/GPM6A/ATP5F1A/GRIA4/MCOLN2/ATP5PF/KCNMA1/KCNB1/TOMM40L/CLIC6/ANO10/KCNK5/KCNV1/AQP7/ATP5F1C/VDAC2/CACNB2/SCNN1G/TMC4/TRPV3/SCNN1B/SCN9A/KCNS3/KCNG3/GRIK1/TMEM37/KCNK3/LRRC8D/ANO5/BCL2/KCNA3/HTR3C/…	78	MF	downregulated
GO:0022804	active transmembrane transporter activity	88/1819	406/18368	9.68833996221644e-13	1.04246537993449e-09	8.82148849191287e-10	ABCC8/UQCRC1/CLCN6/SLC6A7/ATP1A2/SLC18A1/ATP2C2/SLC9A3/ATP1B3/ATP2B1/ABCB11/ATP2A3/SLC4A4/SLC13A1/SLC9A1/SLC26A3/ATP6V1D/SLC1A1/ABCC3/NDUFC1/SLC22A18/ATP5F1B/SLC9A2/ABCD3/SLC16A7/ABCG2/NDUFB3/ABCD4/SLC17A5/SLC36A1/ATP8A1/SLC10A2/NDUFA5/NDUFA10/SLC35D2/COX4I1/NDUFA2/SLC37A2/COX5B/SLCO2B1/SLC12A6/NDUFB10/ABCA8/SLC20A1/SLC4A10/SLC17A4/SLC2A13/ABCA6/ABCA10/ABCA5/SLC26A2/SLC45A3/NDUFS2/ATP6V0D1/SLC37A…	88	MF	downregulated
GO:0022836	gated channel activity	54/1819	340/18368	0.000331592017145427	0.00870226854752389	0.00736398189552745	ABCC8/CLCN6/CLCA4/CACNB1/TRPM5/MCOLN1/P2RX1/CHRNE/SCNN1A/CLIC5/CLCN2/CNR1/FKBP1B/PTK2B/KCNJ2/GRIA3/TRPM4/P2RX4/SCN7A/TMEM63B/CHRNA1/CACNA1A/GABRB2/ANO7/GRIA4/MCOLN2/KCNMA1/KCNB1/CLIC6/ANO10/KCNK5/KCNV1/VDAC2/CACNB2/SCNN1G/TMC4/SCNN1B/SCN9A/KCNS3/KCNG3/GRIK1/TMEM37/KCNK3/ANO5/KCNA3/HTR3C/KCNB2/GRIN2A/KCNQ5/HTR3E/CLCNKA/RYR1/CNGA1/RYR3	54	MF	downregulated
GO:0022853	active ion transmembrane transporter activity	57/1819	267/18368	1.7443164606291e-08	3.75376902327383e-06	3.1764920809351e-06	ABCC8/UQCRC1/CLCN6/SLC6A7/ATP1A2/SLC18A1/ATP2C2/SLC9A3/ATP1B3/ATP2B1/ATP2A3/SLC4A4/SLC13A1/SLC9A1/SLC26A3/ATP6V1D/SLC1A1/ABCC3/SLC22A18/ATP5F1B/SLC9A2/SLC16A7/SLC17A5/SLC36A1/ATP8A1/SLC10A2/COX4I1/SLC37A2/COX5B/SLCO2B1/SLC12A6/SLC20A1/SLC4A10/SLC17A4/SLC2A13/SLC26A2/SLC45A3/ATP6V0D1/SLC37A1/SLC15A2/SLC18A2/CYB5A/LETM1/UQCRFS1/SLCO4C1/SLCO2A1/COX5A/SLC9A9/UQCR10/SLC6A9/COX2/CYTB/COX1/COX3/SLC26A6/…	57	MF	downregulated
GO:0022898	regulation of transmembrane transporter activity	45/1779	278/18723	0.000272758479842453	0.00916372787540874	0.00771682347402841	ABCC8/ATP1A2/FHL1/NEDD4L/SPHK2/CACNB1/ATP1B3/SRI/DNM2/MEF2C/SLC9A1/FGF14/RGS9/SLC9A3R1/PPARGC1A/CASQ2/FKBP1B/PTK2B/AHNAK/HSPA2/AKAP9/CAB39/RIPK1/MINK1/OSR1/CAMK2D/ANK2/ADRA2A/GPD1L/RNF207/PINK1/CTSS/WNK2/CACNB2/STIM1/NLGN1/PRKCE/BCL2/CHP1/SLC6A9/PLCG2/WWP2/CALM1/DMD/SHISA9	45	BP	downregulated
GO:0022900	electron transport chain	39/1779	175/18723	3.43565977041273e-07	4.93446634525528e-05	4.15534008021497e-05	UQCRC1/AIFM2/ME2/COQ9/IDH3B/NDUFC1/PPARGC1A/GPD2/SDHB/NDUFB3/COX7C/NDUFA5/NDUFA10/COX4I1/NDUFA2/COX5B/NDUFB10/PINK1/NDUFS2/AKR7A3/DHRS3/NDUFS4/GHITM/CYB5A/NDUFV1/UQCRFS1/ETFDH/CYCS/COX5A/NDUFB1/UQCR10/COX2/CYTB/ND5/COX1/ND3/ND4/COX3/MTCO2P12	39	BP	downregulated
GO:0022904	respiratory electron transport chain	34/1779	114/18723	8.00484313208629e-10	2.55487909965754e-07	2.15147713655372e-07	UQCRC1/AIFM2/COQ9/NDUFC1/PPARGC1A/GPD2/SDHB/NDUFB3/COX7C/NDUFA5/NDUFA10/COX4I1/NDUFA2/COX5B/NDUFB10/PINK1/NDUFS2/NDUFS4/GHITM/NDUFV1/UQCRFS1/ETFDH/CYCS/COX5A/NDUFB1/UQCR10/COX2/CYTB/ND5/COX1/ND3/ND4/COX3/MTCO2P12	34	BP	downregulated
GO:0023061	signal release	75/1779	463/18723	2.96258315385293e-06	0.000283667336981418	0.000238877757458036	BAD/ABCC8/BAIAP3/GIPR/NISCH/BTK/ISL1/SYT13/CASR/SRI/STXBP2/PSEN1/MEF2C/LTBP4/PCSK5/SNAP29/CHGA/RIMS4/SYTL4/SMPD3/SFRP1/P2RX1/MAP2K6/SYT10/PPARD/HMGCR/SNX4/GCG/HDAC1/RIMS3/CNR1/VAMP8/FKBP1B/CRY2/GIPC1/ACVR1C/PFKFB2/EDN3/TRPM4/P2RX4/BLK/HADH/MCTP2/PFKL/AGTR1/ILDR1/CAMK2G/TCF7L2/SIDT2/DOC2A/ADRA2A/BMP6/ATP5PF/TIAM1/KCNB1/PINK1/SYNJ1/CAMK2N1/F2RL1/CACNB2/GALR1/NLGN1/P2RY1/PRKCE/C2CD2L/ADCY5/RIMS2/UCN…	75	BP	downregulated
GO:0030004	cellular monovalent inorganic cation homeostasis	27/1779	103/18723	7.8035023994945e-07	9.74589593154259e-05	8.20707025814113e-05	ATP1A2/GRN/NEDD4L/SLC9A3/ATP1B3/SLC4A4/SLC9A1/SLC26A3/MAPK3/DMXL2/CA2/ATP5F1B/SLC9A2/KCNJ2/CCDC115/SLC4A10/ATP6V0D2/KCNMA1/ATP6V0D1/CA7/BCL2/DMXL1/AQP11/SLC9A9/CHP1/CLN3/SLC26A6	27	BP	downregulated
GO:0030020	extracellular matrix structural constituent conferring tensile strength	20/2073	41/18368	2.63141891430736e-09	9.74502137931824e-07	8.8267946739573e-07	COL11A1/COL5A3/COL9A3/COL1A1/COL12A1/COL9A1/COL7A1/COL10A1/COL5A1/COL4A2/COL8A1/COL6A3/COL1A2/COL3A1/COL8A2/COL18A1/COL4A1/COL27A1/COL5A2/COL15A1	20	MF	upregulated
GO:0030033	microvillus assembly	9/1779	16/18723	3.81044929818562e-06	0.000353081148678651	0.000297331493624127	PLD1/RAP1GAP/ATP8B1/EZR/KLF5/SLC9A3R1/TNIK/MYO1A/ESPN	9	BP	downregulated
GO:0030048	actin filament-based movement	28/1779	127/18723	1.83841719964276e-05	0.00125734604904139	0.00105881772550854	CCDC88C/ATP1A2/DSG2/NEDD4L/PKP2/SRI/SLC9A1/MYL6/SUN2/MYH14/WASL/KCNJ2/AKAP9/MYO5C/TRPM4/DSC2/CAMK2D/ANK2/GSN/GPD1L/RNF207/CACNB2/MYO1A/MYO5B/MYO7B/WIPF2/MYO1D/MYO1C	28	BP	downregulated
GO:0030055	cell-substrate junction	83/2124	425/19550	7.43491829696036e-08	6.46837891835552e-06	5.57618872272027e-06	MRC2/EHD3/VIM/CD44/TNC/CNN2/PABPC1/ACTN1/PVR/FERMT2/HACD3/MCAM/FAP/EPB41L2/RPS5/NOX4/RPLP0/ICAM1/PROCR/MAPRE1/FLT1/RPS19/ITGB8/CAV2/CAV1/LIMK1/ENG/HSPA8/CD81/WASF1/PTK7/PDGFRB/RPS15/CD46/PLAU/PTPN12/HMGA1/ITGA11/RPS2/RPS3A/GNA12/MSN/RPL7/RPS3/GJA1/DAB2/THY1/ENAH/MMP14/SHROOM4/RPL8/ITGA5/ANXA5/ITGA2/RPS14/DLC1/SLC4A2/HSP90B1/CTNNB1/XIRP1/ADAM9/PTK2/LIMS1/ALCAM/YWHAG/CDH2/RPS7/SNTB1/CSPG4/CSRP2/NPM…	83	CC	upregulated
GO:0030072	peptide hormone secretion	41/1779	236/18723	0.000107056332543267	0.0049452341245775	0.00416440768385473	BAD/ABCC8/BAIAP3/GIPR/ISL1/CASR/SRI/LTBP4/CHGA/SYTL4/SMPD3/SFRP1/PPARD/HMGCR/GCG/HDAC1/CNR1/FKBP1B/ACVR1C/PFKFB2/EDN3/TRPM4/BLK/HADH/PFKL/ILDR1/CAMK2G/TCF7L2/SIDT2/ADRA2A/TIAM1/KCNB1/CAMK2N1/PRKCE/C2CD2L/ADCY5/RIMS2/UCN3/C1QTNF12/RFX6/ITSN1	41	BP	downregulated
GO:0030073	insulin secretion	36/1779	195/18723	7.78622793748458e-05	0.00380565722913154	0.00320476398242656	BAD/ABCC8/BAIAP3/GIPR/ISL1/CASR/SRI/CHGA/SYTL4/SFRP1/PPARD/HMGCR/GCG/HDAC1/CNR1/FKBP1B/ACVR1C/PFKFB2/TRPM4/BLK/HADH/PFKL/CAMK2G/TCF7L2/SIDT2/ADRA2A/TIAM1/KCNB1/CAMK2N1/PRKCE/C2CD2L/ADCY5/RIMS2/UCN3/C1QTNF12/RFX6	36	BP	downregulated
GO:0030100	regulation of endocytosis	38/1779	211/18723	8.66687483830009e-05	0.00412212303203993	0.00347126150066521	CD22/NR1H3/STAP1/NEDD4L/SNAP91/CDC42/ANKRD13A/DGKD/DNM2/PACSIN2/WASL/SH3GL2/RAB17/APOE/LGALS3/NUMB/CD36/APPL2/CCL21/ARRB1/BMP2K/DGKQ/LDLRAP1/SYNJ1/F2RL1/ARF6/SMPD1/B2M/RAB4A/NLGN1/INSR/CCL19/CLN3/PLCG2/CD2AP/CALM1/CD177/ITSN1	38	BP	downregulated
GO:0030111	regulation of Wnt signaling pathway	58/2049	328/18723	0.000154094150079833	0.00313501328425201	0.00245350304349092	HECW1/ADGRA2/DKK3/WNK1/CDH3/NLE1/GID8/EMD/CCN4/TGFB1/PLEKHA4/CAV1/GRB10/SFRP4/COL1A1/FOLR1/MDFI/PTK7/WNT5A/MAD2L2/TMEM9/SOX4/SOX9/SULF1/YAP1/LEF1/LGR5/NKD1/ATP6V1C2/NKD2/GPC3/LATS2/DAB2/APCDD1/DKK2/WIF1/SHH/CTHRC1/DACT1/GPRC5B/NXN/AXIN2/CXXC4/CDH2/RUVBL1/FOXL1/SHISA2/ATP6AP2/ZNRF3/ZNF703/AMER1/NOTUM/RACK1/TMEM170B/CSNK1E/DDX3X/JRK/RNF43	58	BP	upregulated
GO:0030177	positive regulation of Wnt signaling pathway	33/2049	140/18723	1.5064850768098e-05	0.000613252156437403	0.000479939284405785	ADGRA2/WNK1/CDH3/NLE1/GID8/CCN4/TGFB1/PLEKHA4/CAV1/SFRP4/COL1A1/PTK7/WNT5A/TMEM9/SOX4/SULF1/YAP1/LEF1/LGR5/NKD1/ATP6V1C2/GPC3/DAB2/DKK2/SHH/DACT1/GPRC5B/RUVBL1/ATP6AP2/AMER1/CSNK1E/DDX3X/JRK	33	BP	upregulated
GO:0030193	regulation of blood coagulation	18/2049	66/18723	0.000185036297762224	0.00357179743809403	0.00279533612476786	F7/FAP/PDGFB/PLAT/CAV1/SERPINE1/F3/PLAU/FOXA2/SERPINE2/NOS3/FGA/FGB/CD34/ANO6/THBD/F2/F2R	18	BP	upregulated
GO:0030198	extracellular matrix organization	92/2049	301/18723	9.29263720915086e-21	3.5798950846654e-17	2.80167345054819e-17	ST7/NOX1/ADAMTS6/ELN/FOXC1/COL11A1/FSCN1/FAP/COL5A3/ADAMTS2/MMP2/COL9A3/TGFB2/MMP9/RGCC/TGFB1/COMP/CAV2/CAV1/DNAJB6/PLOD3/AEBP1/TGFBR1/ENG/COL1A1/COL12A1/COL9A1/LOX/NID1/CCN2/TGFBI/PRDX4/MMP19/COL10A1/SOX9/LOXL1/PXDN/COL5A1/LOXL2/COL4A2/AGT/LAMC1/IL6/ADAMTS7/CTSV/SULF1/MMP7/ADAMTS14/LUM/FKBP10/CTSK/COL8A1/ADAMTS16/GAS2/SERPINH1/MMP3/ADAMTS12/ADAMTS5/MMP16/MMP14/ADAMTS4/RUNX1/FGFR4/PDPN/OLFML2B/AD…	92	BP	upregulated
GO:0030199	collagen fibril organization	26/2049	61/18723	2.36372138591215e-10	9.62999337110072e-08	7.53656074233519e-08	FOXC1/COL11A1/COL5A3/ADAMTS2/TGFB2/COMP/PLOD3/AEBP1/TGFBR1/COL1A1/COL12A1/LOX/LOXL1/PXDN/COL5A1/LOXL2/ADAMTS14/LUM/FKBP10/SERPINH1/COL1A2/COL3A1/CRTAP/EFEMP2/FOXC2/COL5A2	26	BP	upregulated
GO:0030203	glycosaminoglycan metabolic process	26/2049	118/18723	0.000366642021594086	0.00569866456420522	0.00445985059213148	ST3GAL1/HGF/CD44/FOXC1/HYAL2/PDGFB/CEMIP/TGFB1/PDGFRB/CHST3/CHPF/IL1B/CHSY1/GLCE/CSGALNACT1/HS3ST3A1/ST3GAL2/NDST3/EGFLAM/CHST14/CSGALNACT2/HS6ST2/CHST2/B3GALT6/BGN/CHSY3	26	BP	upregulated
GO:0030258	lipid modification	58/1779	212/18723	6.20850629019755e-14	1.18892895457283e-10	1.00120333016659e-10	PDK4/MTMR11/ACAA1/SPHK2/DGKA/PLPP1/GBA2/ACADVL/ABCB11/ACAT1/ACACB/DGKD/HADHA/CRAT/PRKAG2/PHYH/MTMR4/PPARGC1A/LPCAT3/PPARD/EHHADH/SCP2/ACADM/ABCD3/CNR1/ABCD4/EPHX2/ECHDC2/ACADS/ECHS1/APOE/APPL2/HADHB/HADH/ETFBKMT/AGTR1/DGKQ/CYP4V2/AUH/CPT2/SYNJ1/CYP3A4/ACOX1/SGPP2/FABP1/BDH2/ACSM1/MTMR10/B4GALNT2/ACAA2/ECI1/MTM1/ETFDH/MBOAT1/B3GALT1/ABO/INPP5J/ECI2	58	BP	downregulated
GO:0030323	respiratory tube development	43/2049	181/18723	6.61076957930374e-07	5.65126359465051e-05	4.42275396365749e-05	TNC/FSTL3/CELSR1/TULP3/ADAMTS2/PHEX/CTSH/WNT2/PLOD3/PTK7/SRF/LOX/SPARC/PDGFRB/WNT5A/IGFBP5/PROX1/CCN2/RDH10/BMP4/SOX9/ELK1/LIF/LAMA5/CHI3L1/YAP1/GPC3/SLC7A11/FGF18/MMP14/SIM2/PDPN/SPRY1/SHH/CTNNB1/ASXL1/HEG1/SOX11/EIF4EBP1/MME/ADAMTSL2/MIR17HG/MMP12	43	BP	upregulated
GO:0030324	lung development	42/2049	177/18723	9.17789127969113e-07	7.32273352235623e-05	5.73086853380293e-05	TNC/FSTL3/CELSR1/ADAMTS2/PHEX/CTSH/WNT2/PLOD3/PTK7/SRF/LOX/SPARC/PDGFRB/WNT5A/IGFBP5/PROX1/CCN2/RDH10/BMP4/SOX9/ELK1/LIF/LAMA5/CHI3L1/YAP1/GPC3/SLC7A11/FGF18/MMP14/SIM2/PDPN/SPRY1/SHH/CTNNB1/ASXL1/HEG1/SOX11/EIF4EBP1/MME/ADAMTSL2/MIR17HG/MMP12	42	BP	upregulated
GO:0030326	embryonic limb morphogenesis	26/2049	116/18723	0.000275952875138722	0.0047045641163251	0.00368185437544511	DLX6/TULP3/MAP3K20/TGFB2/SALL4/BMP7/RPGRIP1L/LMBR1/WNT5A/PRRX1/RDH10/TWIST1/BMP4/LEF1/CRABP2/GPC3/FREM2/CACNA1C/FLVCR1/MSX1/SP8/SHH/CTNNB1/CHD7/HDAC2/SP9	26	BP	upregulated
GO:0030330	DNA damage response, signal transduction by p53 class mediator	23/2049	72/18723	1.32202848501968e-06	0.000101423313517407	7.93752325216271e-05	CD44/GTSE1/ATRX/TFAP4/PSMD10/CASP2/FOXM1/TWIST1/SNAI1/SOX4/BRCA2/PML/TP53/DYRK3/PAXIP1/MSX1/E2F7/TRIAP1/PLK3/ATR/NPM1/CHEK2/MYO6	23	BP	upregulated
GO:0030490	maturation of SSU-rRNA	16/2049	50/18723	5.17694470225151e-05	0.001541235676531	0.0012061915150729	RPS19/BYSL/UTP25/HEATR1/NAT10/UTP4/NOB1/UTP23/DHX37/SRFBP1/RPS14/DCAF13/TSR1/RPS21/RRS1/GTF2H5	16	BP	upregulated
GO:0030515	snoRNA binding	12/2073	32/18368	0.000106704800560298	0.00623942281171007	0.00565151187455097	NUFIP1/NUDT1/BYSL/UTP25/HEATR1/DKC1/NHP2/DHX37/DDX21/NOLC1/TSR1/PRKDC	12	MF	upregulated
GO:0030574	collagen catabolic process	16/2049	42/18723	4.10394891935664e-06	0.000238427478965341	0.000186596512439629	MRC2/FAP/ADAMTS2/MMP2/MMP9/MMP19/MMP7/ADAMTS14/CTSK/MMP3/MMP16/MMP14/MMP10/KLK6/MMP1/MMP12	16	BP	upregulated
GO:0030593	neutrophil chemotaxis	24/2049	103/18723	0.000252203912655758	0.00444810700498885	0.00348114763319648	CX3CL1/DPEP1/CXCL2/TGFB2/CCL20/CSF3R/TREM1/CXCL6/LBP/S100A8/S100A9/CXCR1/CXCL3/CXCL1/NOD2/CXCL10/CXCL11/CXCL8/SAA1/CXCR2/PDE4B/PPIA/C5AR1/ITGA1	24	BP	upregulated
GO:0030595	leukocyte chemotaxis	45/2049	230/18723	7.69442633585523e-05	0.00198463134455852	0.00155319885518239	CX3CL1/DPEP1/F7/WNK1/CXCL2/TGFB2/HSD3B7/PDGFB/FLT1/RPS19/SERPINE1/WNT5A/CCL20/CSF3R/PGF/TNFSF11/TREM1/CXCL6/FFAR2/LBP/IL6/S100A8/VEGFC/CXCL16/S100A9/CXCR1/CXCL3/CXCL1/NOD2/CXCL10/CXCL11/PTK2/CXCL8/S1PR1/FPR2/SAA1/ANO6/CXCR2/PDE4B/CXCL17/PPIA/C5AR1/ITGA1/PRSS56/LYN	45	BP	upregulated
GO:0030641	regulation of cellular pH	22/1779	81/18723	4.26871503119199e-06	0.000372599424773836	0.000313767936651651	GRN/SLC9A3/SLC4A4/SLC9A1/SLC26A3/MAPK3/DMXL2/CA2/ATP5F1B/SLC9A2/CCDC115/SLC4A10/ATP6V0D2/ATP6V0D1/CA7/BCL2/DMXL1/AQP11/SLC9A9/CHP1/CLN3/SLC26A6	22	BP	downregulated
GO:0030856	regulation of epithelial cell differentiation	31/2049	154/18723	0.000569954282303185	0.00761296077076397	0.00595800423394471	FOXC1/SULT2B1/MMP9/CAV1/SERPINE1/EZH2/SFRP4/CCND1/KLF7/BMP4/SOX9/IL1B/ID1/LIF/SMO/GRHL1/AHI1/HEY2/YAP1/ZEB1/SPRY1/CTNNB1/REG3A/CEBPB/ETV4/APOLD1/CDH5/PLCB1/PRKX/MAFG/S1PR3	31	BP	upregulated
GO:0030879	mammary gland development	31/2049	137/18723	6.22254718960235e-05	0.00174661038543956	0.00136692049057497	CAD/UPRT/XBP1/CAV1/WNT2/AREG/CCND1/SLC29A1/WNT5A/IGFBP5/TNFSF11/BMP4/SOX9/PPAT/SMO/LEF1/BRCA2/PML/GPAT4/MSX1/ITGA2/AR/FASN/APLN/CEBPB/OXTR/ZNF703/IQGAP3/LBH/GPX1/TDGF1	31	BP	upregulated
GO:0030964	NADH dehydrogenase complex	13/1865	48/19550	0.00041224130632466	0.00508236047413156	0.00401029679121822	NDUFC1/NDUFB3/NDUFA5/NDUFA10/NDUFA2/NDUFB10/NDUFS2/NDUFS4/NDUFV1/NDUFB1/ND5/ND3/ND4	13	CC	downregulated
GO:0031023	microtubule organizing center organization	30/2049	143/18723	0.000334671527168081	0.0053404651161968	0.00417951894560223	BRCA1/WDR62/AURKA/RANBP1/KAT2A/CEP72/SSX2IP/NEK2/PKD2/CDK2/STIL/KIF25/CEP250/SGO1/KIF3A/NAT10/POC1B/BRCA2/PLK4/CETN2/HAUS6/CHEK1/CCNF/CTNNB1/CDK1/NPM1/XRCC2/MCIDAS/HAUS5/CEP63	30	BP	upregulated
GO:0031099	regeneration	40/2049	198/18723	9.12405551063574e-05	0.00217683793560957	0.00170362228671668	HGF/TNC/F7/GSTP1/CAD/AURKA/ANGPT2/EZH2/CCND1/FOLR1/CD81/RPS15/REG1A/PRRX1/SPP1/WDR35/PGF/PTPN12/PPAT/CCNB1/CDK4/IL6/YAP1/PNPT1/ATIC/ANXA3/PDX1/DUSP10/THY1/RUNX1/CLDN1/NNMT/KLK6/CDK1/LAMB2/CEBPB/APOD/C5AR1/GPX1/EPPK1	40	BP	upregulated
GO:0031100	animal organ regeneration	24/2049	76/18723	9.90245151497924e-07	7.69561946306958e-05	6.02269402462647e-05	HGF/F7/GSTP1/CAD/AURKA/ANGPT2/EZH2/CCND1/RPS15/REG1A/WDR35/PGF/PPAT/CDK4/IL6/PNPT1/ATIC/ANXA3/PDX1/CLDN1/NNMT/CDK1/CEBPB/C5AR1	24	BP	upregulated
GO:0031252	cell leading edge	61/1865	422/19550	0.000675284461755638	0.00757029422915532	0.00597343041885413	SCYL3/ARHGAP44/SNX1/LIMA1/PSD/MYLK/PRKCZ/CDC42/ATP2B1/CAPZB/DNM2/EPB41L3/SLC9A1/EZR/PACSIN2/PTK6/BMX/STMN2/WASL/DOCK8/GBF1/SLC9A3R1/FRMD4B/ARHGEF2/PTK2B/VASP/GDPD2/ARFIP2/APC/AVIL/APPL2/PLCE1/FGD4/CDC42BPA/IQGAP2/FGD2/SH3RF1/TIAM1/KCNB1/PDE9A/ARPC2/MTMR14/ARF6/FAM107A/MTM1/INSR/CDC42BPG/TLN2/MYO1D/EPS8L2/AKAP5/INPP5J/MYO1C/PLCG2/CD2AP/CTNND1/EPS8L3/PHACTR4/CD177/ITSN1/SHISA9	61	CC	downregulated
GO:0031253	cell projection membrane	56/1865	346/19550	5.9045729553906e-05	0.0014846179094359	0.00117145536384119	ITGA3/PHLPP2/LIMA1/PSD/SLC9A3/ATP2B1/CDHR2/CEACAM1/DNM2/PTPRH/ATP8B1/EPB41L3/SLC26A3/EZR/SNAP29/PACSIN2/BMX/DOCK8/SLC9A3R1/SCNN1A/ARHGEF2/ABCG2/TRPM6/GNA13/VASP/PDE6A/APC/CD36/APPL2/FGD2/SLC26A2/TIAM1/KCNB1/PDE9A/DHRS3/ARPC2/ARF6/AMN/SLC27A4/CA4/FAM107A/INSR/SLC6A19/CLTB/MYO1D/EPS8L2/AKAP5/ITLN1/SLC22A5/MYO1C/PLCG2/CNGA1/EPS8L3/DMD/SLC26A6/SHISA9	56	CC	downregulated
GO:0031261	DNA replication preinitiation complex	7/2124	12/19550	8.53996953885809e-05	0.00283038990430725	0.0024399912968166	MCM2/CDC45/GINS1/MCM4/MCM3/GINS4/MCM7	7	CC	upregulated
GO:0031300	intrinsic component of organelle membrane	63/1865	417/19550	0.000165538126756645	0.00273008889418015	0.00215420901130432	SPPL2B/DNAJC11/BAK1/MPC1/ATP2B1/DHRS9/MUL1/PCSK5/SUN2/P2RX1/CCDC47/MFN2/ECE1/SLC35A3/STX12/CNR1/SLC35B3/EMC3/KTN1/CASD1/LARGE1/SLC37A2/P2RX4/ITM2B/SPPL2A/VAMP1/SLC46A3/RHOT2/AFG3L2/RAB3C/OXA1L/RER1/PINK1/SLC37A1/PCSK7/PGAP3/SLC35A1/SFXN1/GHITM/TVP23A/B2M/PEX11A/B4GALNT2/DOLPP1/STIM1/RAB26/RAB4A/RAB3B/TAPT1/ELOVL6/ETFDH/CLSTN1/SLC35A4/RNF152/SLC17A8/CLN3/RYR1/SLC6A9/HLA-DQA1/FAR1/SPG7/CYTB/SREBF2	63	CC	downregulated
GO:0031396	regulation of protein ubiquitination	40/2049	210/18723	0.000334468852031255	0.0053404651161968	0.00417951894560223	RPS20/BRCA1/HSP90AA1/HUWE1/HSP90AB1/BIRC7/TRIB3/PSMD10/RIPK2/CAV1/LIMK1/TGFBR1/UBE2S/WFS1/FBXO5/RPS15/MAD2L2/SOX4/GNL3L/PRR7/DCUN1D5/FANCI/RPS2/RPL37/TAF1/RPS3/PAXIP1/MAD2L1/NOD2/NXN/BMI1/MINAR1/RPS7/MTBP/UBE2C/NPM1/AMER1/PRMT3/PPIA/DDX3X	40	BP	upregulated
GO:0031526	brush border membrane	17/1865	58/19550	1.8311690872605e-05	0.000688304145152622	0.000543114546624011	LIMA1/SLC9A3/CDHR2/ATP8B1/SLC26A3/SLC9A3R1/ABCG2/TRPM6/GNA13/CD36/AMN/SLC27A4/CA4/SLC6A19/ITLN1/SLC22A5/SLC26A6	17	CC	downregulated
GO:0031528	microvillus membrane	10/2124	27/19550	0.000330873486992264	0.00852918322024504	0.00735274415538365	DPEP1/SCARB1/SLC7A5/CA9/PODXL/SLC6A6/MSN/PDPN/S100P/CTNNB1	10	CC	upregulated
GO:0031570	DNA integrity checkpoint signaling	28/2049	123/18723	0.000123681125937969	0.00266225848062161	0.00208351885383576	BRCA1/GTSE1/MAP3K20/CLSPN/CDC45/CDC6/E2F1/CASP2/CCND1/TIMELESS/CDK2/SOX4/DNA2/PML/TICRR/TP53/DTL/CHEK1/CDT1/RFWD3/CDK1/TRIAP1/PLK3/ATR/PTPN11/CHEK2/PRKDC/CEP63	28	BP	upregulated
GO:0031571	mitotic G1 DNA damage checkpoint signaling	12/2049	30/18723	3.72857282505529e-05	0.00118051744894872	0.000923888638188303	GTSE1/CASP2/CCND1/CDK2/SOX4/PML/TP53/RFWD3/TRIAP1/PLK3/CHEK2/PRKDC	12	BP	upregulated
GO:0031589	cell-substrate adhesion	64/2049	363/18723	7.90823778449366e-05	0.00202234593600043	0.00158271479546614	CX3CL1/CD44/ACTN1/FERMT2/COL5A3/EPDR1/CEACAM6/ANGPT2/TYRO3/PPM1F/LGALS1/PDGFB/SERPINE1/COL1A1/VWF/SRF/NID1/KIF14/CCN2/ONECUT2/PLAU/ID1/KDR/LAMA5/LAMC1/ITGA11/TBCD/COL8A1/CDKN2A/ADAMTS12/THY1/EPHB1/MMP14/ITGA5/PDPN/ADAMTS9/ITGA2/EGFLAM/DLC1/FREM1/VWA2/CTNNB1/COL3A1/ADAM9/PTK2/PLEKHA2/ANTXR1/LIMS1/FGA/FGB/LAMB2/EFEMP2/CD34/FUT1/PTPN11/EPHB3/PRKX/TACSTD2/SPRY4/APOD/ITGBL1/EGFL6/ITGA1/MMP12	64	BP	upregulated
GO:0031902	late endosome membrane	28/1865	146/19550	0.000259146525317824	0.00359988325387151	0.00284053056355235	BAIAP3/AP5M1/RAB27A/PLD1/CHMP2B/MCOLN1/TSPAN15/SLC30A4/SLC1A1/TMEM59/VAMP8/VPS4B/CHMP2A/SPPL2A/SCARB2/RMC1/OSBPL11/MARCHF1/MCOLN2/ABCA5/CYB561A3/ABHD6/MARCHF8/SLC9A9/CLN3/LITAF/MVB12B/ATG9A	28	CC	downregulated
GO:0031907	microbody lumen	14/1865	51/19550	0.000214024806178136	0.00310822388972338	0.00245258091290256	ACAA1/CRAT/PHYH/DAO/NUDT12/EHHADH/SCP2/HMGCL/ABCD3/EPHX2/NUDT7/ACOX1/FABP1/ECI2	14	CC	downregulated
GO:0031941	filamentous actin	10/1865	31/19550	0.000413588019804134	0.00508236047413156	0.00401029679121822	MYO3A/PDLIM1/PDLIM2/SPECC1/MICAL2/MYO1A/EHBP1L1/ESPN/MYO1C/CD2AP	10	CC	downregulated
GO:0031965	nuclear membrane	58/2124	297/19550	6.60201208924059e-06	0.000353461570316265	0.000304708250272643	PHF20/RRP12/SPAG4/OSBPL3/PTGS2/HACD3/TXLNG/SMOX/OSBPL8/RANGAP1/EMD/NUTF2/DNAJC2/STX1A/NUDT1/TMEM97/MFSD10/P2RX3/CCND1/TMEM109/NUP107/GAPDH/NUP155/LYPLA1/CBX3/NUP210/CDK4/SCRN1/NUP42/NUP58/CMTM3/DTL/MTDH/SIGMAR1/ITPRIP/DHX37/NUP205/DPY19L4/DUSP2/SHISA5/INTS1/NEMP1/BCL2L1/PHF8/DPY19L1/DPY19L3/CDH5/AEN/MRPS23/TNRC18/PLCB1/INTS5/TMEM120B/POM121/MYO6/FAM169A/CPNE1/POM121C	58	CC	upregulated
GO:0032024	positive regulation of insulin secretion	18/1779	78/18723	0.000302392429176291	0.00970527656769717	0.00817286447806078	BAD/BAIAP3/GIPR/ISL1/CASR/SRI/PPARD/GCG/PFKFB2/TRPM4/BLK/TCF7L2/CAMK2N1/PRKCE/C2CD2L/UCN3/C1QTNF12/RFX6	18	BP	downregulated
GO:0032103	positive regulation of response to external stimulus	69/2049	427/18723	0.000594309664629594	0.00785066011731455	0.00614403090028364	TAC1/CX3CL1/F7/WNK1/HYAL2/PVR/PTGS2/HSP90AA1/OSM/PPM1F/PDGFB/ABCC1/RIPK2/CCN4/TGFB1/RPS19/MET/SERPINE1/CD81/IL17A/IL17F/POLR3G/PDGFRB/WNT5A/F3/PGF/TNFSF11/EREG/IL1B/FFAR2/KDR/LBP/AGT/IL6/IL33/S100A8/HSPD1/OSMR/NONO/VEGFC/FGF18/S100A9/MNDA/ITGA2/CGAS/GPRC5B/NOD2/CXCL10/PTK2/CXCL8/S1PR1/FPR2/CEBPB/LPL/ANO6/THBD/F2/CXCR2/TBK1/ZP3/CXCL17/C5AR1/C2CD4A/TGM2/C2CD4B/PRSS56/PRKDC/LYN/MMP12	69	BP	upregulated
GO:0032212	positive regulation of telomere maintenance via telomerase	11/2049	34/18723	0.000685836976929024	0.00878811235533893	0.00687769347539103	CCT4/NEK2/POT1/DKC1/CCT7/CCT6A/CCT3/CCT2/CTNNB1/ATR/AURKB	11	BP	upregulated
GO:0032392	DNA geometric change	29/2049	90/18723	4.6270436703669e-08	6.15293984966123e-06	4.81537246537131e-06	DDX11/RFC2/POLQ/MCM2/ATRX/RAD54L/MCM4/SSBP1/TWNK/MCM3/ASCC3/POT1/TOP2A/IGHMBP2/RFC3/DSCC1/HMGA1/DNA2/RECQL4/RFC4/RAD54L2/MCM7/NAV2/CHD7/RUVBL1/ERCC6L/GTF2F2/RAD54B/DDX3X	29	BP	upregulated
GO:0032409	regulation of transporter activity	51/1779	310/18723	7.27109862926516e-05	0.00369667801992286	0.00311299201677715	ABCC8/ATP1A2/FHL1/NR1H3/NEDD4L/SPHK2/CACNB1/ATP1B3/SRI/DNM2/MEF2C/SLC9A1/SGK2/FGF14/RGS9/SLC9A3R1/PPARGC1A/SGK1/CASQ2/FKBP1B/PTK2B/AHNAK/HSPA2/AKAP9/PPARG/CAB39/RIPK1/MINK1/OSR1/CAMK2D/ANK2/ADRA2A/GPD1L/RNF207/PINK1/CTSS/PRKCD/WNK2/CACNB2/STIM1/NLGN1/PRKCE/BCL2/RXRA/CHP1/SLC6A9/PLCG2/WWP2/CALM1/DMD/SHISA9	51	BP	downregulated
GO:0032411	positive regulation of transporter activity	25/1779	120/18723	0.000133412999802991	0.00563571826373666	0.00474586801156771	ABCC8/NR1H3/ATP1B3/DNM2/SLC9A1/SGK2/FGF14/RGS9/SGK1/HSPA2/AKAP9/ANK2/RNF207/PINK1/CTSS/PRKCD/WNK2/CACNB2/STIM1/RXRA/CHP1/SLC6A9/PLCG2/CALM1/DMD	25	BP	downregulated
GO:0032412	regulation of ion transmembrane transporter activity	44/1779	267/18723	0.000211796004763146	0.00773967235287166	0.00651761882347087	ABCC8/ATP1A2/FHL1/NEDD4L/SPHK2/CACNB1/ATP1B3/SRI/DNM2/MEF2C/SLC9A1/FGF14/RGS9/SLC9A3R1/PPARGC1A/CASQ2/FKBP1B/PTK2B/AHNAK/HSPA2/AKAP9/CAB39/RIPK1/MINK1/OSR1/CAMK2D/ANK2/ADRA2A/GPD1L/RNF207/PINK1/CTSS/WNK2/CACNB2/STIM1/NLGN1/PRKCE/CHP1/SLC6A9/PLCG2/WWP2/CALM1/DMD/SHISA9	44	BP	downregulated
GO:0032496	response to lipopolysaccharide	59/2049	343/18723	0.000289749991188257	0.00481979226749107	0.00377203345730154	TAC1/CX3CL1/SELE/SLC11A1/ABCC2/VIM/SCARB1/PTGS2/CXCL2/GSTP1/NOS1/ICAM1/COMT/GGT5/XBP1/RIPK2/TGFB1/SERPINE1/CSF3/SPARC/WNT5A/IL1A/WDR35/KCNJ8/CXCL6/IL1B/LOXL1/LBP/IRAK2/CDK4/IL6/DUSP10/S100A8/HSPD1/MTDH/PTGES/LCN2/GJA1/SPON2/IL24/S100A9/CLDN1/CXCL3/CXCL1/CSF2/NOS3/NOD2/ADAM9/CXCL10/CXCL11/CXCL8/CEBPB/THBD/F2R/IRAK1/PDE4B/HDAC2/C5AR1/LYN	59	BP	upregulated
GO:0032508	DNA duplex unwinding	29/2049	84/18723	7.96365586923091e-09	1.48920364754618e-06	1.16547055796738e-06	DDX11/RFC2/POLQ/MCM2/ATRX/RAD54L/MCM4/SSBP1/TWNK/MCM3/ASCC3/POT1/TOP2A/IGHMBP2/RFC3/DSCC1/HMGA1/DNA2/RECQL4/RFC4/RAD54L2/MCM7/NAV2/CHD7/RUVBL1/ERCC6L/GTF2F2/RAD54B/DDX3X	29	BP	upregulated
GO:0032528	microvillus organization	11/1779	24/18723	4.28051558486913e-06	0.000372599424773836	0.000313767936651651	CDHR2/PLD1/RAP1GAP/ATP8B1/EZR/KLF5/SLC9A3R1/PLS1/TNIK/MYO1A/ESPN	11	BP	downregulated
GO:0032530	regulation of microvillus organization	7/1779	13/18723	7.07895623926005e-05	0.00363112532094187	0.00305778974395105	CDHR2/PLD1/RAP1GAP/ATP8B1/EZR/KLF5/PLS1	7	BP	downregulated
GO:0032963	collagen metabolic process	37/2049	104/18723	2.61024384768872e-11	2.20386048443026e-08	1.7247704924061e-08	MRC2/VIM/FAP/ADAMTS2/MMP2/MMP9/RGCC/TGFB1/PLOD3/ENG/COL1A1/P3H3/PDGFRB/P3H1/CCN2/MMP19/BMP4/COL5A1/IL6/MMP7/ADAMTS14/CBX8/CTSK/SERPINH1/MMP3/MMP16/MMP14/RUNX1/ITGA2/COL1A2/MMP10/KLK6/F2/F2R/HDAC2/MMP1/MMP12	37	BP	upregulated
GO:0032964	collagen biosynthetic process	18/2049	51/18723	3.74970858314383e-06	0.000224382561615327	0.000175604773541125	VIM/RGCC/TGFB1/ENG/COL1A1/P3H3/PDGFRB/CCN2/BMP4/COL5A1/IL6/CBX8/SERPINH1/RUNX1/ITGA2/F2/F2R/HDAC2	18	BP	upregulated
GO:0032965	regulation of collagen biosynthetic process	14/2049	42/18723	9.1629088576416e-05	0.00217683793560957	0.00170362228671668	VIM/RGCC/TGFB1/ENG/PDGFRB/CCN2/BMP4/IL6/CBX8/RUNX1/ITGA2/F2/F2R/HDAC2	14	BP	upregulated
GO:0032967	positive regulation of collagen biosynthetic process	13/2049	27/18723	1.41744989212483e-06	0.000103439270176524	8.09529469841255e-05	VIM/RGCC/TGFB1/ENG/PDGFRB/CCN2/BMP4/CBX8/RUNX1/ITGA2/F2/F2R/HDAC2	13	BP	upregulated
GO:0033002	muscle cell proliferation	51/2049	248/18723	6.34286618206113e-06	0.000325442115869462	0.000254695323230938	CX3CL1/NOX1/ELN/FOXC1/CALCRL/PTGS2/FGF20/TP73/GSTP1/MMP2/TGFB2/COMT/PDGFB/MMP9/CCN4/TGFB1/NAMPT/WNT2/TGFBR1/PDGFRB/IGFBP5/EREG/BMP4/SIX1/DNMT1/CCNB1/HEY2/AGT/IL6/YAP1/GNA12/TENM4/GJA1/EPHB1/RUNX1/ITGA2/SHH/CTNNB1/NPR1/CDK1/S1PR1/APLN/EFEMP2/FOXC2/PTPN11/IRAK1/APOD/TGM2/MIR17HG/TAFA5/PRKDC	51	BP	upregulated
GO:0033044	regulation of chromosome organization	38/2049	187/18723	0.000118755791070986	0.00258412601370465	0.00202237134727202	DDX11/TRIP13/MCM2/ATRX/CDC6/SSBP1/FBXO5/CCT4/MAD2L2/NEK2/PCID2/POT1/GNL3L/TRIM28/DNMT1/DKC1/TOP2A/CCNB1/NAT10/ESPL1/CCT7/MYC/HECW2/PML/CDCA5/CCT6A/ANAPC1/CCT3/MAD2L1/PTTG1/CCT2/CDT1/CTNNB1/AXIN2/ATR/UBE2C/AURKB/KNTC1	38	BP	upregulated
GO:0033083	regulation of immature T cell proliferation	6/2049	11/18723	0.000483577547833686	0.00690318750844572	0.00540252624983729	RIPK2/IL1A/BMP4/IL1B/SHH/BMI1	6	BP	upregulated
GO:0033157	regulation of intracellular protein transport	42/2049	229/18723	0.000549220460503308	0.00741881543036523	0.00580606351141551	IPO5/HYAL2/PTGS2/HUWE1/HSP90AB1/RANGAP1/GZMB/TM9SF4/EMD/NUTF2/CEMIP/ZFAND1/BBC3/TGFB1/CD81/RAB23/ECT2/RAB29/BMP4/IL1B/SMO/TRIM28/RAN/XPO4/NMT1/KIF20B/NUP58/SAE1/PTPN14/BAG4/SHH/NOLC1/MTCL1/SH3TC2/CDK1/KIF5B/PLK3/BRSK2/PTPN11/SLC35D3/BCAP31/APOD	42	BP	upregulated
GO:0033260	nuclear DNA replication	12/2049	37/18723	0.00038501348805267	0.00592267535348888	0.00463516441170701	DBF4/MCM2/ATRX/CDC45/GINS1/POLA1/MCM4/MCM3/DNA2/BRCA2/CDT1/DACH1	12	BP	upregulated
GO:0033627	cell adhesion mediated by integrin	20/2049	72/18723	6.25278325300795e-05	0.00174661038543956	0.00136692049057497	WNK1/TESC/ICAM1/TGFB2/PIEZO1/ITGB8/SERPINE1/PLAU/LIF/PODXL/ITGA11/ITGA5/ITGA2/FBN1/ADAM9/PTK2/FOXC2/PTPN11/ITGBL1/LYN	20	BP	upregulated
GO:0033674	positive regulation of kinase activity	78/2049	467/18723	9.24446780775336e-05	0.00218651760322514	0.00171119772318264	DBF4/SLC11A1/WNK1/FERMT2/HSP90AA1/NOX4/TPX2/GCN1/OSBPL8/TYRO3/CLSPN/TGFB2/CDC6/HSP90AB1/PDGFB/ADNP/CDC25B/CDK5RAP1/PSMD10/FLT1/RGCC/CEMIP/TGFB1/MET/EZH2/AREG/CCND1/CD81/PDGFRB/WNT5A/ECT2/PROX1/KIF14/PKD2/TNFSF11/CKS2/EREG/IL1B/KDR/MAP3K10/CHI3L1/DSTYK/CCNB1/AGT/CARD14/DGKZ/RPS3/DRD2/VEGFC/ACSL1/EPHB1/FGF18/LRP8/FGFR4/NEK10/STOX1/NAB2/GPRC5B/NOD2/ADAM9/IRS1/PTK2/SYAP1/FPR2/PIFO/F2/NPM1/TNFSF15/EPH…	78	BP	upregulated
GO:0034308	primary alcohol metabolic process	26/1779	102/18723	2.20350383002067e-06	0.000226055883990514	0.000190362849676222	GDE1/IGF1/RETSAT/DHRS9/GDPD3/CHKA/BMP5/CLCN2/GPD2/PECR/BMP2/ACSS2/NAAA/DGKQ/AKR1C2/BMP6/CYP3A4/DHRS3/ALDH1A1/SCNN1B/SULT1B1/PNPLA2/AKR1C3/ADH1B/AKR1B10/AKR1B15	26	BP	downregulated
GO:0034329	cell junction assembly	68/2049	420/18723	0.000614717434174675	0.00808005796460331	0.0063235607030186	PLXND1/HDAC7/ACTN1/FERMT2/FSCN1/GPC4/PKP1/ARVCF/PPM1F/SIX4/ADNP/SRPX2/CAV1/NRXN2/IL17A/SRF/CDH6/WNT5A/ECT2/RAB29/PCDH17/SNAI1/POF1B/IL1B/SIX1/KDR/ACE2/AGT/LAMC1/AMIGO2/CDH11/TBCD/MTDH/DRD2/ESAM/GJA1/FARP1/LGI2/THY1/EPHB1/MMP14/CLDN14/SHANK2/CLDN1/ITGA2/DLC1/CLDN2/CTNNB1/MECP2/UBE2V2/PTK2/LIMS1/CDH2/CEL/HEG1/SPTBN2/BDNF/PTPN11/CDH5/OXTR/EPHB3/GJC1/ZNF703/THBS2/GJA4/APOD/IL1RAP/GJA5	68	BP	upregulated
GO:0034440	lipid oxidation	36/1779	108/18723	7.14069442296876e-12	4.10232894599555e-09	3.45459279662783e-09	PDK4/ACAA1/ACADVL/ABCB11/ACAT1/ACACB/HADHA/CRAT/PRKAG2/PHYH/PPARGC1A/PPARD/EHHADH/SCP2/ACADM/ABCD3/CNR1/ABCD4/ECHDC2/ACADS/ECHS1/APPL2/HADHB/HADH/ETFBKMT/CYP4V2/AUH/CPT2/ACOX1/FABP1/BDH2/ACSM1/ACAA2/ECI1/ETFDH/ECI2	36	BP	downregulated
GO:0034470	ncRNA processing	82/2049	395/18723	7.09398140862886e-09	1.41574836326007e-06	1.1079834766648e-06	LAS1L/RPUSD1/METTL1/RRP12/TRMT11/FTSJ1/BUD23/HSD17B10/EXOSC5/WBP11/DIMT1/AARS1/PUS7/CDK5RAP1/SUV39H1/PIN4/ERI1/RPS19/PTCD1/NPM3/BYSL/BRIX1/RPS15/UTP25/HEATR1/DDX54/AGO2/MOCS3/RNF113A/EMG1/NSUN5/DKC1/WDR74/WDR36/NAT10/PWP1/IL6/DDX56/UTP4/NOB1/URB1/CTU1/LYAR/NHP2/RPL7L1/RPL7/UTP23/DHX37/SRFBP1/NIFK/UTP14A/WDR43/RPS14/INTS1/DCAF13/METTL2B/DDX21/TRMT61A/NOLC1/TSR1/CHD7/RSL1D1/RPS21/RPS7/TP53RK/POP7/T…	82	BP	upregulated
GO:0034502	protein localization to chromosome	21/2049	92/18723	0.000797631054711094	0.00992312730018957	0.00776597124939196	ATRX/EZH2/CCT4/POT1/GNL3L/DKC1/CCT7/BRCA2/BOD1/CDCA5/CCT6A/CCT3/CCT2/CDT1/CDK1/MTBP/ATR/VCPIP1/HASPIN/AURKB/KNTC1	21	BP	upregulated
GO:0034504	protein localization to nucleus	65/2049	290/18723	1.20920564897473e-08	2.12820194219552e-06	1.66555911216364e-06	INTS13/IPO5/HYAL2/POLR1A/FERMT2/PTGS2/OSBPL8/HSP90AB1/RANGAP1/SIX4/BMP7/NXT2/KPNA3/NUTF2/TGFB1/DNAJB6/COL1A1/NUP107/RAB23/E2F3/BYSL/NUP155/ECT2/CCT4/UTP25/CSE1L/BMP4/SOX9/SIX1/LIF/SMO/TRIM28/DKC1/RAN/NXT1/CCT7/AGT/YAP1/NUP58/PML/TP53/CCT6A/MEPCE/LATS2/MSX1/CCT3/SHH/NOLC1/CCT2/NMD3/CDK1/PYGO1/RRS1/F2/NPM1/KPNA2/APOD/POM121/RPF2/NUP62CL/IPO9/RANBP17/IPO7/MMP12/POM121C	65	BP	upregulated
GO:0034605	cellular response to heat	18/2049	69/18723	0.000338242825975507	0.00538309859212084	0.00421288447022686	PTGS2/HSP90AA1/HSP90AB1/RBBP7/DNAJC2/DNAJB6/IL1A/DNAJB1/POLR2D/HSPD1/CLPB/CXCL10/CD34/ATR/HSP90AB3P/IRAK1/HDAC2/LYN	18	BP	upregulated
GO:0034644	cellular response to UV	21/2049	90/18723	0.000586400618373886	0.00776332146094985	0.00607567850755803	TMEM161A/HYAL2/NEDD4/PTGS2/MMP2/MMP9/TIMP1/ATF4/MYC/TP53/TAF1/CHEK1/MMP3/CUL4B/CDC25A/TRIAP1/ATR/AURKB/NPM1/MME/MMP1	21	BP	upregulated
GO:0034660	ncRNA metabolic process	98/2049	485/18723	1.10862128216811e-09	3.31699487624697e-07	2.59592425492942e-07	LAS1L/RPUSD1/METTL1/RRP12/TRMT11/FTSJ1/BUD23/HSD17B10/MOV10L1/EXOSC5/WBP11/DIMT1/AARS1/PUS7/CDK5RAP1/SUV39H1/PIN4/ERI1/RPS19/GARS1/PTCD1/NPM3/BYSL/BRIX1/RPS15/DARS1/UTP25/HEATR1/DDX54/AGO2/MOCS3/XPO5/RNF113A/DTD1/EMG1/NSUN5/DKC1/WDR74/CARS2/WDR36/NAT10/PWP1/IL6/DDX56/PNPT1/WARS1/UTP4/NOB1/URB1/CTU1/LYAR/NHP2/RPL7L1/MEPCE/RPL7/UTP23/DHX37/SRFBP1/NIFK/UTP14A/HENMT1/WDR43/RPS14/INTS1/DCAF13/METTL2B/…	98	BP	upregulated
GO:0034702	ion channel complex	45/1865	282/19550	0.000412182373187364	0.00508236047413156	0.00401029679121822	ABCC8/BEST2/CACNB1/CATSPERG/CHRNE/SCNN1A/CLIC5/CLCN2/CASQ2/FKBP1B/PTK2B/KCNJ2/GRIA3/HSPA2/AKAP9/TRPM4/SCN7A/CHRNA1/CACNA1A/BEST4/GABRB2/GRIA4/KCNMA1/KCNB1/CLIC6/ABHD6/KCNV1/CACNB2/SCNN1G/SCNN1B/SCN9A/KCNS3/KCNG3/LRRC8D/DPP10/KCNA3/KCNB2/GRIN2A/KCNQ5/CLCNKA/RYR1/CALM1/RYR3/SLC26A6/SHISA9	45	CC	downregulated
GO:0034708	methyltransferase complex	21/2124	88/19550	0.000386268162382152	0.00927043589717165	0.00799175508376866	LAS1L/PHF20/METTL1/CBX5/RBBP7/EZH2/WDR77/SNRPD2/SNRPB/PRMT1/TAF4/TEX10/PELP1/TAF1/PAXIP1/TRMT61A/E2F6/HCFC1/RUVBL1/WDR5/HDAC2	21	CC	upregulated
GO:0035064	methylated histone binding	20/2073	73/18368	0.000118729367965503	0.0062813489433178	0.00568948750751984	ATRX/CBX5/ZMYND8/MSH6/PHF19/MORC4/PWP1/CBX8/CBX4/NCAPG2/TAF1/NCAPD3/PYGO1/PHF8/CBX2/WDR5/SPIN3/FAM156A/UHRF1/L3MBTL1	20	MF	upregulated
GO:0035091	phosphatidylinositol binding	46/1819	271/18368	0.000196851155409167	0.00661912010063326	0.00560119241542532	SCIN/NISCH/BTK/SNX1/SNX24/SNAP91/WIPI1/GSDMB/PLD1/SLC9A1/WASHC2A/GBF1/PFN1/SNX4/STAM2/PLEKHB2/KCNJ2/SDCBP2/SNX6/ARFIP2/AVIL/APPL2/VILL/DAB2IP/NUMA1/SYTL2/PIK3C2G/TOM1L1/GOLPH3L/IQGAP2/FGD2/GSN/MPPE1/LDLRAP1/ZFYVE28/ZFYVE19/MTM1/C2CD2L/WASHC2C/SNX32/TOM1L2/NCF1B/TNFAIP8L3/PLCD1/VEPH1/DENND1B	46	MF	downregulated
GO:0035107	appendage morphogenesis	31/2049	138/18723	7.19694283063548e-05	0.00190559760612932	0.00149134600156019	DLX6/TULP3/ATRX/MAP3K20/TGFB2/SALL4/BMP7/RPGRIP1L/LMBR1/WNT5A/PRRX1/RDH10/TWIST1/SOX4/BMP4/SOX9/LEF1/CRABP2/GPC3/FREM2/CACNA1C/FLVCR1/MSX1/SP8/SHH/CTNNB1/CHD7/SOX11/CIBAR1/HDAC2/SP9	31	BP	upregulated
GO:0035108	limb morphogenesis	31/2049	138/18723	7.19694283063548e-05	0.00190559760612932	0.00149134600156019	DLX6/TULP3/ATRX/MAP3K20/TGFB2/SALL4/BMP7/RPGRIP1L/LMBR1/WNT5A/PRRX1/RDH10/TWIST1/SOX4/BMP4/SOX9/LEF1/CRABP2/GPC3/FREM2/CACNA1C/FLVCR1/MSX1/SP8/SHH/CTNNB1/CHD7/SOX11/CIBAR1/HDAC2/SP9	31	BP	upregulated
GO:0035113	embryonic appendage morphogenesis	26/2049	116/18723	0.000275952875138722	0.0047045641163251	0.00368185437544511	DLX6/TULP3/MAP3K20/TGFB2/SALL4/BMP7/RPGRIP1L/LMBR1/WNT5A/PRRX1/RDH10/TWIST1/BMP4/LEF1/CRABP2/GPC3/FREM2/CACNA1C/FLVCR1/MSX1/SP8/SHH/CTNNB1/CHD7/HDAC2/SP9	26	BP	upregulated
GO:0035148	tube formation	34/2049	148/18723	2.01221692142612e-05	0.000766949430434006	0.000600224812834382	CELSR1/TULP3/TGFB2/CECR2/SIX4/SALL4/BMP7/FZD3/TGFB1/KAT2A/FOLR1/PTK7/WNT5A/PROX1/MTHFD1L/TWIST1/STIL/SOX4/BMP4/SOX9/SIX1/PODXL/KIF20B/GRHL3/SHH/DLC1/CTHRC1/CTNNB1/RPS7/SOX11/MED12/TGM2/TCTN1/TRIM71	34	BP	upregulated
GO:0035150	regulation of tube size	33/2049	142/18723	2.05902873885522e-05	0.000775690620065097	0.000607065783962429	PIK3C2A/FOXC1/TBXAS1/PTGS2/NOS1/ICAM1/COMP/CAV1/PLOD3/SOD3/HRH2/WDR35/ACE2/CHRM3/KCNMB4/AGT/EDNRA/GJA1/GUCY1A1/NOS3/NPR1/APLN/FGA/FGB/FOXC2/HTR1D/OXTR/F2R/ADRA2C/SMTNL2/ITGA1/GPX1/GJA5	33	BP	upregulated
GO:0035173	histone kinase activity	9/2073	16/18368	1.59006289222157e-05	0.00135889221019859	0.00123085030361443	BAZ1B/AURKA/VRK1/PKN1/CDK2/CHEK1/CDK1/HASPIN/AURKB	9	MF	upregulated
GO:0035265	organ growth	39/2049	178/18723	1.67045111851048e-05	0.000657630229813601	0.000514670154172656	WWC3/FOXC1/YBX3/FGF20/TP73/TGFB2/COMP/WNT2/TGFBR1/PDGFRB/RGS4/PROX1/SOX9/SMO/DUSP9/CCNB1/HEY2/AGT/YAP1/ECM1/TENM4/LATS2/WWC2/GJA1/STC1/RUNX1/G6PD/FLVCR1/SHH/AR/CDK1/S1PR1/HEG1/FOXC2/PTPN11/WT1/COL27A1/ANXA6/MIR17HG	39	BP	upregulated
GO:0035272	exocrine system development	13/2049	45/18723	0.000780164928037721	0.00972605610287026	0.00761174071236803	PLXND1/HGF/FOXC1/POLB/TGFB2/BMP7/TGFB1/PLXNA1/SOX9/LAMA5/PDX1/SHH/TGM2	13	BP	upregulated
GO:0035296	regulation of tube diameter	33/2049	141/18723	1.76309601849661e-05	0.000676305549659214	0.00052928570757702	PIK3C2A/FOXC1/TBXAS1/PTGS2/NOS1/ICAM1/COMP/CAV1/PLOD3/SOD3/HRH2/WDR35/ACE2/CHRM3/KCNMB4/AGT/EDNRA/GJA1/GUCY1A1/NOS3/NPR1/APLN/FGA/FGB/FOXC2/HTR1D/OXTR/F2R/ADRA2C/SMTNL2/ITGA1/GPX1/GJA5	33	BP	upregulated
GO:0035567	non-canonical Wnt signaling pathway	19/2049	72/18723	0.000198808047668012	0.00373754102150821	0.00292504925497644	CELSR3/CELSR1/GPC4/FZD3/PLEKHA4/SFRP4/PTK7/WNT5A/NKD1/CELSR2/GPC3/DAB2/GRHL3/CTHRC1/DACT1/ZNRF3/MED12/SMURF1/CSNK1E	19	BP	upregulated
GO:0035592	establishment of protein localization to extracellular region	63/1779	360/18723	1.37055969638958e-06	0.00014581232325478	0.000122789324846131	BAD/ABCC8/BAIAP3/GIPR/ISL1/IGF1/NR1H3/CASR/SEL1L/LLGL2/SRI/PIK3C3/EZR/PCSK5/CHGA/SYTL4/NAGPA/SFRP1/EXPH5/ADTRP/PPARD/HMGCR/STEAP3/GCG/HDAC1/CNR1/FKBP1B/ACVR1C/PFKFB2/APOE/TRPM4/RSAD2/BLK/HADH/PFKL/GOLPH3L/CAMK2G/TCF7L2/SIDT2/MIA2/ADRA2A/RAB3C/BMP6/MIA3/TIAM1/KCNB1/CAMK2N1/F2RL1/ARF6/TVP23A/RAB8A/RAB3B/PRKCE/KRT20/SCG2/C2CD2L/ADCY5/RIMS2/UCN3/C1QTNF12/RFX6/MYO18A/CD2AP	63	BP	downregulated
GO:0035725	sodium ion transmembrane transport	32/1779	178/18723	0.000311984474083724	0.00995750446450553	0.00838526691747834	SLC6A7/ATP1A2/NEDD4L/SLC9A3/ATP1B3/TRPM5/DNM2/SLC4A4/SLC9A1/FGF14/SLC9A3R1/SCNN1A/SLC9A2/TRPM4/SCN7A/OSR1/SLC20A1/SLC4A10/CAMK2D/SLC17A4/GPD1L/CNNM4/WNK2/SCNN1G/SCNN1B/SCN9A/PRKCE/SLC6A19/SLC9A9/CHP1/SLC6A9/DMD	32	BP	downregulated
GO:0035850	epithelial cell differentiation involved in kidney development	14/2049	47/18723	0.00035006732770609	0.00549812473880298	0.00430290546069069	PDGFB/MMP9/BMP4/LIF/PODXL/SMO/YAP1/CTNNB1/ASXL1/LAMB2/CD34/FOXC2/PRKX/WT1	14	BP	upregulated
GO:0035904	aorta development	21/2049	58/18723	3.61633130227273e-07	3.54756172340984e-05	2.77636893249549e-05	PLXND1/ADAMTS6/PRDM1/TGFB2/NPRL3/EYA1/ENG/SRF/LOX/PDGFRB/PROX1/PKD2/SOX4/SIX1/DLL4/LOXL1/HEY2/FKBP10/ADAMTS9/CHD7/EFEMP2	21	BP	upregulated
GO:0035909	aorta morphogenesis	15/2049	34/18723	8.96820891085813e-07	7.25213001656419e-05	5.6756132922344e-05	TGFB2/NPRL3/EYA1/ENG/SRF/PDGFRB/PROX1/SOX4/SIX1/DLL4/HEY2/FKBP10/ADAMTS9/CHD7/EFEMP2	15	BP	upregulated
GO:0035987	endodermal cell differentiation	13/2049	45/18723	0.000780164928037721	0.00972605610287026	0.00761174071236803	COL11A1/MMP2/MMP9/COL12A1/COL7A1/INHBA/COL5A1/COL4A2/COL8A1/MMP14/ITGA5/CTNNB1/COL5A2	13	BP	upregulated
GO:0036152	phosphatidylethanolamine acyl-chain remodeling	6/1779	10/18723	0.000109399980768146	0.00494664189042653	0.0041655931708855	ABHD4/LPCAT3/PLAAT4/PLAAT2/MBOAT1/LPCAT4	6	BP	downregulated
GO:0036230	granulocyte activation	13/1779	43/18723	0.000117845313062415	0.00516810170643949	0.004352085647528	KMT2E/GRN/TRAF3IP2/STXBP2/IL18/DNASE1L3/PRKCD/IL15/F2RL1/SCNN1B/MYD88/PLA2G2A/CD177	13	BP	downregulated
GO:0036293	response to decreased oxygen levels	64/2049	322/18723	1.53065808439708e-06	0.00010904116639324	8.53370653819878e-05	F7/PDK3/FUNDC1/PTGS2/NOX4/MMP2/DNMT3B/NOS1/ICAM1/ANGPT2/TGFB2/BMP7/TM9SF4/E2F1/AHCY/SUV39H1/PGK1/RGCC/PLAT/NAMPT/CAV1/CHCHD2/TBL2/CA9/SOD3/P2RX3/SLC11A2/SRF/SLC29A1/STC2/REG1A/CCN2/PGF/TWIST1/PLAU/LOXL2/CCNB1/SLC2A8/MYC/PML/TP53/HSPD1/LCN2/DRD2/VEGFC/EDNRA/MMP14/ALAS2/STC1/ITGA2/STOX1/HSP90B1/DDIT4/MECP2/PLK3/CD34/APOLD1/OXTR/ASCL2/IRAK1/EIF4EBP1/LONP1/ERO1A/RYR2	64	BP	upregulated
GO:0036296	response to increased oxygen levels	11/2049	30/18723	0.000197915768108846	0.00373754102150821	0.00292504925497644	NOX1/POLB/ATP6AP1/DNMT3B/CAV1/COL1A1/PDGFRB/CDK4/LCN2/PDPN/HDAC2	11	BP	upregulated
GO:0042060	wound healing	97/2049	422/18723	6.55202051794393e-13	6.53454846322942e-10	5.11402443584782e-10	CX3CL1/TNFRSF12A/SYT7/SLC11A1/CD44/TNC/F7/CDH3/CNN2/SCARB1/FERMT2/MCAM/FAP/TYRO3/TGFB2/SERPIND1/XBP1/PDGFB/PROCR/TIMP1/PLAT/CCN4/TGFB1/COMP/CAV1/SERPINE1/TGFBR1/COL1A1/VWF/ELK3/PTK7/SRF/LOX/SPARC/PDGFRB/WNT5A/IL1A/REG1A/PLEK/F3/PLAU/EREG/FOXA2/F10/KDR/COL5A1/SYT11/DYSF/SERPINE2/IL6/STXBP1/YAP1/DUOX1/DUOX2/FKBP10/S100A8/ITGA9/GNA12/DGKZ/SLC7A11/GJA1/DGKI/GRHL3/ITGA5/PDPN/IL24/CLDN1/ANXA5/ITGA2/F2R…	97	BP	upregulated
GO:0042119	neutrophil activation	13/1779	36/18723	1.40205273007001e-05	0.00103266576080156	0.000869613272253949	KMT2E/GRN/TRAF3IP2/STXBP2/IL18/DNASE1L3/PRKCD/IL15/F2RL1/SCNN1B/MYD88/PLA2G2A/CD177	13	BP	downregulated
GO:0042176	regulation of protein catabolic process	66/2049	391/18723	0.000228230213525854	0.00412810969552228	0.00323071348778825	HECW1/USP13/NEDD4/TRIB2/LAMP3/HSP90AA1/HUWE1/AURKA/HSP90AB1/TIMP3/DESI1/TRIB3/FAM83D/PSMD10/ASB9/TIMP1/LAPTM4B/CAV1/CD81/WNT5A/ODC1/MAD2L2/TMEM9/CDK2/C4BPA/SOX9/IL1B/RNF128/RNFT2/SERPINE2/HECW2/PML/NKD1/DTL/NKD2/GNA12/MSN/TAF1/SNX12/GPC3/EIF3H/GJA1/DAB2/LPCAT1/AZIN1/UBQLN4/MAD2L1/SHH/DACT1/PACSIN3/MAP1A/ADAM9/UBE2V2/PTK2/RPS7/SMARCC1/PLK3/CHEK2/AMER1/BCAP31/UBQLN2/SF3B3/SMURF1/RACK1/CSNK1E/GPX1	66	BP	upregulated
GO:0042180	cellular ketone metabolic process	39/1779	211/18723	3.89620118094174e-05	0.00230759544170209	0.0019432382666965	PDK4/PDK2/NR1H3/AIFM2/ACADVL/ABCB11/DHRS9/ACACB/CEACAM1/COQ9/PRKAG2/PPARGC1A/PPARD/BMP5/HMGCR/CLCN2/GPD2/CNR1/BMP2/PPARG/APPL2/ETFBKMT/NCOR1/WDTC1/DGKQ/AKR1C2/BMP6/SLC45A3/FABP1/FABP5/COQ4/COQ7/SCNN1B/PRKCE/CYP4F12/CLN3/AKR1C3/AKR1B10/UGT1A8	39	BP	downregulated
GO:0042254	ribosome biogenesis	81/2049	299/18723	4.54825249643827e-15	5.44334858773733e-12	4.26003691719029e-12	LAS1L/RPUSD1/RRP12/BUD23/NLE1/EXOSC5/RPS5/WBP11/DIMT1/RPLP0/MTG2/SUV39H1/PIN4/ERI1/RPS19/GTPBP10/NPM3/BYSL/BRIX1/RPS15/UTP25/HEATR1/GTF3A/DDX54/DDX31/EMG1/GNL3L/NSUN5/DKC1/RAN/MYBBP1A/WDR74/WDR36/NAT10/URB2/PWP1/DDX56/UTP4/NOB1/URB1/LYAR/NHP2/RPL7L1/NOM1/RPL10/RPL7/UTP23/DHX37/SRFBP1/NIFK/UTP14A/MALSU1/CUL4B/WDR43/ABCE1/RPS14/DCAF13/DDX21/NOLC1/TSR1/NMD3/CHD7/MRPL36/RSL1D1/RPS21/RPS7/POP7/TRMT112…	81	BP	upregulated
GO:0042255	ribosome assembly	16/2049	61/18723	0.000665193797494411	0.00861584347230856	0.00674287355901717	NLE1/RPS5/RPLP0/RPS19/BRIX1/RPS15/RPL10/DHX37/RPS14/RRS1/NPM1/RPF2/RPLP0P6/DDX3X/PRKDC/BOP1	16	BP	upregulated
GO:0042273	ribosomal large subunit biogenesis	20/2049	72/18723	6.25278325300795e-05	0.00174661038543956	0.00136692049057497	LAS1L/NLE1/RPLP0/BRIX1/GTF3A/WDR74/URB1/NHP2/RPL7L1/RPL10/RPL7/NIFK/MALSU1/RSL1D1/RRS1/NPM1/RPL35A/RPF2/RPLP0P6/BOP1	20	BP	upregulated
GO:0042274	ribosomal small subunit biogenesis	23/2049	73/18723	1.73174142239838e-06	0.000119111961742895	9.3218603608595e-05	RPS5/RPS19/BYSL/RPS15/UTP25/HEATR1/EMG1/NAT10/UTP4/NOB1/NOM1/UTP23/DHX37/SRFBP1/RPS14/DCAF13/TSR1/RPS21/RPS7/RRS1/NPM1/PRKDC/GTF2H5	23	BP	upregulated
GO:0042306	regulation of protein import into nucleus	17/2049	60/18723	0.000167089980195876	0.0033218154202396	0.0025996968766968	IPO5/HYAL2/PTGS2/HSP90AB1/NUTF2/TGFB1/RAB23/ECT2/BMP4/SMO/TRIM28/RAN/NUP58/SHH/NOLC1/CDK1/APOD	17	BP	upregulated
GO:0042310	vasoconstriction	23/2049	84/18723	2.33790572409342e-05	0.000847880475937881	0.000663562524178095	PIK3C2A/TBXAS1/PTGS2/ICAM1/COMP/CAV1/HRH2/WDR35/ACE2/CHRM3/KCNMB4/AGT/EDNRA/GJA1/APLN/FGA/FGB/HTR1D/OXTR/F2R/ADRA2C/SMTNL2/GJA5	23	BP	upregulated
GO:0042391	regulation of membrane potential	69/1779	434/18723	1.38332125907935e-05	0.00103210138096245	0.000869138005021011	BAD/ATP1A2/FHL1/BAK1/BEST2/DSG2/NEDD4L/PKP2/PRKCZ/ATP1B3/SRI/SLC4A4/PSEN1/MEF2C/GNA11/SLC9A1/MUL1/SLC26A3/TCL1A/RIMS4/SMAD7/FGF14/MYH14/P2RX1/CHRNE/RIMS3/CNR1/CASQ2/FKBP1B/GOT1/PTK2B/KCNJ2/AKAP9/TRPM4/DSC2/P2RX4/CD36/SCN7A/CHRNA1/CAMK2D/ANK2/GABRB2/NLGN4X/NTRK2/TMEM25/GPD1L/GNAQ/KCNMA1/RNF207/KCNB1/PINK1/KCNK5/CACNB2/SCN9A/NLGN1/GRIK1/KCNK3/BCL2/RIMS2/HTR3C/UCN3/NRXN1/GRIN2A/HTR3E/CLN3/CNR2/WWP2/…	69	BP	downregulated
GO:0042393	histone binding	47/2073	244/18368	0.000166991510708488	0.00806641601726654	0.00730635625800068	BAZ1B/NCAPD2/SCML1/PSME4/MCM2/KAT6A/ATRX/CBX5/VRK1/ZMYND8/RBBP7/SCML2/GRWD1/DNAJC2/PHF14/NPM3/MSH6/SET/PHF19/PKN1/CKS2/MORC4/PWP1/LEF1/CBX8/CBX4/NCAPG2/TAF1/NCAPD3/PHF6/ATAD2/TONSL/PYGO1/PHF8/SMARCC1/CBX2/NPM1/NAP1L1/WDR5/IPO9/SPIN3/IPO7/TSPY26P/STPG4/FAM156A/UHRF1/L3MBTL1	47	MF	upregulated
GO:0042476	odontogenesis	33/2049	130/18723	2.75668405548224e-06	0.000177376316000061	0.00013881706126588	TNC/FOXC1/SNX10/TGFB2/BMP7/PHEX/SERPINE1/COL1A1/CSF3R/TNFSF11/INHBA/TWIST1/BMP4/SMO/LAMA5/FST/LEF1/ADAMTS5/MSX1/SHH/COL1A2/TNFRSF11B/SLC4A2/HTRA1/WDR72/CTNNB1/AXIN2/CD34/TSPEAR/JAG2/SP6/HDAC2/PAX9	33	BP	upregulated
GO:0042578	phosphoric ester hydrolase activity	63/1819	366/18368	9.20426015056238e-06	0.000521251785368691	0.000441090583392602	GDE1/MTMR11/ATP1A2/CASR/PHLPP2/CTDP1/LRRC40/PLPP1/PTPN21/PTPN18/PDE8A/PLD1/NT5C2/CDC14A/PTPRH/HMOX1/PPM1A/GDPD3/SMPD3/PTPRZ1/MTMR4/TDP2/PLCD4/DUSP1/EPHX2/PFKFB2/NT5C/GDPD2/SMPDL3B/PDE6A/IMPA1/ACP2/PLCE1/PDE5A/IMPA2/PTPRF/CTDSP1/CAMK2G/PTPRR/PLCL2/MPPE1/SYNJ1/PDE9A/PLCD3/BPNT1/SGPP2/ALPI/MTMR14/ENPP6/SMPD1/MTMR10/MTM1/PDE7B/PDE3A/SMPDL3A/PLCXD3/INPP5J/PLCD1/PTPRT/PLCG2/NUDT16/PTPN20/PPP1CB	63	MF	downregulated
GO:0042579	microbody	29/1865	142/19550	6.37373604443859e-05	0.0014846179094359	0.00117145536384119	AOC1/ACAA1/PIK3C3/MUL1/CRAT/PHYH/GBF1/DAO/NUDT12/HMGCR/EHHADH/PECR/SCP2/HMGCL/ABCD3/MTARC2/ABCD4/EPHX2/NUDT7/ACOX1/FABP1/MARF1/PEX11A/PXMP2/ZADH2/NBR1/FAR1/SZT2/ECI2	29	CC	downregulated
GO:0042626	ATPase-coupled transmembrane transporter activity	25/1819	109/18368	4.97785380751818e-05	0.00232876986821285	0.00197063777734702	ABCC8/CLCN6/ATP1A2/ATP2C2/ATP1B3/ATP2B1/ABCB11/ATP2A3/SLC26A3/ATP6V1D/SLC1A1/ABCC3/ATP5F1B/ABCD3/ABCG2/ABCD4/ATP8A1/ABCA8/ABCA6/ABCA10/ABCA5/SLC26A2/ATP6V0D1/LMBRD1/SLC26A6	25	MF	downregulated
GO:0042641	actomyosin	18/1865	81/19550	0.00051854746323284	0.00602457870919609	0.00475376526102451	LIMA1/MYLK/PRKCZ/MYL12A/MYH14/SIPA1L3/PDLIM1/KAT2B/MYL12B/PDLIM2/FLNB/CDC42BPA/FBLIM1/MICALL2/FAM107A/PDCD6IP/SYNPO/MYO18A	18	CC	downregulated
GO:0042770	signal transduction in response to DNA damage	39/2049	172/18723	7.14478353993315e-06	0.000353342022338512	0.000276530160671271	BRCA1/BID/CD44/GTSE1/ATRX/TFAP4/MAP3K20/CLSPN/E2F1/PSMD10/CASP2/CCND1/FOXM1/MAD2L2/TWIST1/CDK2/SNAI1/SOX4/BRCA2/PML/TICRR/TP53/DTL/DYRK3/CHEK1/PAXIP1/MSX1/E2F7/RFWD3/CDK1/TRIAP1/PLK3/ATR/PTPN11/NPM1/CHEK2/MYO6/PRKDC/CEP63	39	BP	upregulated
GO:0042771	intrinsic apoptotic signaling pathway in response to DNA damage by p53 class mediator	13/2049	43/18723	0.000481504546788118	0.00690318750844572	0.00540252624983729	CD44/TP73/TMEM109/BRCA2/PML/TP53/SHISA5/DDIT4/TRIAP1/PHLDA3/AEN/CHEK2/TAF9B	13	BP	upregulated
GO:0042773	ATP synthesis coupled electron transport	28/1779	95/18723	3.25548318836342e-08	5.50080909327877e-06	4.63226028907686e-06	UQCRC1/COQ9/NDUFC1/NDUFB3/COX7C/NDUFA5/NDUFA10/COX4I1/NDUFA2/COX5B/NDUFB10/PINK1/NDUFS2/NDUFS4/GHITM/NDUFV1/CYCS/COX5A/NDUFB1/UQCR10/COX2/CYTB/ND5/COX1/ND3/ND4/COX3/MTCO2P12	28	BP	downregulated
GO:0042775	mitochondrial ATP synthesis coupled electron transport	28/1779	95/18723	3.25548318836342e-08	5.50080909327877e-06	4.63226028907686e-06	UQCRC1/COQ9/NDUFC1/NDUFB3/COX7C/NDUFA5/NDUFA10/COX4I1/NDUFA2/COX5B/NDUFB10/PINK1/NDUFS2/NDUFS4/GHITM/NDUFV1/CYCS/COX5A/NDUFB1/UQCR10/COX2/CYTB/ND5/COX1/ND3/ND4/COX3/MTCO2P12	28	BP	downregulated
GO:0042886	amide transport	49/1779	301/18723	0.000129944778804664	0.00561302822731424	0.00472676061247515	BAD/ABCC8/BAIAP3/GIPR/ISL1/CASR/SRI/LTBP4/CHGA/SYTL4/SMPD3/CA2/SFRP1/SLC9A3R1/PPARD/HMGCR/GCG/HDAC1/CNR1/ABCG2/FKBP1B/ACVR1C/PFKFB2/EDN3/TRPM4/BLK/HADH/GLTP/PFKL/ILDR1/CAMK2G/TCF7L2/SIDT2/ADRA2A/TIAM1/KCNB1/CAMK2N1/SLC15A2/AQP7/PRKCE/C2CD2L/ADCY5/RIMS2/UCN3/C1QTNF12/RFX6/ITSN1/CPTP/SLC26A6	49	BP	downregulated
GO:0043010	camera-type eye development	59/2049	322/18723	4.8846986168906e-05	0.00148375819916108	0.00116120887772088	VIM/FOXC1/TULP3/TGFB2/BMP7/BIRC7/FLT1/RPGRIP1L/RP1/WNT2/TSPAN12/CASP2/TGFBR1/SRF/PDGFRB/WNT5A/PROX1/RDH10/INHBA/TWIST1/BMP4/SOX9/BFSP1/ATF4/DLL4/NES/CDK4/AHI1/SKIL/ABI2/COL8A1/DRD2/SLC7A11/CACNA1C/LPCAT1/THY1/EPHB1/GRHL3/SPRY1/HCN1/SHH/FBN1/CTNNB1/CHD7/COL8A2/LAMB2/PLAAT3/FOXC2/SOX11/IMPDH2/FJX1/ALDH1A3/WT1/COL4A1/NHS/HDAC2/DIO3/ARHGEF15/PRSS56	59	BP	upregulated
GO:0043021	ribonucleoprotein complex binding	37/2073	149/18368	2.61244418585914e-06	0.000397203950639083	0.00035977732418491	DHX33/STRAP/YBX3/GEMIN5/GCN1/CBX5/PRPF6/ERI1/TIMM50/TMEM147/DNAJC2/EZH2/RPN2/XPO5/SNRPD2/SNRPB/IGHMBP2/YTHDF1/LARP1/PHF6/MALSU1/EIF5A2/NAA15/ABCE1/NOLC1/EEF2/ZNF598/NMD3/NAA16/GEMIN4/NPM1/PRMT3/SND1/RACK1/DDX3X/EIF5AL1/BOP1	37	MF	upregulated
GO:0043062	extracellular structure organization	92/2049	302/18723	1.19648899888549e-20	3.5798950846654e-17	2.80167345054819e-17	ST7/NOX1/ADAMTS6/ELN/FOXC1/COL11A1/FSCN1/FAP/COL5A3/ADAMTS2/MMP2/COL9A3/TGFB2/MMP9/RGCC/TGFB1/COMP/CAV2/CAV1/DNAJB6/PLOD3/AEBP1/TGFBR1/ENG/COL1A1/COL12A1/COL9A1/LOX/NID1/CCN2/TGFBI/PRDX4/MMP19/COL10A1/SOX9/LOXL1/PXDN/COL5A1/LOXL2/COL4A2/AGT/LAMC1/IL6/ADAMTS7/CTSV/SULF1/MMP7/ADAMTS14/LUM/FKBP10/CTSK/COL8A1/ADAMTS16/GAS2/SERPINH1/MMP3/ADAMTS12/ADAMTS5/MMP16/MMP14/ADAMTS4/RUNX1/FGFR4/PDPN/OLFML2B/AD…	92	BP	upregulated
GO:0043090	amino acid import	15/2049	52/18723	0.000321249076174606	0.00516761954792699	0.00404424770769898	SLC1A3/SLC7A5/SLC1A5/SFXN3/RGS4/ACE2/SLC6A6/AGT/SLC7A1/SLC7A11/GRM1/SLC6A1/SLC6A20/SLC3A2/SLC6A14	15	BP	upregulated
GO:0043197	dendritic spine	34/1865	183/19550	0.000115746422641247	0.00217535188434579	0.0017164871964445	ARHGAP44/ATP1A2/PSD/CDC42/ATP2B1/SRI/SLC1A1/NEURL1/EPHA4/PTK2B/GIPC1/KCNJ2/GRIA3/P2RX4/DOCK10/ABHD17C/ARRB1/ITPKA/TENM2/NTRK2/GPM6A/GRIA4/TIAM1/RAB8A/NLGN1/ZNF804A/CLSTN1/SYNPO/AKAP5/GRIN2A/ANKS1B/CTNND1/ITSN1/SHISA9	34	CC	downregulated
GO:0043270	positive regulation of ion transport	50/1779	275/18723	5.50494753092681e-06	0.000458346718335863	0.000385976183861779	ABCC8/FHL1/BAK1/CASR/PRSS8/PKP2/SPHK2/ATP2C2/MYLK/ATP1B3/ATP2B1/ABCB11/SRI/DNM2/PSEN1/SLC9A1/FGF14/RGS9/P2RX1/MAP2K6/SLC9A3R1/SNX4/GCG/VAMP8/PLP1/KCNJ2/EDN3/HSPA2/AKAP9/LGALS3/P2RX4/ANK2/ADRA2A/GPD1L/RNF207/PINK1/CTSS/WNK2/CACNB2/STIM1/TRPV3/RAB3B/P2RY1/CD19/CHP1/SLC6A9/PLCG2/AVPR1B/CALM1/DMD	50	BP	downregulated
GO:0043296	apical junction complex	30/1865	145/19550	3.71934111317562e-05	0.00108029953241783	0.00085242315464647	AOC1/PRKCZ/PALS1/MAGI3/EPB41L4B/VAPA/TJP3/CYTH1/FRMD4B/ARHGEF2/EPCAM/VASP/APC/SHROOM3/MARVELD3/CGN/JAM2/CLDN8/JAML/FZD5/MICALL2/PLEKHA7/PDCD6IP/SYNPO/PDZD3/NECTIN3/CLDN7/CTNND1/CCDC85C/CLDN23	30	CC	downregulated
GO:0043392	negative regulation of DNA binding	16/2049	52/18723	8.81129703102648e-05	0.00216820567660009	0.0016968665661402	TFAP4/E2F1/MDFI/MAD2L2/NEK2/MSX2/ID1/SMO/HABP4/HEY2/LEF1/TAF1/MSX1/SOX11/HDAC2/CPNE1	16	BP	upregulated
GO:0043410	positive regulation of MAPK cascade	71/1779	480/18723	0.000112424699755927	0.00500682093099072	0.0042162702576764	IGF1/CASR/FGFR2/PRKCZ/CDC42/PDE8A/PSEN1/MAPK3/PYCARD/PIK3CG/MAP2K6/HMGCR/PDCD10/GCG/EPHA4/AVPI1/SORBS3/PTK2B/GLIPR2/EDN3/DOK4/BMP2/APOE/ERN2/KLB/CD36/DAB2IP/CCL21/RIPK1/ARRB1/PLCE1/CD27/MINK1/ERBB2/FGD2/NTRK2/TAOK2/ADRA2A/TNIK/SH3RF1/TIAM1/SH3RF2/NPTN/KIT/FCRL3/TGFA/FZD5/INAVA/F2RL1/TLR3/LGALS9/P2RY1/PDGFD/ALK/INSR/PRKCE/CCL19/MYD88/NMNAT1/CCL13/RELL1/GAS6/TNFAIP8L3/PLA2G2A/SLC30A10/PLCG2/AVPR1B/…	71	BP	downregulated
GO:0043491	protein kinase B signaling	39/2049	211/18723	0.000727366978289025	0.00920203805091231	0.00720163722356264	CX3CL1/F7/HYAL2/FERMT2/HSP90AA1/OSBPL8/TYRO3/HSP90AB1/OSM/TGFB1/MEIS3/MET/TGFBR1/ENG/CSF3/IL26/LOX/IGFBP5/PIK3R3/F3/TNFSF11/SOX9/IL1B/F10/KDR/GDF15/CHI3L1/MTDH/SESN3/DRD2/BAG4/STOX1/PTK2/CAVIN3/PLK3/PHLDA3/RACK1/CPNE1/GPX1	39	BP	upregulated
GO:0043542	endothelial cell migration	51/2049	279/18723	0.000163211701882375	0.00325552941354711	0.0025478205672796	PLXND1/PIK3C2A/ADGRA2/HDAC7/SCARB1/PTGS2/FAP/ANGPT2/PATZ1/PDGFB/SRPX2/RGCC/TGFB1/MET/TGFBR1/SRF/SPARC/WNT5A/PIK3R3/PROX1/NRP2/PLCG1/BMP4/ID1/AMOT/KDR/DLL4/LOXL2/AGT/ANXA3/LCN2/VEGFC/FGF18/PAXIP1/STC1/FSTL1/ADAMTS9/S100P/NOS3/JCAD/MECP2/PTK2/FUT1/FOXC2/CDH5/PRKX/EPHB4/S100A2/SOX18/GPX1/TDGF1	51	BP	upregulated
GO:0043583	ear development	41/2049	213/18723	0.000225405359486046	0.00412810969552228	0.00323071348778825	DLX6/MCOLN3/COL11A1/MYO3B/MCM2/FGF20/TGFB2/CECR2/SIX4/RPGRIP1L/FZD3/EYA1/LIN7A/SOBP/PTK7/SPARC/PDGFRB/WNT5A/OTX1/PRRX1/PROX1/RDH10/TWIST1/BMP4/SOX9/SIX1/AHI1/HEY2/LGR5/FREM2/SLC25A27/GRHL3/MSX1/SHH/CTHRC1/STOX1/CHD7/PTPN11/ALDH1A3/JAG2/MYO6	41	BP	upregulated
GO:0043584	nose development	7/2049	15/18723	0.000539897528152385	0.00733085627767175	0.00573722551001998	SIX4/RPGRIP1L/PROX1/RDH10/SIX1/CHD7/ALDH1A3	7	BP	upregulated
GO:0044242	cellular lipid catabolic process	60/1779	214/18723	6.8241186374076e-15	1.96022807859533e-11	1.65071838197502e-11	GDE1/ABHD5/ACAA1/GBA2/ACADVL/ABCB11/MGLL/ACAT1/ACACB/HADHA/CRAT/GDPD3/SMPD3/PIK3CG/PHYH/ADTRP/PPARD/EHHADH/PCCB/SCP2/ACADM/FAAH/ABCD3/PRDX6/CNR1/ABCD4/ECHDC2/ACADS/PCK1/ECHS1/PNPLA7/SMPDL3B/HADHB/HADH/ETFBKMT/NUDT7/AUH/CPT2/ABHD3/ACOX1/FABP1/ABHD6/LIPH/PRKCD/BDH2/ENPP6/LIPC/SMPD1/SLC27A4/ACAA2/ECI1/ETFDH/PNPLA2/FUCA1/AKR1C3/PLCG2/AKR1B10/ECI2/GBA3/PNLIPRP2	60	BP	downregulated
GO:0044262	cellular carbohydrate metabolic process	49/1779	283/18723	2.6295584697135e-05	0.00169739476500046	0.00142938506526354	BAD/PDK4/PDK2/IGF1/RORA/ACACB/PRKAG2/PPARGC1A/KAT2B/GPD2/GCG/ACADM/GOT1/PTK2B/PFKFB2/PCK1/CBFA2T3/ENOSF1/IMPA1/ITPKA/NDST4/SCARB2/NCOR1/IMPA2/RORC/DGKQ/PPIP5K2/B3GNT7/SLC45A3/SYNJ1/AGL/BPNT1/MOGAT2/GPT/PPIP5K1/UGP2/P2RY1/INSR/PRKCE/RBKS/GK5/B3GNT8/C1QTNF12/INPP5J/SIRT7/AVPR1B/PPP1CB/GANC/GBA3	49	BP	downregulated
GO:0044282	small molecule catabolic process	75/1779	376/18723	4.02930705545433e-10	1.44677306459907e-07	1.21833521229395e-07	BAD/ACAA1/ACADVL/ABCB11/ACAT1/ACACB/HADHA/CRAT/GSTZ1/BCAT2/PHYH/ASPA/DAO/ADTRP/PPARD/EHHADH/PCCB/GPD2/SCP2/ACADM/HMGCL/FAAH/ABCD3/CNR1/GDA/ABCD4/DLST/GOT1/ECHDC2/ACADS/PFKFB2/PCK1/ECHS1/TST/APOBEC3A/APOE/ENOSF1/IMPA1/HADHB/HADH/ETFBKMT/NUDT7/IMPA2/PFKL/GALM/AUH/ACAD8/CPT2/ABHD3/CDA/SYNJ1/CYP3A4/ACOX1/BPNT1/FABP1/BDH2/LDHD/SLC27A4/ACAA2/GPT/ECI1/ADAL/RBKS/ETFDH/SULT1B1/GK5/INPP5J/CYP4F12/DPYD/AKR1…	75	BP	downregulated
GO:0044309	neuron spine	34/1865	184/19550	0.000129204365226773	0.00235890255371166	0.00186132002837968	ARHGAP44/ATP1A2/PSD/CDC42/ATP2B1/SRI/SLC1A1/NEURL1/EPHA4/PTK2B/GIPC1/KCNJ2/GRIA3/P2RX4/DOCK10/ABHD17C/ARRB1/ITPKA/TENM2/NTRK2/GPM6A/GRIA4/TIAM1/RAB8A/NLGN1/ZNF804A/CLSTN1/SYNPO/AKAP5/GRIN2A/ANKS1B/CTNND1/ITSN1/SHISA9	34	CC	downregulated
GO:0044344	cellular response to fibroblast growth factor stimulus	25/2049	113/18723	0.00044149829959398	0.00655564720786694	0.00513053659368844	CD44/HYAL2/FGF20/COL1A1/WNT5A/FGF12/CCN2/FGF23/FGFRL1/DLL4/DSTYK/SULF1/FGF18/FGFR4/FGF19/SPRY1/CTNNB1/CXCL8/SHCBP1/APLN/PTPN11/SHISA2/SPRY4/TRIM71/TDGF1	25	BP	upregulated
GO:0044406	adhesion of symbiont to host	7/2049	15/18723	0.000539897528152385	0.00733085627767175	0.00573722551001998	SCARB1/ICAM1/HSP90AB1/CD81/ACE2/INHBB/LRRC15	7	BP	upregulated
GO:0044706	multi-multicellular organism process	42/2049	220/18723	0.000229056667823815	0.00412810969552228	0.00323071348778825	TAC1/ABCC2/PRDM1/ACSL4/PTGS2/CAD/MMP2/ANGPT2/COMT/UPRT/MMP9/TIMP1/MAGED2/SYDE1/NAMPT/STC2/IGFBP5/SPP1/PGF/AGO2/IL1B/POLR1B/PPAT/LIF/TRIM28/AGT/SERPINE2/CTSV/MMP7/CORIN/GJA1/STC1/TPPP3/RPL29/IGFBP7/ITGA2/AR/FOSL1/THBD/OXTR/ADRA2C/SLC38A3	42	BP	upregulated
GO:0044772	mitotic cell cycle phase transition	83/2049	424/18723	9.01937347968146e-08	1.07943861804828e-05	8.44783002339007e-06	DBF4/ANLN/BRCA1/BID/CUL1/BCAT1/LZTS1/TRIP13/GTSE1/RBL1/AURKA/TFAP4/CLSPN/CDC6/CDC25B/E2F1/CDK16/RGCC/CCNP/CASP2/EZH2/UBE2S/CCND1/FOXM1/FBXO5/E2F3/MAD2L2/KIF14/PKD2/INHBA/CDK2/CKS2/SOX4/PCID2/PKMYT1/PPAT/NES/CCNB1/USP26/CDK4/ESPL1/HECW2/PML/TICRR/TP53/DTL/CDCA5/MEPCE/CDKN2A/CHEK1/LATS2/CCNO/ANAPC1/CUL4B/CCNF/CDC25A/MAD2L1/MELK/DACT1/STOX1/E2F7/WEE1/CDT1/RFWD3/E2F6/MECP2/CDK1/TRIAP1/MTBP/PHF8/PLK3/…	83	BP	upregulated
GO:0044774	mitotic DNA integrity checkpoint signaling	20/2049	85/18723	0.000699908060233584	0.00893017021841741	0.00698886984621078	BRCA1/GTSE1/MAP3K20/CLSPN/CDC6/CASP2/CCND1/CDK2/SOX4/PML/TICRR/TP53/DTL/CHEK1/RFWD3/CDK1/TRIAP1/PLK3/CHEK2/PRKDC	20	BP	upregulated
GO:0044786	cell cycle DNA replication	14/2049	41/18723	6.78745684683071e-05	0.00182955593565022	0.001431834780064	DBF4/MCM2/ATRX/CDC45/GINS1/POLA1/MCM4/FBXO5/MCM3/DNA2/BRCA2/E2F7/CDT1/DACH1	14	BP	upregulated
GO:0044819	mitotic G1/S transition checkpoint signaling	12/2049	31/18723	5.47983811811261e-05	0.00160741918131303	0.00125798760513328	GTSE1/CASP2/CCND1/CDK2/SOX4/PML/TP53/RFWD3/TRIAP1/PLK3/CHEK2/PRKDC	12	BP	upregulated
GO:0044839	cell cycle G2/M phase transition	33/2049	148/18723	5.00477419463482e-05	0.00150841665931966	0.00118050691621749	BRCA1/AURKA/CLSPN/CDC6/CDC25B/CCND1/FOXM1/FBXO5/KIF14/CDK2/PKMYT1/NES/CCNB1/CDK4/TICRR/DTL/DYRK3/CHEK1/PAXIP1/NEK10/CDC25A/MELK/STOX1/WEE1/MECP2/CDK1/PLK3/BRSK2/ATAD5/AURKB/NPM1/PLCB1/CHEK2	33	BP	upregulated
GO:0044843	cell cycle G1/S phase transition	47/2049	241/18723	5.86354965137333e-05	0.00169860920116979	0.0013293541260914	DBF4/BID/CUL1/BCAT1/GTSE1/RBL1/CDC6/E2F1/FAM83D/CDK16/RGCC/CASP2/EZH2/CCND1/E2F3/KIF14/PKD2/INHBA/CDK2/SOX4/PPAT/USP26/CDK4/PML/TP53/MEPCE/TAF1/CDKN2A/LATS2/CUL4B/CDC25A/DACT1/E2F7/WEE1/RFWD3/E2F6/TRIAP1/MTBP/PHF8/PLK3/PLCB1/CHEK2/IQGAP3/EIF4EBP1/TRIM71/DDX3X/PRKDC	47	BP	upregulated
GO:0045017	glycerolipid biosynthetic process	54/1779	252/18723	8.83990068026556e-09	1.81375819314734e-06	1.52737532054513e-06	ABHD5/NR1H3/PIGV/DGKA/IP6K2/SLC44A1/CHAT/PLD1/DGKD/PIK3C3/PITPNM3/ABHD4/BMX/PIK3CG/PIP5K1B/MTMR4/CWH43/CHKA/LPCAT3/PIGZ/PCK1/IMPA1/AVIL/ITPKA/SLC44A5/PLCE1/GPAT3/PIK3C2G/IMPA2/DGKQ/MPPE1/FAM126B/ABHD3/SYNJ1/PCYT1A/PGAP3/BPNT1/CAPN2/CDS1/MTMR14/LIPH/FABP5/MOGAT2/SOCS6/MTM1/LPCAT4/PNPLA2/PI4KAP2/INPP5J/CLN3/PIGN/FAR1/PLCG2/PIK3R6	54	BP	downregulated
GO:0045055	regulated exocytosis	41/1779	230/18723	5.91871257709843e-05	0.00311954162893858	0.00262698242436933	SCIN/BAIAP3/BTK/SYT13/SPHK2/RAB27A/STXBP2/SDF4/CEACAM1/PSEN1/SNAP29/HMOX1/CHGA/RIMS4/PIK3CG/P2RX1/SYT10/SNX4/RIMS3/CNR1/VAMP8/GIPC1/TPH1/BLK/DOC2A/ADRA2A/KIT/KCNB1/SYNJ1/F2RL1/CACNB2/RAB26/PTGDR/LGALS9/NLGN1/P2RY1/RIMS2/STX19/P2RY4/CALM1/CD177	41	BP	downregulated
GO:0045070	positive regulation of viral genome replication	11/2049	30/18723	0.000197915768108846	0.00373754102150821	0.00292504925497644	PABPC1/HACD3/SRPK1/VAPB/STAU1/TOP2A/SRPK2/LARP1/PPIA/ADARB1/DDX3X	11	BP	upregulated
GO:0045121	membrane raft	53/1865	335/19550	0.000166625143776253	0.00273008889418015	0.00215420901130432	BTK/ATP1A2/FAS/PLPP1/TNFRSF1A/PRKCZ/ATP1B3/ATP2B1/PAG1/PSEN1/SLC9A1/EZR/PACSIN2/HMOX1/MAPK3/PLLP/CD79A/SLC1A1/P2RX1/SLC9A3R1/BIRC2/ADTRP/CD48/STX12/CNR1/ABCG2/PTK2B/AHNAK/CD36/RIPK1/EFHD2/BCL10/MALL/ANK2/CD226/KCNMA1/MS4A1/CAPN2/MYO1A/STIM1/INSR/BSG/RGMB/MYO1D/KCNA3/CD19/AKAP5/ITLN1/CLN3/S100A10/MYO1C/DMD/CD177	53	CC	downregulated
GO:0045137	development of primary sexual characteristics	47/2049	227/18723	1.19398354788255e-05	0.000524439956700012	0.000410433677061349	ZFX/FOXC1/YBX3/FSTL3/ATRX/TESC/ICAM1/COL9A3/TGFB2/PATZ1/SIX4/AMH/CASP2/NUDT1/TGFBR1/CCND1/NUP107/PDGFRB/WNT5A/RDH10/KIF18A/INHBA/PRDX4/EREG/SOX9/EIF2S2/VGF/DNAAF11/TAF4/FST/CTSV/BRCA2/GAS2/DHX37/MMP14/INHBB/AR/BCL2L1/CEBPB/CBX2/IRX5/IMMP2L/WT1/FANCA/ZP3/ADGRG1/DACH1	47	BP	upregulated
GO:0045177	apical part of cell	76/1865	435/19550	1.47002308247144e-07	1.07040151257057e-05	8.44613004729929e-06	CD9/CLCA4/CASR/SLC9A3/PLPP1/PRKCZ/ATP1B3/RAB27A/CDC42/ATP2B1/PALS1/ABCB11/CDHR2/PLD1/CEACAM1/PTPRH/PSEN1/ATP8B1/SLC9A1/SI/SLC26A3/EZR/EPB41L4B/AQP8/CA2/ARHGEF18/SIPA1L3/SLC1A1/SLC9A3R1/SLC22A18/SCNN1A/CLIC5/PAPPA2/MYL12B/ABCG2/TRPM6/EPCAM/CNTFR/RAB17/SLC10A2/NUMB/CD36/SLCO2B1/PRKG2/SHROOM3/ERBB2/SLC4A10/ANK2/SLC17A4/ATP6V0D2/FRMD1/TNIK/SLC26A2/KCNMA1/ATP6V0D1/IL6R/SLC15A2/FABP1/SLC29A4/AMN/SCNN1G…	76	CC	downregulated
GO:0045177	apical part of cell	77/2124	435/19550	1.0582633890406e-05	0.000526108084837325	0.00045354145244597	DPEP1/NPC1L1/ABCC2/CD44/LZTS1/HYAL2/ADGRF5/FAP/SNX10/CEACAM6/NOX4/HSP90AB1/SLC5A1/GPR143/ABCC1/SLC7A5/FZD3/PLAT/FOLR1/SLC11A2/BYSL/SLC29A1/PDGFRB/PODXL/DNAAF11/ACE2/SLC6A6/DSTYK/STK26/CBLIF/CTSV/DUOX1/SPTBN5/SLC5A6/SLC7A1/DUOXA2/DUOX2/RHCG/CTSK/OSMR/MSN/CETN2/MTDH/SLC7A11/HOMER1/PFKM/GJA1/SLC25A27/THY1/SHROOM4/STC1/SHANK2/PDPN/CLDN1/SLC6A20/SLC9B2/F2RL2/SLC4A2/SLC3A2/CTNNB1/SLC22A11/MTCL1/CDH2/CL…	77	CC	upregulated
GO:0045178	basal part of cell	45/1865	276/19550	0.000253849122237655	0.00359988325387151	0.00284053056355235	ITGA3/LRRC7/CASR/ATP2C2/ATP1B3/ATP2B1/CEACAM1/SLC4A4/SLC9A1/EZR/CA2/ABCC3/EPCAM/RAB17/NUMB/ARRB1/SLC12A6/ABCA8/ERBB2/SLC4A10/ANK2/CNNM2/ST14/ADRA2A/DLG2/CLDN8/LDLRAP1/CNNM4/CD1D/TGFA/SLC51A/HPGD/SLC29A4/AQP7/MYO1A/P2RY1/BSG/SLCO4C1/MYO1D/CLDN7/SLC51B/P2RY4/SLC6A9/MYO1C/SLC26A6	45	CC	downregulated
GO:0045178	basal part of cell	49/2124	276/19550	0.000372227477545908	0.00925251158471256	0.00797630309026945	CD44/FAP/SLC1A3/HSP90AB1/PDGFB/SLC7A6/ABCC1/SLC7A5/AQP9/SLC1A5/MET/CA9/FOLR1/CD81/SLC11A2/LIN7A/STX2/SLC29A1/REG1A/PKD2/SLC6A6/CHRM3/DSTYK/SLC41A1/TRPC4/SLC5A6/DTNB/SLC7A1/RHCG/NKD2/MSN/SHROOM4/PDPN/CLDN1/SLC9B2/ITGA2/SLC4A2/NOD2/SLC3A2/CTNNB1/ADAM9/CDH2/CD34/KCNE3/TACSTD2/SLC38A3/C5AR1/ITGA1/EPPK1	49	CC	upregulated
GO:0045216	cell-cell junction organization	38/2049	200/18723	0.000488645311770537	0.0069397800970445	0.0054311640957907	HDAC7/FERMT2/FSCN1/PKP1/TGFB2/ARVCF/TGFB1/CAV1/TGFBR1/IL17A/SRF/CDH6/ECT2/SNAI1/POF1B/IL1B/ACE2/GRHL1/AGT/KIFC3/CDH11/TBCD/MTDH/ESAM/GJA1/CLDN14/CLDN1/CLDN2/CTNNB1/LIMS1/CDH2/HEG1/CDH5/F2R/GJC1/ZNF703/GJA4/GJA5	38	BP	upregulated
GO:0045229	external encapsulating structure organization	92/2049	304/18723	1.97499694937505e-20	3.93946058168677e-17	3.08307418518232e-17	ST7/NOX1/ADAMTS6/ELN/FOXC1/COL11A1/FSCN1/FAP/COL5A3/ADAMTS2/MMP2/COL9A3/TGFB2/MMP9/RGCC/TGFB1/COMP/CAV2/CAV1/DNAJB6/PLOD3/AEBP1/TGFBR1/ENG/COL1A1/COL12A1/COL9A1/LOX/NID1/CCN2/TGFBI/PRDX4/MMP19/COL10A1/SOX9/LOXL1/PXDN/COL5A1/LOXL2/COL4A2/AGT/LAMC1/IL6/ADAMTS7/CTSV/SULF1/MMP7/ADAMTS14/LUM/FKBP10/CTSK/COL8A1/ADAMTS16/GAS2/SERPINH1/MMP3/ADAMTS12/ADAMTS5/MMP16/MMP14/ADAMTS4/RUNX1/FGFR4/PDPN/OLFML2B/AD…	92	BP	upregulated
GO:0045259	proton-transporting ATP synthase complex	9/1865	22/19550	0.00010079011875489	0.00207757696401209	0.00163933673628497	ATP5F1B/ATP5PB/ATP5F1A/ATP5MC3/ATP5PF/ATP5F1C/ATP5MK/ATP6/ATP8	9	CC	downregulated
GO:0045271	respiratory chain complex I	13/1865	48/19550	0.00041224130632466	0.00508236047413156	0.00401029679121822	NDUFC1/NDUFB3/NDUFA5/NDUFA10/NDUFA2/NDUFB10/NDUFS2/NDUFS4/NDUFV1/NDUFB1/ND5/ND3/ND4	13	CC	downregulated
GO:0045277	respiratory chain complex IV	12/1865	28/19550	3.888664961514e-06	0.000191142839262111	0.000150823523608519	COX7C/COX4I1/COX5B/UQCRC2/COX6B2/C15orf48/UQCRFS1/COX5A/COX2/COX1/COX3/MTCO2P12	12	CC	downregulated
GO:0045296	cadherin binding	61/2073	332/18368	8.20791185871091e-05	0.00540041373484354	0.00489155860581782	ANLN/CDH3/CNN2/PKM/NOTCH3/FSCN1/PKP1/GCN1/FXYD5/HSP90AB1/ARVCF/RANBP1/RANGAP1/MAPRE1/EMD/UBFD1/EIF3E/HSPA8/CDH6/CD46/CTNNAL1/TMPO/CALD1/VAPB/PAICS/KDR/EIF2S3/DNAJB1/RAN/TRPC4/BZW2/ATIC/DIAPH3/CDH11/RPS2/SH3GL1/ASAP1/LARP1/FMNL2/RPL29/S100A11/CIP2A/S100P/EEF2/EVPL/SLC3A2/CTNNB1/FASN/CDH2/KIF5B/RSL1D1/HCFC1/SPTBN2/RUVBL1/PTPN11/CDH5/MB21D2/H3C12/SND1/RACK1/DDX3X	61	MF	upregulated
GO:0045333	cellular respiration	56/1779	230/18723	2.81864076416484e-11	1.07953941267514e-08	9.09085821200114e-09	UQCRC1/MDH1/AIFM2/OPN3/COQ9/FH/ACO2/IDH3B/OGDH/NDUFC1/PPARGC1A/ATP5F1B/GPD2/ATP5PB/SDHB/NDUFB3/DLST/SLC25A23/COX7C/NDUFA5/CBFA2T3/NDUFA10/COX4I1/NDUFA2/COX5B/UQCRC2/NDUFB10/ATP5F1A/ATP5PF/OXA1L/PINK1/NDUFS2/COX6B2/SUCLG1/NDUFS4/ATP5F1C/GHITM/IDH3A/NDUFV1/UQCRFS1/ETFDH/CYCS/SUCLG2/COX5A/NDUFB1/UQCR10/COX2/CYTB/ND5/COX1/ND3/ND4/ATP6/COX3/ATP8/MTCO2P12	56	BP	downregulated
GO:0045446	endothelial cell differentiation	30/2049	118/18723	7.43855695277142e-06	0.000364855121355608	0.00028554046490837	TNMD/ICAM1/MET/PLOD3/PROX1/RAP2C/BMP4/IL1B/ID1/KDR/HEY2/MSN/ZEB1/ROBO4/STC1/PDPN/CLDN1/FSTL1/CTNNB1/FASN/S1PR1/HEG1/APOLD1/CDH5/PLCB1/COL18A1/SOX18/COL15A1/S1PR3/GPX1	30	BP	upregulated
GO:0045576	mast cell activation	16/1779	62/18723	0.000163833846903913	0.00653628785043737	0.00550424240036831	BTK/SPHK2/STXBP2/HMOX1/CHGA/NDRG1/PIK3CG/SNX4/CNR1/VAMP8/BLK/CD226/KIT/PTGDR/LGALS9/CNR2	16	BP	downregulated
GO:0045727	positive regulation of translation	29/2049	136/18723	0.000313017467810127	0.00511775007479727	0.00400521919553424	VIM/YBX3/PKM/PABPC1/JMJD4/CDK5RAP1/EIF3E/AGO2/SOX4/KRT17/NSUN5/EIF2S3/HABP4/NAT10/CDK4/IL6/POLR2D/YTHDF1/LARP1/EIF5A2/ITGA2/EEF2/PAIP1/EIF2S3B/NPM1/RPS4X/DDX3X/EIF5AL1/PRKDC	29	BP	upregulated
GO:0045737	positive regulation of cyclin-dependent protein serine/threonine kinase activity	10/2049	29/18723	0.000679004969551365	0.00873799083396853	0.00683846770692478	CDC6/PDGFB/CDK5RAP1/PSMD10/RGCC/CCND1/PROX1/PKD2/CKS2/CCNB1	10	BP	upregulated
GO:0045738	negative regulation of DNA repair	12/2049	36/18723	0.000288638017525683	0.00481979226749107	0.00377203345730154	POLQ/MAD2L2/TWIST1/AUNIP/RADX/RPS3/UBQLN4/CGAS/SHLD1/KLHL15/FANCB/PARPBP	12	BP	upregulated
GO:0045739	positive regulation of DNA repair	18/2049	73/18723	0.000705658072752888	0.00898437852628358	0.00703129398807973	BRCA1/DDX11/TMEM161A/EYA1/FOXM1/RAD51AP1/TIMELESS/MAD2L2/TRIM28/SPIRE1/CBX8/RPS3/UBE2V2/NPAS2/SHLD1/FANCB/OOEP/PRKDC	18	BP	upregulated
GO:0045765	regulation of angiogenesis	66/2049	342/18723	3.05537880061308e-06	0.000188488523122357	0.00014751362218044	TNMD/PLXND1/BRCA1/HGF/ADGRA2/FOXC1/PKM/ANGPT2/TGFB2/XBP1/PGK1/FLT1/RGCC/CTSH/ITGB8/TSPAN12/SERPINE1/ENG/IL17F/CCN6/SPARC/WNT5A/IL1A/F3/PGF/TWIST1/AGO2/PLCG1/IL1B/AMOT/KDR/ADM2/CHI3L1/COL4A2/AGT/IL6/SULF1/ANXA3/WARS1/PML/ECM1/VASH2/MTDH/ADAM12/VEGFC/FGF18/RUNX1/ITGA5/ADAMTS9/NOS3/JCAD/CTNNB1/MECP2/CXCL10/MINAR1/NPR1/CXCL8/CD34/FUT1/FOXC2/CDH5/CXCR2/THBS2/C5AR1/TAFA5/GTF2I	66	BP	upregulated
GO:0045766	positive regulation of angiogenesis	39/2049	181/18723	2.50058030505194e-05	0.00089017359766787	0.000696661683089001	BRCA1/HGF/PKM/ANGPT2/XBP1/FLT1/CTSH/ITGB8/SERPINE1/ENG/WNT5A/IL1A/F3/PGF/TWIST1/AGO2/PLCG1/IL1B/KDR/ADM2/CHI3L1/ANXA3/ECM1/VASH2/MTDH/ADAM12/VEGFC/FGF18/RUNX1/ITGA5/NOS3/JCAD/CXCL8/CD34/FUT1/FOXC2/CDH5/CXCR2/C5AR1	39	BP	upregulated
GO:0045785	positive regulation of cell adhesion	71/2049	437/18723	0.000426622335878221	0.00643049888638608	0.0050325938547586	CX3CL1/SELE/CD44/CBFB/FSTL3/FERMT2/CEACAM6/ICAM1/TGFB2/PPM1F/LGALS1/XBP1/PDGFB/BMP7/NFAT5/PIEZO1/CD276/RIPK2/CAV1/CD81/WNT5A/IL1A/NID1/CD46/TNFSF11/HSPH1/SOX4/IL1B/FOXA2/KDR/LIF/PODXL/ADAM19/IL6/LEF1/SLC7A1/DUSP10/HSPD1/COL8A1/RPS3/THY1/BAG4/RUNX1/PDPN/KIF26B/ITGA2/EGFLAM/SHH/NOD2/BMI1/ADAM9/PLEKHA2/LIMS1/FGA/FGB/FRMD5/EFEMP2/SAA1/FUT1/CHST2/FOXC2/SOX12/PTPN11/IRAK1/SOCS1/ZP3/HLA-DRB5/EGFL6/TGM2/…	71	BP	upregulated
GO:0045786	negative regulation of cell cycle	72/2049	385/18723	3.6174228597903e-06	0.000220884269316175	0.000172866963514576	BRCA1/FOXC1/IPO5/RPS6KA2/TRIP13/NLE1/PTGS2/GTSE1/RBL1/ATRX/TFAP4/MAP3K20/CLSPN/CDC45/CDC6/BMP7/CDK5RAP1/E2F1/RGCC/FZD3/TGFB1/CASP2/EZH2/KAT2A/CCND1/TIMELESS/FBXO5/MAD2L2/NEK2/PROX1/PKD2/INHBA/CDK2/SOX4/KIF25/BMP4/PCID2/LIF/CCNB1/ESPL1/DNA2/PML/TICRR/TP53/DTL/CDKN2A/CHEK1/LATS2/CCNF/MAD2L1/PTTG1/DACT1/E2F7/WEE1/CDT1/CTNNB1/RFWD3/CDK1/TRIAP1/MTBP/PLK3/ATR/PLAAT3/AURKB/PTPN11/NPM1/CHEK2/KNTC1/IPO7/M…	72	BP	upregulated
GO:0045787	positive regulation of cell cycle	70/2049	313/18723	3.69610761693239e-09	8.84700319188938e-07	6.92378222641357e-07	DBF4/DDX11/ATRX/AURKA/MAP3K20/TGFB2/CDC6/RANBP1/PDGFB/CDC25B/CDK5RAP1/FAM83D/PSMD10/RGCC/CSPP1/EZH2/CCND1/RAD51AP1/FBXO5/PDGFRB/WNT5A/ECT2/IL1A/PROX1/KIF14/CCN2/PKD2/GPSM2/CIT/CKS2/EREG/IL1B/PCID2/CCNB1/SRPK2/CDK4/ESPL1/KIF20B/BRCA2/PLK4/DTL/DYRK3/CDCA5/MEPCE/DRD2/CHEK1/RACGAP1/SSTR5/MSX1/CDC25A/MAD2L1/DYNLT3/STOX1/E2F7/CDT1/MECP2/CDK1/MTBP/HCFC1/UBE2C/FOSL1/ATAD5/AURKB/PTPN11/NPM1/PLCB1/CHEK2/EI…	70	BP	upregulated
GO:0045807	positive regulation of endocytosis	22/1779	100/18723	0.000144253479984338	0.00596213124107931	0.00502074209775099	STAP1/NEDD4L/CDC42/DGKD/DNM2/WASL/APOE/CD36/APPL2/CCL21/ARRB1/LDLRAP1/SYNJ1/F2RL1/SMPD1/B2M/NLGN1/INSR/CCL19/CLN3/PLCG2/ITSN1	22	BP	downregulated
GO:0045907	positive regulation of vasoconstriction	14/2049	35/18723	8.42168055218186e-06	0.000396813672631939	0.000310551651692143	TBXAS1/PTGS2/ICAM1/CAV1/HRH2/WDR35/GJA1/FGA/FGB/OXTR/F2R/ADRA2C/SMTNL2/GJA5	14	BP	upregulated
GO:0045930	negative regulation of mitotic cell cycle	44/2049	235/18723	0.000258240942055126	0.00449696358034551	0.00351938343810814	BRCA1/FOXC1/TRIP13/NLE1/GTSE1/RBL1/MAP3K20/CLSPN/CDC6/BMP7/RGCC/FZD3/TGFB1/CASP2/EZH2/CCND1/FBXO5/MAD2L2/PKD2/CDK2/SOX4/BMP4/PCID2/CCNB1/PML/TICRR/TP53/DTL/CHEK1/MAD2L1/DACT1/E2F7/WEE1/CDT1/CTNNB1/RFWD3/CDK1/TRIAP1/MTBP/PLK3/AURKB/CHEK2/KNTC1/PRKDC	44	BP	upregulated
GO:0045943	positive regulation of transcription by RNA polymerase I	9/2049	23/18723	0.000431531816933483	0.00647189572062647	0.00506499156717337	DHX33/DDX11/HEATR1/ATF4/PWP1/LYAR/WDR43/MARS1/PHF8	9	BP	upregulated
GO:0046034	ATP metabolic process	60/1779	277/18723	8.60613249472688e-10	2.60222269380031e-07	2.19134542635816e-07	BAD/UQCRC1/IGF1/ATP1A2/SPHK2/VPS9D1/PGM1/SLC4A4/PSEN1/COQ9/OGDH/PRKAG2/NDUFC1/PPARGC1A/ATP5F1B/ATP5PB/NDUFB3/PFKFB2/SLC25A23/COX7C/NDUFA5/CBFA2T3/NDUFA10/COX4I1/NDUFA2/COX5B/UQCRC2/NDUFB10/NCOR1/PFKL/ARNT/ATP5F1A/ATP5MC3/ATP5PF/AK9/PINK1/NDUFS2/COX6B2/NDUFS4/ATP5F1C/GHITM/NDUFV1/INSR/CYCS/NMNAT1/COX5A/ZBTB7A/NDUFB1/UQCR10/ENTPD5/COX2/CYTB/ND5/COX1/ND3/ND4/ATP6/COX3/ATP8/MTCO2P12	60	BP	downregulated
GO:0046112	nucleobase biosynthetic process	10/2049	18/18723	4.60250503208079e-06	0.000262298953447347	0.000205278645491002	CTPS2/CAD/PAICS/PPAT/PRPS1/GART/GMPS/HPRT1/CTPS1/SHMT2	10	BP	upregulated
GO:0046148	pigment biosynthetic process	16/2049	62/18723	0.000806802617796576	0.00997501418366676	0.00780657861369502	CDH3/GPR143/OCA2/SLC11A2/WNT5A/PAICS/PPAT/PRPS1/SLC7A11/ALAS2/GART/MFSD12/FLVCR1/GMPS/HPRT1/SHMT2	16	BP	upregulated
GO:0046165	alcohol biosynthetic process	29/1779	140/18723	4.50815613875922e-05	0.00249032279011267	0.00209711392851593	SPHK2/IP6K2/SPTLC1/LPCAT3/BMP5/HMGCR/CLCN2/DHDDS/GOT1/PTK2B/PCK1/BMP2/APOE/IMPA1/ITPKA/IMPA2/DGKQ/PPIP5K2/BMP6/CYP3A4/GFI1/ACAA2/PPIP5K1/P2RY1/SPTLC3/ARV1/CYP2R1/PLCG2/AVPR1B	29	BP	downregulated
GO:0046173	polyol biosynthetic process	17/1779	62/18723	4.49952263372174e-05	0.00249032279011267	0.00209711392851593	SPHK2/IP6K2/SPTLC1/GOT1/PTK2B/PCK1/IMPA1/ITPKA/IMPA2/PPIP5K2/CYP3A4/PPIP5K1/P2RY1/SPTLC3/CYP2R1/PLCG2/AVPR1B	17	BP	downregulated
GO:0046320	regulation of fatty acid oxidation	11/1779	33/18723	0.00014832745330475	0.00604355474635309	0.00508930926008682	PDK4/ACADVL/ABCB11/ACACB/PRKAG2/PPARGC1A/PPARD/CNR1/APPL2/ETFBKMT/FABP1	11	BP	downregulated
GO:0046395	carboxylic acid catabolic process	52/1779	236/18723	6.12925608929164e-09	1.35432985511463e-06	1.1404882990439e-06	ACAA1/ACADVL/ABCB11/ACAT1/ACACB/HADHA/CRAT/GSTZ1/BCAT2/PHYH/ASPA/DAO/ADTRP/PPARD/EHHADH/PCCB/SCP2/ACADM/HMGCL/FAAH/ABCD3/CNR1/ABCD4/DLST/GOT1/ECHDC2/ACADS/PCK1/ECHS1/ENOSF1/HADHB/HADH/ETFBKMT/NUDT7/AUH/ACAD8/CPT2/ABHD3/ACOX1/FABP1/BDH2/LDHD/SLC27A4/ACAA2/GPT/ECI1/ETFDH/CYP4F12/ACADSB/HIBCH/TAT/ECI2	52	BP	downregulated
GO:0046434	organophosphate catabolic process	36/1779	155/18723	3.30671021593546e-07	4.87103851039724e-05	4.1019271666503e-05	GDE1/PDE8A/ACAT1/NT5C2/GDPD3/SMPD3/NUDT12/PRDX6/GDA/NT5C/PNPLA7/SMPDL3B/IMPA1/PDE5A/NEIL1/NUDT7/IMPA2/GPD1L/SYNJ1/PDE9A/BPNT1/ABHD6/PRKCD/ENPP6/LIPC/SMPD1/NUDT13/PDE7B/SMPDL3A/INPP5J/ENTPD5/DPYD/ENTPD8/PLCG2/NUDT16/PNLIPRP2	36	BP	downregulated
GO:0046459	short-chain fatty acid metabolic process	7/1779	15/18723	0.000223679617833127	0.00788367732792217	0.00663888617088183	CRAT/PHYH/PCCB/ACADS/PCK1/ACSS2/ACSM1	7	BP	downregulated
GO:0046470	phosphatidylcholine metabolic process	22/1779	74/18723	8.03972097460003e-07	9.82727595725046e-05	8.27560080610565e-05	NR1H3/SLC44A1/CHAT/ABHD4/GDPD3/CHKA/LPCAT3/PNPLA7/PLAAT4/PLAAT2/SLC44A5/DBI/ABHD3/PCYT1A/CAPN2/CDS1/FABP5/LIPC/MBOAT1/LPCAT4/PLA2G2A/PNLIPRP2	22	BP	downregulated
GO:0046474	glycerophospholipid biosynthetic process	48/1779	211/18723	7.90372969564246e-09	1.68173804079504e-06	1.41620045540635e-06	ABHD5/PIGV/DGKA/IP6K2/SLC44A1/CHAT/PLD1/DGKD/PIK3C3/PITPNM3/ABHD4/BMX/PIK3CG/PIP5K1B/MTMR4/CWH43/CHKA/LPCAT3/PIGZ/IMPA1/ITPKA/SLC44A5/GPAT3/PIK3C2G/IMPA2/DGKQ/MPPE1/FAM126B/ABHD3/SYNJ1/PCYT1A/PGAP3/BPNT1/CAPN2/CDS1/MTMR14/LIPH/FABP5/SOCS6/MTM1/LPCAT4/PI4KAP2/INPP5J/CLN3/PIGN/FAR1/PLCG2/PIK3R6	48	BP	downregulated
GO:0046486	glycerolipid metabolic process	81/1779	392/18723	1.25810829263216e-11	5.69917438233968e-09	4.79930474302289e-09	GDE1/ABHD5/MTMR11/NR1H3/PIGV/DGKA/IP6K2/SLC44A1/CHAT/SEL1L/MGLL/PLD1/DGKD/PIK3C3/HADHA/PITPNM3/ABHD4/BMX/GDPD3/PIK3CG/PIP5K1B/MTMR4/CWH43/CHKA/LPCAT3/PLCD4/FAAH/PRDX6/PIGZ/PCK1/ATG14/APOE/PNPLA7/PLAAT4/PLAAT2/IMPA1/AVIL/ITPKA/SLC44A5/PLCE1/GPAT3/NAAA/PIK3C2G/IMPA2/DGKQ/MPPE1/DBI/FAM126B/ABHD3/SYNJ1/PCYT1A/PGAP3/BPNT1/CAPN2/CDS1/ABHD6/MTMR14/LIPH/ENPP6/FABP5/LIPC/MOGAT2/MTMR10/SERINC2/SOCS6/MTM1/M…	81	BP	downregulated
GO:0046488	phosphatidylinositol metabolic process	32/1779	159/18723	3.41320051600781e-05	0.00206408810152262	0.00173817945391378	MTMR11/PIGV/IP6K2/PIK3C3/PITPNM3/BMX/PIK3CG/PIP5K1B/MTMR4/CWH43/PLCD4/PIGZ/IMPA1/ITPKA/PIK3C2G/IMPA2/MPPE1/FAM126B/SYNJ1/PGAP3/BPNT1/CDS1/MTMR14/MTMR10/SOCS6/MTM1/PI4KAP2/INPP5J/PLCD1/PIGN/PLCG2/PIK3R6	32	BP	downregulated
GO:0046545	development of primary female sexual characteristics	23/2049	100/18723	0.0004102093703722	0.00621441233495504	0.00486348164899645	ZFX/FOXC1/ICAM1/COL9A3/AMH/CASP2/NUP107/INHBA/EREG/VGF/TAF4/FST/BRCA2/GAS2/MMP14/INHBB/BCL2L1/CEBPB/IMMP2L/WT1/FANCA/ZP3/DACH1	23	BP	upregulated
GO:0046620	regulation of organ growth	24/2049	106/18723	0.000397694773011846	0.00608645913479	0.00476334377474682	WWC3/FOXC1/YBX3/FGF20/TP73/WNT2/TGFBR1/RGS4/PROX1/SMO/DUSP9/CCNB1/HEY2/YAP1/LATS2/WWC2/GJA1/RUNX1/G6PD/FLVCR1/CDK1/FOXC2/WT1/MIR17HG	24	BP	upregulated
GO:0046660	female sex differentiation	26/2049	114/18723	0.000205685792901016	0.00384632432724901	0.00301018451518626	ZFX/FOXC1/ICAM1/TYRO3/COL9A3/AMH/CASP2/NUP107/WNT5A/INHBA/EREG/VGF/TAF4/FST/BRCA2/GAS2/MMP14/INHBB/CHD7/BCL2L1/CEBPB/IMMP2L/WT1/FANCA/ZP3/DACH1	26	BP	upregulated
GO:0046676	negative regulation of insulin secretion	12/1779	38/18723	0.000134726188044154	0.00564964927236253	0.00475759938725265	ABCC8/CHGA/SYTL4/SFRP1/HMGCR/HDAC1/FKBP1B/ACVR1C/HADH/PFKL/ADRA2A/KCNB1	12	BP	downregulated
GO:0046822	regulation of nucleocytoplasmic transport	25/2049	106/18723	0.000154477043667265	0.00313501328425201	0.00245350304349092	IPO5/HYAL2/NEDD4/PTGS2/HSP90AB1/RANGAP1/EMD/NUTF2/TGFB1/RAB23/ECT2/BMP4/IL1B/SMO/TRIM28/RAN/XPO4/NUP58/PTPN14/SHH/NOLC1/CDK1/PTPN11/MX2/APOD	25	BP	upregulated
GO:0046824	positive regulation of nucleocytoplasmic transport	16/2049	62/18723	0.000806802617796576	0.00997501418366676	0.00780657861369502	IPO5/HYAL2/NEDD4/PTGS2/HSP90AB1/EMD/NUTF2/TGFB1/ECT2/IL1B/SMO/TRIM28/RAN/XPO4/SHH/CDK1	16	BP	upregulated
GO:0046847	filopodium assembly	17/1779	62/18723	4.49952263372174e-05	0.00249032279011267	0.00209711392851593	ARHGAP44/CDC42/CAPZB/EZR/WASL/NEURL1/RAB17/CCL21/FGD4/TENM2/FGD2/GPM6A/PRKCD/ARF6/NLGN1/CLN3/VSTM5	17	BP	downregulated
GO:0046873	metal ion transmembrane transporter activity	66/1819	430/18368	0.000212547788504546	0.00693034607366338	0.0058645562059468	NIPAL3/ABCC8/SLC6A7/ATP1A2/SLC18A1/ATP2C2/SLC9A3/CACNB1/ATP1B3/ATP2B1/TRPM5/ATP2A3/SLC4A4/PSEN1/SLC13A1/SLC9A1/MCOLN1/SLC30A4/SLC1A1/SCNN1A/SLC9A2/CNR1/TRPM6/FKBP1B/KCNJ2/SLC10A2/TRPM4/P2RX4/SLC41A2/SCN7A/SLC12A6/CACNA1A/SLC20A1/SLC4A10/SLC17A4/CNNM2/GPM6A/MCOLN2/KCNMA1/CNNM4/KCNB1/NIPAL1/KCNK5/KCNV1/SLC18A2/CACNB2/SCNN1G/TRPV3/SCNN1B/LETM1/SCN9A/KCNS3/KCNG3/GRIK1/TMEM37/KCNK3/KCNA3/SLC9A9/KCNB2/…	66	MF	downregulated
GO:0046879	hormone secretion	49/1779	295/18723	7.81666758986112e-05	0.00380565722913154	0.00320476398242656	BAD/ABCC8/BAIAP3/GIPR/BTK/ISL1/CASR/SRI/LTBP4/CHGA/SYTL4/SMPD3/SFRP1/PPARD/HMGCR/SNX4/GCG/HDAC1/CNR1/VAMP8/FKBP1B/CRY2/ACVR1C/PFKFB2/EDN3/TRPM4/BLK/HADH/PFKL/AGTR1/ILDR1/CAMK2G/TCF7L2/SIDT2/ADRA2A/BMP6/TIAM1/KCNB1/CAMK2N1/GALR1/P2RY1/PRKCE/C2CD2L/ADCY5/RIMS2/UCN3/C1QTNF12/RFX6/ITSN1	49	BP	downregulated
GO:0046879	hormone secretion	51/2049	295/18723	0.000640101873274884	0.00834503182936145	0.00653093276963642	TAC1/SYT7/ACSL4/RAB11FIP3/RAPGEF4/IL11/OSM/CDK16/STX1A/TFR2/NMU/KLF7/SPP1/FGF23/TNFSF11/INHBA/SOX4/IL1B/FOXA2/FFAR2/LIF/VGF/AGT/IL6/IL1RN/PDX1/DRD2/PFKM/GJA1/SSTR5/VSNL1/INHBB/SLC9B2/IRS1/KIF5B/CHD7/APLN/FGA/FGB/BRSK2/SOX11/PTPN11/HCAR2/BMP8A/KCNJ11/NMB/PIM3/SELENOM/FOXD1/LYN/RASL10B	51	BP	upregulated
GO:0046883	regulation of hormone secretion	44/1779	249/18723	4.02541438031272e-05	0.00234197721393952	0.00197219133805433	BAD/ABCC8/BAIAP3/GIPR/ISL1/CASR/SRI/CHGA/SYTL4/SFRP1/PPARD/HMGCR/SNX4/GCG/HDAC1/CNR1/VAMP8/FKBP1B/CRY2/ACVR1C/PFKFB2/EDN3/TRPM4/BLK/HADH/PFKL/AGTR1/ILDR1/TCF7L2/SIDT2/ADRA2A/BMP6/TIAM1/KCNB1/CAMK2N1/GALR1/P2RY1/PRKCE/C2CD2L/ADCY5/UCN3/C1QTNF12/RFX6/ITSN1	44	BP	downregulated
GO:0046883	regulation of hormone secretion	45/2049	249/18723	0.000495619118636331	0.0069397800970445	0.0054311640957907	TAC1/SYT7/ACSL4/RAB11FIP3/IL11/OSM/CDK16/STX1A/TFR2/NMU/KLF7/SPP1/FGF23/TNFSF11/INHBA/SOX4/IL1B/FOXA2/FFAR2/LIF/AGT/IL6/PDX1/DRD2/PFKM/GJA1/SSTR5/VSNL1/INHBB/SLC9B2/IRS1/KIF5B/CHD7/APLN/FGA/FGB/BRSK2/SOX11/PTPN11/HCAR2/BMP8A/KCNJ11/NMB/PIM3/RASL10B	45	BP	upregulated
GO:0046887	positive regulation of hormone secretion	26/1779	133/18723	0.000290243047457219	0.00958302475656163	0.00806991558447295	BAD/BAIAP3/GIPR/ISL1/CASR/SRI/PPARD/SNX4/GCG/VAMP8/PFKFB2/EDN3/TRPM4/BLK/ILDR1/TCF7L2/BMP6/CAMK2N1/GALR1/P2RY1/PRKCE/C2CD2L/UCN3/C1QTNF12/RFX6/ITSN1	26	BP	downregulated
GO:0046888	negative regulation of hormone secretion	18/2049	64/18723	0.000120432648352875	0.00261111944834639	0.00204349676781823	RAB11FIP3/IL11/OSM/KLF7/FGF23/INHBA/IL1B/LIF/DRD2/GJA1/VSNL1/INHBB/IRS1/PTPN11/BMP8A/KCNJ11/NMB/PIM3	18	BP	upregulated
GO:0048146	positive regulation of fibroblast proliferation	14/2049	48/18723	0.000444991557969579	0.00655869330761075	0.005132920511814	CDC6/PDGFB/E2F1/WNT2/PDGFRB/WNT5A/EREG/CCNB1/CDK4/AGT/MYC/PML/BMI1/PRKDC	14	BP	upregulated
GO:0048285	organelle fission	85/2049	488/18723	9.33967981439531e-06	0.000429912646225704	0.000336455348131537	NCAPD2/ANLN/RPS6KA2/TRIP13/SMC1A/MOV10L1/ATRX/RAD54L/AURKA/TPX2/KIF4A/CDC6/RANBP1/PDGFB/CCNB1IP1/MYBL2/BMP7/CDC25B/STAG2/RGCC/UBE2I/CAV2/UBE2S/RAD51AP1/FBXO5/PDGFRB/WNT5A/IL1A/MAD2L2/NEK2/KIF14/KIF18A/CKS2/EREG/KIF25/BMP4/IL1B/PCID2/PKMYT1/KDR/LIF/SGO1/TOP2A/RAN/FIGNL1/CCNB1/SPIRE1/ESPL1/SLC2A8/DSCC1/KIF20B/HECW2/BRCA2/KIF2C/BOD1/CDCA5/NCAPG2/CHEK1/DSN1/NCAPD3/ANAPC1/CCSAP/RACGAP1/MSX1/MAD2L1/PTT…	85	BP	upregulated
GO:0048407	platelet-derived growth factor binding	7/2073	11/18368	5.04431243364154e-05	0.0037361540758505	0.00338411416600794	PDGFB/COL1A1/PDGFRB/COL5A1/COL1A2/COL3A1/COL4A1	7	MF	upregulated
GO:0048545	response to steroid hormone	54/1779	339/18723	0.000108875159350608	0.00494664189042653	0.0041655931708855	BAD/RNF14/ISL1/ATP1A2/NR1H3/FECH/PLPP1/ATP2B1/PIAS2/SOX10/CA2/SFRP1/ZMIZ1/ADTRP/PPARD/NR3C1/BCHE/FOXP1/HDAC1/PADI2/ARID1A/KLF9/GOT1/DUSP1/CRY2/PCK1/NKX2-2/WBP2/ESR2/NCOR1/ALAD/NR3C2/BCL2L11/BMP6/PPARGC1B/FBXO32/SST/AGL/SCNN1G/FAM107A/SCNN1B/PAQR8/BCL2/HSD11B2/UCN3/ZBTB7A/RXRA/AKR1C3/TAT/CALM1/ND3/HSD3B2/TXNIP/NCOA4	54	BP	downregulated
GO:0048562	embryonic organ morphogenesis	52/2049	285/18723	0.000148573612545696	0.00309735374910416	0.0024240301909943	DLX6/COL11A1/MYO3B/TULP3/TBX15/SIX4/BMP7/FZD3/EYA1/TGFBR1/ENG/FOLR1/SOBP/MDFI/PTK7/SRF/WNT5A/OTX1/PRRX1/MFAP2/PROX1/PKD2/MTHFD1L/RDH10/TWIST1/STIL/BMP4/SOX9/SIX1/SMO/AHI1/YAP1/MMP16/MMP14/GRHL3/FLVCR1/MSX1/SHH/CTHRC1/STOX1/FBN1/CTNNB1/BMI1/CHD7/FOXC2/IRX5/SOX11/ALDH1A3/MED12/MYO6/RYR2/SOX18	52	BP	upregulated
GO:0048568	embryonic organ development	84/2049	427/18723	6.02329986821772e-08	7.50904716904476e-06	5.876680068794e-06	DLX6/FOXC1/PRDM1/COL11A1/MBD3/MYO3B/TULP3/TBX15/TGFB2/PDGFB/SIX4/BMP7/FZD3/EYA1/TGFB1/WNT2/DNAJB6/TGFBR1/ENG/FOLR1/SOBP/MDFI/PTK7/SRF/PCDH12/WNT5A/OTX1/PRRX1/MFAP2/UTP25/PROX1/PKD2/MTHFD1L/RDH10/TWIST1/STIL/SNAI1/BMP4/SOX9/SIX1/KDR/ATF4/LIF/SMO/TRIM28/NES/AHI1/HEY2/YAP1/LEF1/TP53/PLK4/VASH2/NSDHL/RPL10/MMP16/MMP14/GRHL3/FLVCR1/MSX1/CSF2/SHH/CTHRC1/STOX1/E2F7/FBN1/CTNNB1/BMI1/CXCL8/CHD7/CEBPB/PIFO…	84	BP	upregulated
GO:0048599	oocyte development	13/2049	45/18723	0.000780164928037721	0.00972605610287026	0.00761174071236803	ZFX/RPS6KA2/TRIP13/AURKA/CDC25B/FBXO5/WDR77/EREG/CCNB1/BRCA2/INHBB/CTNNB1/ZP3	13	BP	upregulated
GO:0048608	reproductive structure development	91/2049	424/18723	1.74272067390243e-10	8.02187731740933e-08	6.27802775562098e-08	ZFX/TNC/FOXC1/PRDM1/YBX3/FSTL3/PTGS2/ATRX/TESC/ICAM1/TYRO3/COL9A3/TGFB2/HSP90AB1/PATZ1/PDGFB/SIX4/BMP7/AMH/ITGB8/WNT2/DNAJB6/CASP2/NUDT1/TGFBR1/CCND1/NUP107/MDFI/PCDH12/PDGFRB/STC2/WNT5A/WDR77/PKD2/SPP1/RDH10/KIF18A/INHBA/PRDX4/SNAI1/EREG/BMP4/SOX9/EIF2S2/LIF/VGF/DNAAF11/TAF4/TRIM28/FST/ADAM19/HEY2/SERPINE2/CTSV/SULF1/LEF1/BRCA2/PLK4/VASH2/ETNK2/NSDHL/GAS2/DHX37/GJA1/MMP14/STC1/TPPP3/CCNF/INHBB/C…	91	BP	upregulated
GO:0048644	muscle organ morphogenesis	19/2049	77/18723	0.000502881919517817	0.0069397800970445	0.0054311640957907	FOXC1/COL11A1/TGFB2/TGFB1/WNT2/TGFBR1/ENG/WNT5A/PROX1/LIF/DLL4/HEY2/S1PR1/CHD7/EFEMP2/HEG1/FOXC2/ADARB1/RYR2	19	BP	upregulated
GO:0048701	embryonic cranial skeleton morphogenesis	15/2049	46/18723	6.91328846608923e-05	0.00185511740722323	0.00145183952728964	TULP3/TBX15/SIX4/TGFBR1/PRRX1/MTHFD1L/RDH10/TWIST1/BMP4/SIX1/MMP16/MMP14/FOXC2/IRX5/MED12	15	BP	upregulated
GO:0048704	embryonic skeletal system morphogenesis	23/2049	94/18723	0.000155598085799272	0.00313501328425201	0.00245350304349092	COL11A1/TULP3/TBX15/SIX4/BMP7/EYA1/TGFBR1/MDFI/PRRX1/MTHFD1L/RDH10/TWIST1/BMP4/SIX1/MMP16/MMP14/FLVCR1/CTNNB1/BMI1/FOXC2/IRX5/SOX11/MED12	23	BP	upregulated
GO:0048705	skeletal system morphogenesis	46/2049	220/18723	1.12762701567847e-05	0.000503561198643283	0.000394093683641283	FOXC1/COL11A1/HYAL2/NLE1/TULP3/MMP2/TBX15/SIX4/BMP7/EYA1/COMP/SFRP4/TGFBR1/COL1A1/MGP/RAB23/MDFI/PRRX1/CCN2/MSX2/MTHFD1L/RDH10/TWIST1/BMP4/SOX9/SIX1/CHSY1/SERPINH1/MMP16/FGF18/MMP14/STC1/FLVCR1/MSX1/FREM1/NAB2/CTNNB1/BMI1/AXIN2/FOXC2/IRX5/SOX11/MED12/COL27A1/ANXA6/SP5	46	BP	upregulated
GO:0048706	embryonic skeletal system development	27/2049	121/18723	0.00022972268191994	0.00412810969552228	0.00323071348778825	COL11A1/TULP3/TBX15/SIX4/BMP7/EYA1/TGFBR1/COL1A1/MDFI/WNT5A/PRRX1/MTHFD1L/RDH10/TWIST1/BMP4/SIX1/SULF1/MMP16/MMP14/FLVCR1/SHH/CTNNB1/BMI1/FOXC2/IRX5/SOX11/MED12	27	BP	upregulated
GO:0048732	gland development	78/2049	436/18723	8.04763851475695e-06	0.000382198959304013	0.000299113982891843	PLXND1/HGF/TNC/TG/DKK3/FOXC1/FSTL3/POLB/CAD/AURKA/TGFB2/UPRT/XBP1/SIX4/BMP7/RPGRIP1L/TGFB1/CAV1/MET/WNT2/EZH2/TGFBR1/AREG/CCND1/SRF/SLC29A1/WNT5A/PLXNA1/RPS15/REG1A/IGFBP5/WDR77/PROX1/PKD2/WDR35/ONECUT2/TNFSF11/BMP4/SOX9/ELK1/SIX1/PPAT/SMO/LAMA5/SERPINE2/IL6/SULF1/PNPT1/LEF1/PDX1/BRCA2/PML/MSN/DRD2/GPAT4/MSX1/CLDN1/ITGA2/SHH/E2F7/CTNNB1/AR/FASN/APLN/ASXL1/CEBPB/SMARCC1/OXTR/EPHB3/ZNF703/IQGAP3/AL…	78	BP	upregulated
GO:0048736	appendage development	36/2049	172/18723	9.48213589579923e-05	0.00219127257018906	0.00171491902349619	DLX6/FERMT2/TULP3/ATRX/MAP3K20/TGFB2/SALL4/BMP7/RPGRIP1L/COMP/LMBR1/KAT2A/WNT5A/PRRX1/RDH10/TWIST1/SOX4/BMP4/SOX9/LEF1/CRABP2/GPC3/FREM2/SLC7A11/CACNA1C/FLVCR1/MSX1/SP8/SHH/CTNNB1/CHD7/SOX11/ZNRF3/CIBAR1/HDAC2/SP9	36	BP	upregulated
GO:0048738	cardiac muscle tissue development	46/2049	236/18723	7.08500869963581e-05	0.00189270946690271	0.00148125957258833	FOXC1/COL11A1/NEBL/FGF20/TP73/TGFB2/BMP7/NPRL3/TGFB1/WNT2/TGFBR1/ENG/KAT2A/SRF/PDGFRB/WNT5A/RGS4/PROX1/MSX2/BMP4/PRMT1/DLL4/CCNB1/FHOD3/HEY2/AGT/YAP1/TENM4/GJA1/RUNX1/G6PD/MSX1/ADAMTS9/CDK1/S1PR1/CHD7/HEG1/FOXC2/MSC/GJC1/NEB/WT1/SGCZ/RYR2/MIR17HG/GJA5	46	BP	upregulated
GO:0048745	smooth muscle tissue development	10/2049	21/18723	2.72050569896083e-05	0.000946482912940792	0.000740730101265407	ENG/SRF/PROX1/PKD2/BMP4/SOX9/SIX1/SMO/SHH/EFEMP2	10	BP	upregulated
GO:0048754	branching morphogenesis of an epithelial tube	41/2049	151/18723	2.36800468550577e-08	3.54253500951664e-06	2.77243495942505e-06	PLXND1/TNC/CELSR1/SIX4/BMP7/CTSH/EYA1/RASIP1/MET/WNT2/ENG/AREG/SRF/WNT5A/PKD2/RDH10/BMP4/SOX9/SIX1/KDR/SMO/DLL4/LAMA5/AGT/MYC/YAP1/LEF1/PML/ADAMTS16/GPC3/EDNRA/MMP14/SPRY1/SHH/CTNNB1/AR/FOXC2/TACSTD2/WT1/COL4A1/FOXD1	41	BP	upregulated
GO:0048762	mesenchymal cell differentiation	54/2049	236/18723	9.91850764598407e-08	1.14139134141478e-05	8.93268026659578e-06	HGF/FOXC1/TCOF1/FERMT2/SEMA5B/TGFB2/BMP7/FAM83D/RGCC/TGFB1/WNT2/EZH2/TGFBR1/ENG/COL1A1/FOLR1/WNT5A/MAD2L2/NRP2/RDH10/TWIST1/SNAI1/BMP4/SOX9/IL1B/POLR1B/FOXA2/SMO/LAMA5/TRIM28/LOXL2/HEY2/IL6/LEF1/ZNF750/IL17RD/EDNRA/DAB2/PDPN/MSX1/HEYL/SPRY1/SHH/NOLC1/CTNNB1/AXIN2/CDH2/FOXC2/SOX11/ZNF703/AMER1/S100A4/HDAC2/ANXA6	54	BP	upregulated
GO:0048771	tissue remodeling	34/2049	175/18723	0.000623513804783018	0.00814652097777637	0.00637557554005894	SYT7/IL20RA/FOXC1/ATP6AP1/GPR137B/SNX10/MMP2/TIMP1/TGFB1/CAV1/IL1A/IGFBP5/SPP1/TNFSF11/LIF/DLL4/AGT/IL6/TP53/CTSK/GJA1/MMP14/RUNX1/TNFRSF11B/NOS3/CTHRC1/CTNNB1/S1PR1/CHD7/CSPG4/FOXC2/F2R/BGN/TGM2	34	BP	upregulated
GO:0048839	inner ear development	38/2049	188/18723	0.00013341497506217	0.00285126860990008	0.00223144069192328	DLX6/MCOLN3/COL11A1/MYO3B/MCM2/FGF20/TGFB2/CECR2/SIX4/RPGRIP1L/FZD3/EYA1/LIN7A/SOBP/PTK7/SPARC/PDGFRB/WNT5A/OTX1/PRRX1/PROX1/BMP4/SOX9/SIX1/AHI1/HEY2/LGR5/FREM2/SLC25A27/GRHL3/SHH/CTHRC1/STOX1/CHD7/PTPN11/ALDH1A3/JAG2/MYO6	38	BP	upregulated
GO:0048844	artery morphogenesis	26/2049	74/18723	3.09373558679554e-08	4.51534481741085e-06	3.53376883842191e-06	FOXC1/PRDM1/ADGRF5/TGFB2/NPRL3/EYA1/COMP/TGFBR1/ENG/FOLR1/SRF/PDGFRB/PRRX1/PROX1/PKD2/SOX4/BMP4/SIX1/DLL4/HEY2/FKBP10/ADAMTS9/CHD7/EFEMP2/FOXC2/GJA5	26	BP	upregulated
GO:0048863	stem cell differentiation	39/2049	206/18723	0.000447039792966359	0.00657269317226214	0.00514387699187206	FOXC1/EIF2AK2/TCOF1/SEMA5B/PUS7/TGFB2/OSM/BMP7/FOLR1/SRF/NRP2/PHF19/RDH10/TWIST1/BMP4/SOX9/LIF/SMO/LAMA5/SMYD5/PWP1/YAP1/PDX1/TP53/EDNRA/MSI2/ZNF281/MSX1/SHH/NOLC1/CTNNB1/CDH2/FOXC2/SOX11/TACSTD2/ANXA6/SOX18/LBH/PRKDC	39	BP	upregulated
GO:0048880	sensory system development	67/2049	381/18723	5.90425658160622e-05	0.00169860920116979	0.0013293541260914	VIM/FOXC1/PRDM1/TULP3/TGFB2/BMP7/BIRC7/FLT1/RPGRIP1L/RP1/MEIS3/WNT2/TSPAN12/CASP2/TGFBR1/SRF/PDGFRB/WNT5A/MFAP2/PROX1/RDH10/INHBA/TWIST1/BMP4/SOX9/BFSP1/ATF4/DLL4/COL5A1/NES/CDK4/AHI1/SKIL/ABI2/NKD1/COL8A1/DRD2/FREM2/SLC7A11/CACNA1C/LPCAT1/THY1/EPHB1/GRHL3/SPRY1/HCN1/SHH/FBN1/CTNNB1/CHD7/COL8A2/LAMB2/SH3PXD2B/PLAAT3/FOXC2/SOX11/IMPDH2/FJX1/ALDH1A3/WT1/COL4A1/NHS/HDAC2/DIO3/ARHGEF15/COL5A2/PRSS56	67	BP	upregulated
GO:0050136	NADH dehydrogenase (quinone) activity	13/1819	43/18368	0.000179109480702961	0.00621683229794792	0.00526077082540105	NDUFC1/NDUFB3/NDUFA5/NDUFA10/NDUFA2/NDUFB10/NDUFS2/NDUFS4/NDUFV1/NDUFB1/ND5/ND3/ND4	13	MF	downregulated
GO:0050657	nucleic acid transport	33/2049	163/18723	0.000346019497403856	0.00546327354212315	0.00427563045118665	NUP37/RAE1/NXT2/NUTF2/MAGOHB/NUP107/NUP155/NUP43/DDX39A/XPO5/THOC2/PCID2/NUP210/RAN/NXT1/IGF2BP3/NUP42/PNPT1/NUP58/POLR2D/CETN2/NUP205/EIF5A2/TOMM20/NPM1/MX2/XPOT/BICD2/POM121/NUP62CL/RANBP17/EIF5AL1/POM121C	33	BP	upregulated
GO:0050658	RNA transport	33/2049	163/18723	0.000346019497403856	0.00546327354212315	0.00427563045118665	NUP37/RAE1/NXT2/NUTF2/MAGOHB/NUP107/NUP155/NUP43/DDX39A/XPO5/THOC2/PCID2/NUP210/RAN/NXT1/IGF2BP3/NUP42/PNPT1/NUP58/POLR2D/CETN2/NUP205/EIF5A2/TOMM20/NPM1/MX2/XPOT/BICD2/POM121/NUP62CL/RANBP17/EIF5AL1/POM121C	33	BP	upregulated
GO:0050660	flavin adenine dinucleotide binding	21/1819	85/18368	6.20415913297927e-05	0.00267027009083428	0.00225962006316929	AIFM2/ACADVL/FMO4/DAO/ACADM/CRY2/ACADS/GFER/FMO5/MICAL2/SQOR/ACAD8/ACOX1/LDHD/ETFDH/MTHFR/D2HGDH/AIFM3/DPYD/MAOA/ACADSB	21	MF	downregulated
GO:0050673	epithelial cell proliferation	84/2049	437/18723	1.72163871639528e-07	1.87314292343807e-05	1.46594653574021e-05	TNMD/DLX6/HGF/CDH3/SCARB1/FAP/TGFB2/XBP1/PDGFB/SIX4/FLT1/RGCC/EYA1/TGFB1/CAV2/CAV1/WNT2/TGFBR1/AREG/CCND1/IL26/SPARC/WNT5A/REG1A/IGFBP5/WDR77/F3/PROX1/NRP2/PGF/TNFSF11/TWIST1/PLCG1/EREG/BMP4/SOX9/ID1/SIX1/KDR/SMO/DLL4/LOXL2/FST/LAMC1/IL6/MYC/SULF1/YAP1/LGR5/BRCA2/ECM1/VASH2/DUSP10/COL8A1/GPC3/VEGFC/GJA1/MMP14/CLDN1/PROK2/SHH/STOX1/JCAD/HTRA1/NOD2/CTNNB1/AR/APLN/COL8A2/REG3A/CEBPB/EGFL7/CD34/FUT1/…	84	BP	upregulated
GO:0050678	regulation of epithelial cell proliferation	68/2049	381/18723	3.23503417836654e-05	0.00106118670206144	0.000830498810419248	TNMD/DLX6/CDH3/TGFB2/XBP1/PDGFB/SIX4/FLT1/RGCC/EYA1/TGFB1/CAV2/CAV1/WNT2/TGFBR1/AREG/CCND1/IL26/SPARC/WNT5A/REG1A/WDR77/F3/PROX1/NRP2/PGF/TWIST1/PLCG1/EREG/BMP4/SOX9/ID1/SIX1/KDR/SMO/DLL4/LAMC1/MYC/SULF1/YAP1/BRCA2/ECM1/VASH2/DUSP10/GPC3/VEGFC/GJA1/CLDN1/SHH/STOX1/JCAD/HTRA1/NOD2/CTNNB1/AR/APLN/REG3A/EGFL7/FUT1/SOX11/ZNF703/IQGAP3/C5AR1/GPX1/PRKDC/EPPK1/MMP12/UHRF1	68	BP	upregulated
GO:0050679	positive regulation of epithelial cell proliferation	45/2049	207/18723	4.84105027559937e-06	0.000270736867749408	0.000211882269317674	DLX6/CDH3/XBP1/PDGFB/EYA1/CAV2/WNT2/TGFBR1/AREG/CCND1/WNT5A/REG1A/F3/PROX1/NRP2/PGF/TWIST1/PLCG1/BMP4/SOX9/ID1/KDR/SMO/LAMC1/MYC/YAP1/ECM1/VASH2/VEGFC/CLDN1/SHH/STOX1/JCAD/HTRA1/NOD2/CTNNB1/AR/APLN/REG3A/EGFL7/SOX11/ZNF703/IQGAP3/C5AR1/MMP12	45	BP	upregulated
GO:0050708	regulation of protein secretion	50/1779	268/18723	2.58007385876967e-06	0.00025556076411434	0.000215209064517339	BAD/ABCC8/BAIAP3/GIPR/ISL1/IGF1/NR1H3/CASR/LLGL2/SRI/PIK3C3/EZR/CHGA/SYTL4/SFRP1/EXPH5/ADTRP/PPARD/HMGCR/GCG/HDAC1/CNR1/FKBP1B/ACVR1C/PFKFB2/APOE/TRPM4/RSAD2/BLK/HADH/PFKL/GOLPH3L/TCF7L2/SIDT2/ADRA2A/BMP6/TIAM1/KCNB1/CAMK2N1/F2RL1/ARF6/PRKCE/KRT20/C2CD2L/ADCY5/UCN3/C1QTNF12/RFX6/MYO18A/CD2AP	50	BP	downregulated
GO:0050714	positive regulation of protein secretion	28/1779	137/18723	7.75973848164955e-05	0.00380565722913154	0.00320476398242656	BAD/BAIAP3/GIPR/ISL1/IGF1/CASR/SRI/EZR/SYTL4/EXPH5/PPARD/GCG/PFKFB2/TRPM4/BLK/GOLPH3L/TCF7L2/BMP6/CAMK2N1/F2RL1/ARF6/PRKCE/C2CD2L/UCN3/C1QTNF12/RFX6/MYO18A/CD2AP	28	BP	downregulated
GO:0050729	positive regulation of inflammatory response	30/2049	142/18723	0.000294780234533022	0.00487283128023647	0.00381354249327541	TAC1/CX3CL1/HYAL2/PTGS2/OSM/ABCC1/CCN4/RPS19/SERPINE1/CD81/WNT5A/TNFSF11/IL1B/FFAR2/LBP/AGT/IL6/IL33/S100A8/HSPD1/OSMR/S100A9/ITGA2/GPRC5B/CEBPB/LPL/ZP3/C2CD4A/TGM2/C2CD4B	30	BP	upregulated
GO:0050796	regulation of insulin secretion	34/1779	165/18723	1.16769168929022e-05	0.000894451833996305	0.000753222597049521	BAD/ABCC8/BAIAP3/GIPR/ISL1/CASR/SRI/CHGA/SYTL4/SFRP1/PPARD/HMGCR/GCG/HDAC1/CNR1/FKBP1B/ACVR1C/PFKFB2/TRPM4/BLK/HADH/PFKL/TCF7L2/SIDT2/ADRA2A/TIAM1/KCNB1/CAMK2N1/PRKCE/C2CD2L/ADCY5/UCN3/C1QTNF12/RFX6	34	BP	downregulated
GO:0050817	coagulation	45/2049	222/18723	3.15129007994397e-05	0.00104184087504888	0.000815358509198645	F7/FAP/TYRO3/SERPIND1/PDGFB/PROCR/PLAT/COMP/CAV1/SERPINE1/VWF/SRF/PLEK/F3/PLAU/FOXA2/F10/SERPINE2/IL6/STXBP1/GNA12/DGKZ/SLC7A11/DGKI/PDPN/ANXA5/ITGA2/F2RL2/SHH/NOS3/COL3A1/FGA/FGB/SAA1/CD34/ANO6/THBD/F2/F2R/ADRA2C/PPIA/SERPINA1/F5/PRSS56/LYN	45	BP	upregulated
GO:0050818	regulation of coagulation	20/2049	71/18723	5.02763415787549e-05	0.00150841665931966	0.00118050691621749	F7/FAP/PDGFB/PROCR/PLAT/CAV1/SERPINE1/F3/PLAU/FOXA2/SERPINE2/ANXA5/NOS3/FGA/FGB/CD34/ANO6/THBD/F2/F2R	20	BP	upregulated
GO:0050840	extracellular matrix binding	20/2073	56/18368	1.43580090405429e-06	0.000265862467400718	0.000240811520048403	ELN/COL11A1/LGALS1/SPARC/NID1/SPP1/TGFBI/ECM1/ITGA9/ADAMTS5/OLFML2B/ITGA2/SHH/ADAM9/PLEKHA2/LRRC15/CD248/BGN/OLFML2A/ADGRG1	20	MF	upregulated
GO:0050851	antigen receptor-mediated signaling pathway	44/1779	240/18723	1.58704682538202e-05	0.00112562765578021	0.000947896973288596	BTK/CD22/STAP1/CEACAM1/PSEN1/MEF2C/FYB1/EZR/BLNK/BMX/CD79A/BTNL8/HHLA2/FOXP1/CD160/LGALS3/TESPA1/BLK/BCL10/CD226/PLCL2/MS4A1/FCRL3/ERMAP/BTNL3/GCSAML/BCL2/KLHL6/CD19/PLCG2/IGHA2/IGHA1/IGHM/IGHV6-1/IGHV1-3/IGHV3-13/IGHV3-15/IGHV1-18/DENND1B/IGLC6/IGHV3-72/IGLL5/IGHV4-4/IGHV3-64D	44	BP	downregulated
GO:0050853	B cell receptor signaling pathway	30/1779	131/18723	4.18035483759777e-06	0.000372599424773836	0.000313767936651651	BTK/CD22/STAP1/MEF2C/BLNK/BMX/CD79A/FOXP1/BLK/PLCL2/MS4A1/FCRL3/GCSAML/BCL2/KLHL6/CD19/PLCG2/IGHA2/IGHA1/IGHM/IGHV6-1/IGHV1-3/IGHV3-13/IGHV3-15/IGHV1-18/IGLC6/IGHV3-72/IGLL5/IGHV4-4/IGHV3-64D	30	BP	downregulated
GO:0050878	regulation of body fluid levels	71/2049	379/18723	3.95975647416449e-06	0.000234605769716835	0.000183605592012067	TAC1/F7/WNK1/HYAL2/FAP/CAD/TYRO3/UPRT/SERPIND1/XBP1/PDGFB/PROCR/PLAT/COMP/CAV1/MET/SERPINE1/WFS1/CCND1/VWF/SRF/SLC29A1/PLEK/F3/PLAU/NFE2/FOXA2/F10/PPAT/CHRM3/GRHL1/SERPINE2/IL6/STXBP1/CELSR2/GNA12/DGKZ/DRD2/SLC7A11/GJA1/DGKI/GRHL3/GPAT4/PDPN/CLDN1/ANXA5/ITGA2/F2RL2/SHH/NOS3/COL3A1/NPR1/CEL/APLN/FGA/FGB/SAA1/HEG1/CD34/ANO6/THBD/F2/OXTR/F2R/ADRA2C/PPIA/SERPINA1/F5/PRSS56/LYN/GJA5	71	BP	upregulated
GO:0050886	endocrine process	22/2049	83/18723	5.99571006651703e-05	0.00171666646115014	0.00134348597763456	TAC1/NOX1/RPS6KA2/RAB11FIP3/INHBA/IL1B/ACE2/AGT/CORIN/GJA1/INHBB/NOS3/APLN/PTPN11/OXTR/F2R/ATP6AP2/HCAR2/MME/SELENOM/FOXD1/RASL10B	22	BP	upregulated
GO:0050892	intestinal absorption	12/1779	41/18723	0.000300388517189734	0.00969512377109563	0.00816431475460685	LIMA1/EZR/VDR/LPCAT3/PLS1/CD36/GCNT3/FABP2/ADRA2A/FABP1/MOGAT2/SLC26A6	12	BP	downregulated
GO:0050900	leukocyte migration	57/1779	369/18723	0.000165341071034431	0.00655092726270902	0.0055165703264918	ITGAL/CD9/STAP1/CDC42/TBX21/MADCAM1/HMOX1/CHGA/MAPK3/SMPD3/PYCARD/PIK3CG/WASL/DOCK8/GBF1/ADTRP/BMP5/PADI2/DUSP1/PTK2B/EDN3/EDN2/TRPM4/LGALS3/P2RX4/CCL21/ITGB7/CCL28/MCOLN2/GPR15/MIA3/JAM2/CXCL13/KIT/NBL1/MICOS10-NBL1/JAML/CXCR5/IL6R/F2RL1/LGALS9/GCSAML/PDGFD/SCG2/BSG/IL16/CCL19/MYD88/CCL13/CAMK1D/GAS6/C10orf99/CNR2/S100A14/CD177/MMP28/CCL23	57	BP	downregulated
GO:0050900	leukocyte migration	63/2049	369/18723	0.000227507890532086	0.00412810969552228	0.00323071348778825	CX3CL1/SELE/DPEP1/F7/WNK1/CXCL2/ICAM1/TGFB2/HSD3B7/PDGFB/MMP9/FLT1/RPS19/SERPINE1/CD81/IL17A/WNT5A/CCL20/CSF3R/PGF/TNFSF11/XG/TREM1/CXCL6/FFAR2/LBP/LRCH1/IL6/ECM1/S100A8/MSN/VEGFC/THY1/MMP14/CXCL16/S100A9/CXCR1/CXCL3/CXCL1/ITGA2/NOD2/CXCL10/CXCL11/PTK2/CXCL8/S1PR1/FPR2/SAA1/CD34/CHST2/ANO6/CXCR2/PLCB1/SPNS2/PDE4B/ZP3/APOD/CXCL17/PPIA/C5AR1/ITGA1/PRSS56/LYN	63	BP	upregulated
GO:0050918	positive chemotaxis	17/2049	66/18723	0.000574381468504751	0.00762106143577035	0.00596434392199238	CX3CL1/HGF/F7/ANGPT2/PDGFB/MET/WNT5A/F3/PGF/BMP4/KDR/VEGFC/ITGA2/CXCL10/CXCL8/S1PR1/FPR2	17	BP	upregulated
GO:0051015	actin filament binding	38/1819	217/18368	0.000363194066196182	0.00919490447639383	0.0077808573391515	LASP1/SCIN/LIMA1/CAPZB/ADD1/EZR/MISP/CORO2B/MYH14/CORO2A/PLS1/MYO5C/AVIL/VILL/FLNB/TMOD1/ITPRID2/SHROOM3/IQGAP2/GSN/ARPC2/MICALL2/PKNOX2/CLMN/CACNB2/MYO1A/MYO5B/MYO7B/TLN2/SYNE3/MYO1D/ADSS1/ESPN/MYO18A/MYO1C/NRAP/DMD/MARCKS	38	MF	downregulated
GO:0051047	positive regulation of secretion	54/1779	310/18723	8.73031346576321e-06	0.000696606261955689	0.000586615799541633	BAD/SCIN/BAIAP3/GIPR/ISL1/IGF1/CASR/SPHK2/RAB27A/ABCB11/SRI/EZR/SYTL4/SMPD3/MAP2K6/EXPH5/SYT10/PPARD/SNX4/GCG/CNR1/VAMP8/VPS4B/PFKFB2/EDN3/BMP2/TRPM4/CHMP2A/P2RX4/BLK/GOLPH3L/ILDR1/TCF7L2/BMP6/KCNB1/PINK1/CAMK2N1/F2RL1/ARF6/CACNB2/GALR1/NLGN1/P2RY1/PDCD6IP/PRKCE/C2CD2L/UCN3/C1QTNF12/RFX6/MYO18A/AVPR1B/CD2AP/CD177/ITSN1	54	BP	downregulated
GO:0051052	regulation of DNA metabolic process	77/2049	359/18723	4.5477516932046e-09	1.0178207550052e-06	7.96560044156018e-07	BRCA1/DDX11/HGF/RFC2/POLQ/TMEM161A/MBD3/HSP90AA1/ATRX/HSP90AB1/PDGFB/RGCC/EYA1/TGFB1/DNAJC2/FOXM1/RAD51AP1/TIMELESS/SUB1/PDGFRB/CCT4/MSH6/MAD2L2/NEK2/TWIST1/USP9X/AUNIP/POT1/GNL3L/TRIM28/DKC1/FIGNL1/RFC3/SPIRE1/NAT10/CCT7/IL6/DSCC1/MYC/ANXA3/PML/TICRR/TP53/CBX8/CCT6A/RADX/RPS3/CHEK1/GJA1/PAXIP1/UBQLN4/FGFR4/CCT3/RFC4/CGAS/STOX1/CCT2/CDT1/CTNNB1/AXIN2/MECP2/UBE2V2/APLF/NPAS2/SHLD1/KLHL15/ATR/AURKB…	77	BP	upregulated
GO:0051054	positive regulation of DNA metabolic process	52/2049	201/18723	2.10474677403897e-09	5.99752604564248e-07	4.69374355774405e-07	BRCA1/DDX11/HGF/RFC2/TMEM161A/HSP90AA1/ATRX/HSP90AB1/PDGFB/RGCC/EYA1/TGFB1/FOXM1/RAD51AP1/TIMELESS/PDGFRB/CCT4/MAD2L2/NEK2/USP9X/POT1/TRIM28/DKC1/RFC3/SPIRE1/CCT7/IL6/DSCC1/MYC/ANXA3/PML/CBX8/CCT6A/RPS3/PAXIP1/FGFR4/CCT3/RFC4/CCT2/CTNNB1/MECP2/UBE2V2/APLF/NPAS2/SHLD1/ATR/AURKB/FANCB/WT1/OOEP/STPG4/PRKDC	52	BP	upregulated
GO:0051101	regulation of DNA binding	26/2049	118/18723	0.000366642021594086	0.00569866456420522	0.00445985059213148	FOXC1/TFAP4/MMP9/E2F1/TGFB1/MDFI/MAD2L2/NEK2/MSX2/TWIST1/ID1/LIF/SMO/TRIM28/HABP4/HEY2/LEF1/PDX1/TAF1/MSX1/ITGA2/CDT1/CTNNB1/SOX11/HDAC2/CPNE1	26	BP	upregulated
GO:0051168	nuclear export	32/2049	154/18723	0.000259211282685539	0.00449696358034551	0.00351938343810814	RANGAP1/DESI1/RAE1/EMD/NUTF2/TGFB1/NUP107/NUP155/RPS15/DDX39A/CSE1L/XPO5/IL1B/THOC2/PCID2/RAN/NXT1/XPO4/NUP42/POLR2D/PTPN14/ABCE1/NMD3/RRS1/PTPN11/NPM1/XPOT/POM121/NUP62CL/SMURF1/RANBP17/POM121C	32	BP	upregulated
GO:0051169	nuclear transport	59/2049	301/18723	6.07986080858398e-06	0.000319139360338303	0.000249762703022993	IPO5/HYAL2/NEDD4/PTGS2/HSP90AB1/RANGAP1/DESI1/RAE1/NXT2/EMD/KPNA3/NUTF2/TGFB1/NUP107/RAB23/E2F3/NUP155/ECT2/RPS15/DDX39A/CSE1L/XPO5/BMP4/IL1B/THOC2/PCID2/SMO/TRIM28/RAN/NXT1/XPO4/AGT/NUP42/NUP58/PML/TP53/POLR2D/PTPN14/NUP205/ABCE1/SHH/NOLC1/NMD3/CDK1/RRS1/PTPN11/NPM1/KPNA2/MX2/XPOT/APOD/POM121/NUP62CL/IPO9/SMURF1/RANBP17/IPO7/MMP12/POM121C	59	BP	upregulated
GO:0051170	import into nucleus	35/2049	159/18723	3.99465961399401e-05	0.00124017637002242	0.000970578502362397	IPO5/HYAL2/PTGS2/HSP90AB1/NXT2/KPNA3/NUTF2/TGFB1/NUP107/RAB23/E2F3/NUP155/ECT2/CSE1L/BMP4/SMO/TRIM28/RAN/NXT1/AGT/NUP58/PML/TP53/SHH/NOLC1/CDK1/KPNA2/APOD/POM121/NUP62CL/IPO9/RANBP17/IPO7/MMP12/POM121C	35	BP	upregulated
GO:0051216	cartilage development	46/2049	190/18723	1.51291235722089e-07	1.67653102696478e-05	1.31207545365999e-05	CD44/COL11A1/HYAL2/BMP7/TIMP1/CCN4/TGFB1/COMP/ITGB8/TGFBR1/KAT2A/COL1A1/MGP/IL17F/SRF/WNT5A/PRRX1/CCN2/TGFBI/SNAI1/BMP4/SOX9/CHSY1/MATN3/CHI3L1/LOXL2/ADAMTS7/SULF1/LUM/ECM1/CTSK/SERPINH1/MKX/ADAMTS12/FGF18/STC1/RUNX1/MSX1/CTNNB1/AXIN2/PTPN11/CREB3L2/BGN/BMP8A/COL27A1/ANXA6	46	BP	upregulated
GO:0051222	positive regulation of protein transport	53/1779	303/18723	9.3282101662459e-06	0.000734117361713461	0.000618204094074494	BAD/BAIAP3/GIPR/ISL1/IGF1/CASR/PRKCZ/CDC42/SRI/PSEN1/EZR/SYTL4/EXPH5/PPARD/PDCD10/GCG/PFKFB2/TRPM4/PRR5L/BLK/ERBB2/GOLPH3L/TCF7L2/SAR1B/ZIC1/BMP6/KCNB1/PINK1/CAMK2N1/CNST/FZD5/PRKCD/F2RL1/MICALL2/ARF6/CHP2/PRKCE/C2CD2L/SFN/DMAP1/UCN3/AKAP5/TMEM30B/GAS6/C1QTNF12/RFX6/SLC51B/CHP1/CLN3/MYO18A/MYO1C/CD2AP/SREBF2	53	BP	downregulated
GO:0051236	establishment of RNA localization	34/2049	166/18723	0.000225800679596998	0.00412810969552228	0.00323071348778825	NUP37/RAE1/NXT2/NUTF2/MAGOHB/NUP107/NUP155/NUP43/DDX39A/XPO5/THOC2/PCID2/NUP210/RAN/NXT1/IGF2BP3/NUP42/PNPT1/NUP58/POLR2D/CETN2/NUP205/EIF5A2/TOMM20/ATR/NPM1/MX2/XPOT/BICD2/POM121/NUP62CL/RANBP17/EIF5AL1/POM121C	34	BP	upregulated
GO:0051259	protein complex oligomerization	40/1779	238/18723	0.000265112452161207	0.00900675505422927	0.00758463583514043	ACACB/SLC9A1/MCOLN1/PYCARD/KCTD9/UGDH/ACOT13/TRPM6/KCNJ2/CLYBL/VASP/RNF112/TRPM4/CHMP2A/KCTD1/APPL2/BCL10/ALAD/OXA1L/USP16/MS4A1/KCNB1/KCNV1/B2M/GOLGA2/SCARA5/LETM1/PDCD6IP/KCNS3/KCNG3/LRRC8D/KCNA3/AQP11/ITLN1/KCNB2/CHP1/TMEM120A/RYR1/RYR3/VSTM5	40	BP	downregulated
GO:0051260	protein homooligomerization	33/1779	182/18723	0.000215213782628908	0.0077443327194693	0.00652154334271099	ACACB/MCOLN1/PYCARD/KCTD9/ACOT13/KCNJ2/CLYBL/VASP/RNF112/TRPM4/CHMP2A/KCTD1/APPL2/BCL10/ALAD/USP16/KCNB1/KCNV1/B2M/GOLGA2/SCARA5/LETM1/PDCD6IP/KCNS3/KCNG3/KCNA3/AQP11/ITLN1/KCNB2/TMEM120A/RYR1/RYR3/VSTM5	33	BP	downregulated
GO:0051287	NAD binding	20/1819	56/18368	1.74890459734913e-07	2.35227668343458e-05	1.99052957461447e-05	MDH1/SIRT6/ME2/HADHA/IDH3B/UGDH/EHHADH/HADH/GPD1L/NDUFS2/BDH2/HPGD/ALDH1A1/IDH3A/NDUFV1/NUDT6/PARP15/HSD11B2/RNLS/SIRT7	20	MF	downregulated
GO:0051302	regulation of cell division	39/2049	177/18723	1.45578075053689e-05	0.000604481841972592	0.000473075519795958	RBL1/AURKA/RAB11FIP3/ORC6/TGFB2/CDC6/OSM/PDGFB/CDC25B/CSPP1/TGFB1/ECT2/IL1A/KIF14/PGF/CIT/EREG/IL1B/SMYD5/MYC/KIF20B/BRCA2/PLK4/CETN2/DRD2/VEGFC/RACGAP1/SSTR5/SHH/ENTR1/E2F7/BCL2L1/PLK3/AURKB/MACC1/KIF18B/OOEP/RACK1/LBH	39	BP	upregulated
GO:0051402	neuron apoptotic process	44/2049	246/18723	0.000711087916374396	0.00903428894179275	0.00707035454229453	CX3CL1/BID/POLB/FGF20/AARS1/TYRO3/TGFB2/HSP90AB1/SIX4/MYBL2/ADNP/CASP2/WFS1/GAPDH/KIF14/SET/CIT/SIX1/ATF4/NES/SRPK2/FAIM2/STXBP1/TP53/HSPD1/NONO/SIGMAR1/LCN2/G6PD/FOXQ1/CTNNB1/MECP2/UBE2V2/BCL2L1/CEBPB/BDNF/F2R/BACE1/XRCC2/ADARB1/C5AR1/DIO3/ITGA1/GPX1	44	BP	upregulated
GO:0051444	negative regulation of ubiquitin-protein transferase activity	8/2049	19/18723	0.000504479335263095	0.0069397800970445	0.0054311640957907	RPS20/LIMK1/FBXO5/RPS15/MAD2L2/RPL37/MAD2L1/RPS7	8	BP	upregulated
GO:0051453	regulation of intracellular pH	21/1779	75/18723	4.1382662386981e-06	0.000372599424773836	0.000313767936651651	GRN/SLC9A3/SLC4A4/SLC9A1/SLC26A3/DMXL2/CA2/ATP5F1B/SLC9A2/CCDC115/SLC4A10/ATP6V0D2/ATP6V0D1/CA7/BCL2/DMXL1/AQP11/SLC9A9/CHP1/CLN3/SLC26A6	21	BP	downregulated
GO:0051480	regulation of cytosolic calcium ion concentration	59/1779	353/18723	1.26701149453095e-05	0.000957760662642146	0.000806535294856544	GIPR/ATP1A2/BAK1/ATP2B1/SRI/SCGN/MCOLN1/PIK3CG/P2RX1/CNR1/CASQ2/FKBP1B/GOT1/GNA13/PTK2B/EDN2/TRPM4/P2RX4/CD36/CCL21/PLCE1/CACNA1A/ACKR2/AGTR1/CAMK2D/ANK2/GPR174/CCL28/MCOLN2/CXCL13/NPTN/MS4A1/CXCR5/F2RL1/CACNB2/RIC3/GALR1/TRPV3/PTGDR/LETM1/P2RY1/PRKCE/KCNK3/BCL2/CCL19/ADCY5/SLC35G1/CD19/P2RY8/GRIN2A/P2RY4/CLN3/RYR1/PLCG2/AVPR1B/LPAR1/CALM1/RYR3/DMD	59	BP	downregulated
GO:0051592	response to calcium ion	31/1779	149/18723	2.28716696897556e-05	0.00152788072520518	0.00128663640017279	BAD/GIPR/SYT13/CASR/MEF2A/MEF2C/ADD1/MCOLN1/SYT10/CASQ2/DUSP1/PTK2B/ANXA11/SLC25A23/CPNE8/CPNE2/CAMK2D/KCNMA1/SMPD1/CHP2/ENDOG/STIM1/NLGN1/S100A16/AKR1C3/RYR1/PLCG2/CALM1/CYTB/RYR3/TXNIP	31	BP	downregulated
GO:0051604	protein maturation	57/2049	294/18723	1.2182011026287e-05	0.000524439956700012	0.000410433677061349	F7/RPS6KA2/ADAMTS2/CPXM1/TESC/HM13/PGK1/PHEX/CTSH/RIPK2/PLAT/COMP/CASP2/TFR2/SERPINE1/GLRX3/WFS1/METAP2/NAA25/F3/CPN1/PLAU/PRDX4/SOX4/CHAC1/ACE2/ADAM19/SERPINE2/DUOXA2/HSPD1/CORIN/NKD2/SNX12/SERPINH1/MMP16/MMP14/TSPAN33/RUNX1/NAA15/SHH/KLK6/TMEM208/TSPAN5/FGA/FGB/NAA16/PCSK1/LDLRAD3/ATP6AP2/BACE2/IMMP2L/BACE1/XPNPEP3/MME/ERO1A/ASPH/YAE1	57	BP	upregulated
GO:0051650	establishment of vesicle localization	30/1779	161/18723	0.000250592270125648	0.00862067420282543	0.00725951511816878	SNAP91/PRKCZ/RAB27A/WIPI1/DNM2/PSEN1/SNAP29/WASL/GBF1/IRAG2/RAB17/MYO5C/KIF1C/EXOC6B/SAR1B/AP3S2/PINK1/SYNJ1/BICDL2/MYO1A/MYO5B/NLGN1/MYO7B/DCTN2/MYO1D/LIMK2/TRAK1/CHP1/CLN3/MYO1C	30	BP	downregulated
GO:0051781	positive regulation of cell division	23/2049	89/18723	6.32753831530212e-05	0.00175296246660962	0.00137189171368319	TGFB2/CDC6/OSM/PDGFB/CDC25B/CSPP1/TGFB1/ECT2/IL1A/KIF14/PGF/CIT/EREG/IL1B/KIF20B/DRD2/VEGFC/RACGAP1/SSTR5/SHH/AURKB/MACC1/LBH	23	BP	upregulated
GO:0051783	regulation of nuclear division	34/2049	139/18723	4.76866126970579e-06	0.000269204424886033	0.000210682959174986	RPS6KA2/TRIP13/AURKA/PDGFB/BMP7/RGCC/CAV2/RAD51AP1/FBXO5/PDGFRB/WNT5A/IL1A/MAD2L2/NEK2/EREG/BMP4/IL1B/PCID2/PKMYT1/LIF/CCNB1/ESPL1/KIF20B/CHEK1/MSX1/MAD2L1/CDT1/MTBP/AURKB/GPR3/PLCB1/KNTC1/OOEP/L3MBTL1	34	BP	upregulated
GO:0051784	negative regulation of nuclear division	15/2049	56/18723	0.00076477184164182	0.00959411886873093	0.00750848488020403	RPS6KA2/TRIP13/BMP7/FBXO5/MAD2L2/BMP4/PCID2/LIF/CCNB1/CHEK1/MAD2L1/CDT1/MTBP/AURKB/KNTC1	15	BP	upregulated
GO:0051897	positive regulation of protein kinase B signaling	26/2049	120/18723	0.000482604227849476	0.00690318750844572	0.00540252624983729	CX3CL1/F7/FERMT2/HSP90AA1/OSBPL8/HSP90AB1/OSM/TGFB1/MEIS3/MET/TGFBR1/ENG/CSF3/IL26/IGFBP5/F3/TNFSF11/F10/GDF15/CHI3L1/MTDH/BAG4/STOX1/PTK2/CPNE1/GPX1	26	BP	upregulated
GO:0052547	regulation of peptidase activity	74/2049	461/18723	0.000468734827558604	0.00684124197100167	0.00535404684931509	PRSS22/ANOS1/DPEP1/BID/HGF/CD44/PSME4/NLE1/PTGS2/LAMP3/IGBP1/BIRC5/TFAP4/SERPIND1/PPM1F/TIMP3/MMP9/BIRC7/TIMP1/CTSH/RIPK2/BBC3/CAV1/DNAJB6/CASP2/PCOLCE/SERPINE1/GAPDH/COL7A1/F3/CCN2/WDR35/PI3/WFDC3/CSTL1/PCID2/IFI6/ADRM1/PRR7/AGT/SERPINE2/MYC/PML/ECM1/S100A8/HSPD1/AHSG/GPC3/SERPINH1/RPS3/S100A9/COL6A3/SPINK1/PTTG1/DLC1/C3P1/ANTXR1/CST1/SERPINB9/TRIAP1/UBE2O/F2R/TNFSF15/WFDC10B/BCAP31/NEK5/SERPINA…	74	BP	upregulated
GO:0055008	cardiac muscle tissue morphogenesis	16/2049	60/18723	0.000545351437361133	0.00738321945965842	0.00577820563186397	FOXC1/COL11A1/TGFB2/TGFB1/WNT2/TGFBR1/ENG/WNT5A/PROX1/DLL4/HEY2/S1PR1/CHD7/HEG1/FOXC2/RYR2	16	BP	upregulated
GO:0055037	recycling endosome	36/1865	195/19550	8.47966210040115e-05	0.00180616802738544	0.00142517829687444	ARHGAP44/BAIAP3/NISCH/CD22/ABCB11/PACSIN2/NDRG1/SLC1A1/PLEKHB2/STX12/VAMP8/OPTN/RAB17/RELCH/ABHD17C/SCAMP2/ACKR2/ANK2/MCOLN2/TNIK/LDLRAP1/MICALL2/ARF6/B2M/MYO5B/RAB8A/RAB4A/REP15/AKAP5/SLC9A9/CLN3/SLC30A10/ATG9A/ITSN1/ACKR1/C1orf210	36	CC	downregulated
GO:0055067	monovalent inorganic cation homeostasis	36/1779	151/18723	1.65699379293893e-07	2.64428592789838e-05	2.22676709717758e-05	PDK4/PDK2/ATP1A2/GRN/NEDD4L/SLC9A3/ATP1B3/SLC4A4/SLC9A1/SLC26A3/MAPK3/DMXL2/CA2/ATP5F1B/SCNN1A/SLC9A2/KCNJ2/SCN7A/CCDC115/SLC12A6/SLC4A10/AGTR1/ATP6V0D2/KCNMA1/ATP6V0D1/SCNN1G/SCNN1B/CA7/BCL2/DMXL1/AQP11/SLC9A9/CYP4F12/CHP1/CLN3/SLC26A6	36	BP	downregulated
GO:0055074	calcium ion homeostasis	75/1779	460/18723	2.31708188796507e-06	0.000233537463971216	0.000196663127554708	GIPR/ATP1A2/BAK1/CASR/HERPUD1/ATP2C2/ATP2B1/ATP2A3/SRI/SCGN/PSEN1/MCOLN1/PIK3CG/P2RX1/CCDC47/VDR/CNR1/CASQ2/FKBP1B/GOT1/GNA13/PTK2B/EDN3/SLC25A23/EDN2/APOE/TRPM4/P2RX4/CD36/CCL21/PLCE1/AFG3L2/CACNA1A/ACKR2/AGTR1/CAMK2D/ANK2/GPR174/CCL28/MCOLN2/CXCL13/NPTN/MS4A1/CXCR5/CAMK2N1/F2RL1/CACNB2/RIC3/GALR1/STIM1/TRPV3/PTGDR/LETM1/P2RY1/PRKCE/KCNK3/BCL2/CCL19/ADCY5/SLC35G1/CD19/CCL13/P2RY8/GRIN2A/P2RY4/CL…	75	BP	downregulated
GO:0055093	response to hyperoxia	9/2049	22/18723	0.000290766211324244	0.00481979226749107	0.00377203345730154	NOX1/POLB/DNMT3B/CAV1/COL1A1/PDGFRB/CDK4/PDPN/HDAC2	9	BP	upregulated
GO:0055094	response to lipoprotein particle	11/1779	34/18723	0.000200572516816997	0.00743412328460419	0.00626031434492984	CD9/CASR/SMPD3/ADTRP/TICAM1/APOE/PPARG/CD36/MIA3/MYD88/SREBF2	11	BP	downregulated
GO:0055117	regulation of cardiac muscle contraction	20/1779	77/18723	2.36305904746566e-05	0.00156043381927474	0.00131404953202083	ATP1A2/DSG2/PKP2/SRI/SLC9A1/CHGA/SMAD7/PIK3CG/CASQ2/FKBP1B/KCNJ2/AKAP9/TRPM4/DSC2/P2RX4/CAMK2D/ANK2/RNF207/CALM1/DMD	20	BP	downregulated
GO:0060037	pharyngeal system development	10/2049	26/18723	0.00024486348628649	0.00433509793472887	0.00339270523353658	ADGRF5/TGFB2/SIX4/BMP7/EYA1/TGFBR1/FOLR1/BMP4/SIX1/RIPPLY3	10	BP	upregulated
GO:0060070	canonical Wnt signaling pathway	52/2049	303/18723	0.000678595467825269	0.00873799083396853	0.00683846770692478	HECW1/ADGRA2/DKK3/WNK1/CDH3/NLE1/TCF7/GID8/EMD/PORCN/FZD3/TGFB1/PLEKHA4/CAV1/WNT2/SFRP4/COL1A1/FOLR1/PTK7/WNT5A/MAD2L2/TMEM9/SOX4/SOX9/YAP1/LEF1/LGR5/NKD1/NKD2/GPC3/LATS2/DAB2/DKK2/SHH/CTHRC1/DACT1/GPRC5B/CTNNB1/AXIN2/CDH2/PYGO1/RUVBL1/ATP6AP2/ZNRF3/ZNF703/MED12/AMER1/NOTUM/TMEM170B/CSNK1E/DDX3X/JRK	52	BP	upregulated
GO:0060071	Wnt signaling pathway, planar cell polarity pathway	17/2049	52/18723	2.2204518816926e-05	0.000815164666260645	0.000637958696909937	CELSR3/CELSR1/GPC4/FZD3/PLEKHA4/PTK7/WNT5A/NKD1/CELSR2/GPC3/DAB2/GRHL3/CTHRC1/DACT1/ZNRF3/MED12/SMURF1	17	BP	upregulated
GO:0060173	limb development	36/2049	172/18723	9.48213589579923e-05	0.00219127257018906	0.00171491902349619	DLX6/FERMT2/TULP3/ATRX/MAP3K20/TGFB2/SALL4/BMP7/RPGRIP1L/COMP/LMBR1/KAT2A/WNT5A/PRRX1/RDH10/TWIST1/SOX4/BMP4/SOX9/LEF1/CRABP2/GPC3/FREM2/SLC7A11/CACNA1C/FLVCR1/MSX1/SP8/SHH/CTNNB1/CHD7/SOX11/ZNRF3/CIBAR1/HDAC2/SP9	36	BP	upregulated
GO:0060326	cell chemotaxis	57/2049	310/18723	5.88487107759294e-05	0.00169860920116979	0.0013293541260914	CX3CL1/DPEP1/HGF/F7/WNK1/ELMO2/CXCL2/GSTP1/TGFB2/HSD3B7/PDGFB/FLT1/ABCC1/RPS19/MET/SERPINE1/LOX/PDGFRB/WNT5A/CCL20/CSF3R/PGF/TNFSF11/TREM1/CXCL6/FFAR2/KDR/LBP/IL6/LEF1/S100A8/ACKR3/VEGFC/EPHB1/FGF18/CXCL16/S100A9/CXCR1/CXCL3/CXCL1/NOD2/CXCL10/CXCL11/PTK2/CXCL8/S1PR1/FPR2/SAA1/ANO6/CXCR2/PDE4B/CXCL17/PPIA/C5AR1/ITGA1/PRSS56/LYN	57	BP	upregulated
GO:0060348	bone development	49/2049	205/18723	9.23407744967789e-08	1.08346508742887e-05	8.47934170766087e-06	MBTPS2/FOXC1/ATP6AP1/TULP3/SNX10/PLS3/PHEX/CCN4/COMP/SFRP4/ENG/KAT2A/COL1A1/RAB23/SRF/LOX/P3H1/MSX2/TNFSF11/TWIST1/BMP4/SOX9/CHSY1/SULF1/TP53/SERPINH1/GJA1/MMP16/FGF18/MMP14/STC1/MSX1/SLC9B2/FREM1/FBN1/NAB2/RPL13/AXIN2/ASXL1/SH3PXD2B/PTPN11/BGN/SPNS2/AMER1/NOTUM/COL27A1/ANXA6/TGM2/SP5	49	BP	upregulated
GO:0060349	bone morphogenesis	22/2049	93/18723	0.000357932705874406	0.00559234807298288	0.00437664589373432	FOXC1/COMP/SFRP4/COL1A1/RAB23/MSX2/TWIST1/BMP4/SOX9/CHSY1/SERPINH1/MMP16/FGF18/MMP14/STC1/MSX1/FREM1/NAB2/AXIN2/COL27A1/ANXA6/SP5	22	BP	upregulated
GO:0060415	muscle tissue morphogenesis	18/2049	70/18723	0.000409384944962122	0.00621441233495504	0.00486348164899645	FOXC1/COL11A1/TGFB2/TGFB1/WNT2/TGFBR1/ENG/WNT5A/PROX1/DLL4/HEY2/S1PR1/CHD7/EFEMP2/HEG1/FOXC2/ADARB1/RYR2	18	BP	upregulated
GO:0060419	heart growth	23/2049	104/18723	0.000737828253508136	0.00931469255061748	0.00728980213159604	FOXC1/FGF20/TP73/TGFB2/WNT2/TGFBR1/RGS4/PROX1/DUSP9/CCNB1/HEY2/AGT/YAP1/TENM4/GJA1/RUNX1/G6PD/CDK1/S1PR1/HEG1/FOXC2/WT1/MIR17HG	23	BP	upregulated
GO:0060425	lung morphogenesis	15/2049	50/18723	0.000199243914749519	0.00373754102150821	0.00292504925497644	TNC/CELSR1/CTSH/WNT2/PLOD3/SRF/RDH10/BMP4/SOX9/LIF/YAP1/SPRY1/SHH/CTNNB1/SOX11	15	BP	upregulated
GO:0060441	epithelial tube branching involved in lung morphogenesis	11/2049	29/18723	0.000139018086827472	0.00292916982949153	0.00229240722125806	TNC/CELSR1/CTSH/WNT2/RDH10/BMP4/SOX9/YAP1/SPRY1/SHH/CTNNB1	11	BP	upregulated
GO:0060485	mesenchyme development	65/2049	291/18723	1.39361314840382e-08	2.28178419479302e-06	1.7857546233173e-06	HGF/FOXC1/TCOF1/FERMT2/SEMA5B/TGFB2/SIX4/BMP7/FAM83D/RGCC/AMH/TGFB1/WNT2/EZH2/TGFBR1/ENG/COL1A1/FOLR1/PTK7/PDGFRB/WNT5A/MAD2L2/NRP2/PKD2/RDH10/TWIST1/SNAI1/BMP4/SOX9/IL1B/POLR1B/FOXA2/SIX1/SMO/LAMA5/TRIM28/LOXL2/HEY2/IL6/MYC/YAP1/LEF1/ZNF750/IL17RD/EDNRA/DAB2/PDPN/MSX1/HEYL/SPRY1/SHH/NOS3/NOLC1/CTNNB1/AXIN2/CDH2/FOXC2/SOX11/ZNF703/AMER1/WT1/S100A4/HDAC2/ANXA6/FOXD1	65	BP	upregulated
GO:0060513	prostatic bud formation	6/2049	10/18723	0.000242278936008338	0.00430206870348337	0.00336685611838543	BMP7/WNT5A/BMP4/SULF1/SHH/AR	6	BP	upregulated
GO:0060537	muscle tissue development	76/2049	403/18723	1.41132263084934e-06	0.000103439270176524	8.09529469841255e-05	ELN/FOXC1/YBX3/COL11A1/NEBL/FGF20/TP73/TGFB2/SIX4/BMP7/EMD/NPRL3/EYA1/TGFB1/CAV2/CAV1/WNT2/TGFBR1/ENG/KAT2A/SRF/LOX/PDGFRB/WNT5A/IGFBP5/RGS4/PROX1/PKD2/MSX2/TWIST1/BMP4/SOX9/GPCPD1/PRMT1/SIX1/SMO/DLL4/CCNB1/FHOD3/HEY2/AGT/YAP1/LEF1/DMRTA2/TENM4/HOMER1/GJA1/EPHB1/RUNX1/G6PD/MSX1/ADAMTS9/HEYL/SHH/EEF2/CTNNB1/CDK1/FOXN2/S1PR1/CHD7/EFEMP2/HEG1/CSRP2/FOXC2/SOX11/MSC/ZBTB18/GJC1/NEB/SRPK3/WT1/SGCZ/RYR2…	76	BP	upregulated
GO:0060541	respiratory system development	52/2049	203/18723	3.05364122443542e-09	8.30590413046435e-07	6.50031091268574e-07	TNC/FSTL3/CELSR1/TULP3/ADAMTS2/SIX4/PHEX/RPGRIP1L/CTSH/WNT2/PLOD3/PTK7/SRF/LOX/SPARC/PDGFRB/WNT5A/IGFBP5/PROX1/CCN2/RDH10/BMP4/SOX9/ELK1/SIX1/FGFRL1/LIF/LAMA5/CHI3L1/YAP1/LEF1/GPC3/SLC7A11/FGF18/MMP14/SIM2/PDPN/SPRY1/SHH/CTNNB1/CHD7/ASXL1/HEG1/SOX11/MSC/ALDH1A3/WT1/EIF4EBP1/MME/ADAMTSL2/MIR17HG/MMP12	52	BP	upregulated
GO:0060562	epithelial tube morphogenesis	76/2049	325/18723	8.84543855403045e-11	4.81191857339256e-08	3.76587139970158e-08	PLXND1/TNC/CELSR1/TULP3/TGFB2/CECR2/SIX4/SALL4/BMP7/CTSH/FZD3/EYA1/TGFB1/RASIP1/MET/WNT2/ENG/KAT2A/AREG/FOLR1/PTK7/SRF/WNT5A/PROX1/PKD2/MTHFD1L/RDH10/TWIST1/STIL/SOX4/BMP4/SOX9/SIX1/KDR/PODXL/SMO/DLL4/LAMA5/AHI1/AGT/MYC/YAP1/KIF20B/LEF1/LGR5/PML/ADAMTS16/GPC3/LCN2/ADAMTS12/EDNRA/MMP14/GRHL3/KIF26B/SPRY1/SHH/DLC1/CTHRC1/STOX1/CTNNB1/AR/CXCL10/RPS7/FOXC2/SOX11/CXCR2/PRKX/TACSTD2/MED12/WT1/COL4A1/RY…	76	BP	upregulated
GO:0060571	morphogenesis of an epithelial fold	10/2049	24/18723	0.000111041236081743	0.00247015151194479	0.00193317338809499	CECR2/BMP7/WNT2/WNT5A/RDH10/BMP4/SULF1/SHH/CTNNB1/AR	10	BP	upregulated
GO:0060572	morphogenesis of an epithelial bud	9/2049	16/18723	1.23387617325954e-05	0.000527393930056078	0.000412745495852007	BMP7/WNT2/WNT5A/RDH10/BMP4/SULF1/SHH/CTNNB1/AR	9	BP	upregulated
GO:0060601	lateral sprouting from an epithelium	7/2049	12/18723	8.94964575735666e-05	0.00216820567660009	0.0016968665661402	CELSR1/BMP7/WNT5A/BMP4/SULF1/SHH/AR	7	BP	upregulated
GO:0060602	branch elongation of an epithelium	11/2049	18/18723	4.0196150455204e-07	3.75834006756157e-05	2.94132686472372e-05	TNC/SIX4/AREG/WNT5A/RDH10/BMP4/SOX9/SIX1/YAP1/SPRY1/SHH	11	BP	upregulated
GO:0060606	tube closure	22/2049	89/18723	0.000183041203161783	0.00355622909000035	0.00278315212873128	CELSR1/TULP3/TGFB2/CECR2/SALL4/FZD3/TGFB1/KAT2A/FOLR1/PTK7/WNT5A/MTHFD1L/TWIST1/STIL/BMP4/KIF20B/GRHL3/DLC1/CTHRC1/RPS7/MED12/TRIM71	22	BP	upregulated
GO:0060675	ureteric bud morphogenesis	18/2049	62/18723	7.65410474996367e-05	0.00198463134455852	0.00155319885518239	SIX4/EYA1/PKD2/BMP4/SOX9/SIX1/SMO/LAMA5/AGT/MYC/ADAMTS16/GPC3/KIF26B/SHH/CTNNB1/TACSTD2/WT1/FOXD1	18	BP	upregulated
GO:0060688	regulation of morphogenesis of a branching structure	15/2049	50/18723	0.000199243914749519	0.00373754102150821	0.00292504925497644	HGF/SIX4/BMP7/WNT2/WNT5A/BMP4/SOX9/SIX1/SMO/AGT/SULF1/SHH/CTNNB1/AR/TACSTD2	15	BP	upregulated
GO:0060707	trophoblast giant cell differentiation	7/2049	13/18723	0.00017555360763518	0.00343304832708797	0.00268674922727526	PRDM1/MDFI/SNAI1/LIF/PLK4/E2F7/SOCS3	7	BP	upregulated
GO:0060840	artery development	31/2049	100/18723	4.43722909743325e-08	6.15293984966123e-06	4.81537246537131e-06	PLXND1/ADAMTS6/FOXC1/PRDM1/ADGRF5/TGFB2/NPRL3/EYA1/COMP/TGFBR1/ENG/FOLR1/SRF/LOX/PDGFRB/PRRX1/PROX1/PKD2/SOX4/BMP4/SIX1/DLL4/LOXL1/HEY2/FKBP10/ADAMTS9/SHH/CHD7/EFEMP2/FOXC2/GJA5	31	BP	upregulated
GO:0060993	kidney morphogenesis	25/2049	93/18723	1.48885667204196e-05	0.00061022728256843	0.000477571977931844	SIX4/BMP7/EYA1/PDGFRB/PKD2/SOX4/BMP4/SOX9/SIX1/LIF/SMO/LAMA5/AHI1/AGT/MYC/ADAMTS16/GPC3/KIF26B/SHH/CTNNB1/ASXL1/PRKX/TACSTD2/WT1/FOXD1	25	BP	upregulated
GO:0061005	cell differentiation involved in kidney development	16/2049	57/18723	0.000289823278464633	0.00481979226749107	0.00377203345730154	PDGFB/MMP9/BMP4/LIF/PODXL/SMO/YAP1/SHH/CTNNB1/ASXL1/LAMB2/CD34/FOXC2/PRKX/AMER1/WT1	16	BP	upregulated
GO:0061029	eyelid development in camera-type eye	6/2049	11/18723	0.000483577547833686	0.00690318750844572	0.00540252624983729	SRF/INHBA/TWIST1/GRHL3/SOX11/HDAC2	6	BP	upregulated
GO:0061041	regulation of wound healing	31/2049	134/18723	3.97112179989546e-05	0.00124017637002242	0.000970578502362397	TNFRSF12A/F7/FERMT2/FAP/XBP1/PDGFB/PLAT/CCN4/CAV1/SERPINE1/F3/PLAU/FOXA2/SERPINE2/DUOX1/DUOX2/GJA1/CLDN1/NOS3/PTK2/FGA/FGB/REG3A/CD34/FOXC2/ANO6/THBD/F2/F2R/TAFA5/EPPK1	31	BP	upregulated
GO:0061138	morphogenesis of a branching epithelium	47/2049	182/18723	1.31102040627647e-08	2.24147031747383e-06	1.75420444737564e-06	PLXND1/HGF/TNC/CELSR1/SIX4/BMP7/CTSH/EYA1/RASIP1/MET/WNT2/ENG/AREG/SRF/WNT5A/PLXNA1/PROX1/PKD2/RDH10/BMP4/SOX9/SIX1/KDR/SMO/DLL4/LAMA5/AGT/MYC/SULF1/YAP1/LEF1/PML/ADAMTS16/GPC3/EDNRA/MMP14/SPRY1/SHH/CTNNB1/AR/FOXC2/TACSTD2/SOCS3/WT1/COL4A1/TGM2/FOXD1	47	BP	upregulated
GO:0061178	regulation of insulin secretion involved in cellular response to glucose stimulus	17/1779	64/18723	6.98508076876798e-05	0.00361525126275424	0.00304442211600357	BAD/BAIAP3/SRI/PPARD/HMGCR/GCG/FKBP1B/TRPM4/SIDT2/ADRA2A/TIAM1/CAMK2N1/PRKCE/C2CD2L/ADCY5/C1QTNF12/RFX6	17	BP	downregulated
GO:0061326	renal tubule development	24/2049	94/18723	5.46408626681044e-05	0.00160741918131303	0.00125798760513328	SIX4/EYA1/PKD2/BMP4/SOX9/SIX1/LIF/SMO/LAMA5/AHI1/AGT/MYC/YAP1/LGR5/ADAMTS16/GPC3/KIF26B/HEYL/SHH/CTNNB1/TACSTD2/WT1/COL4A1/FOXD1	24	BP	upregulated
GO:0061333	renal tubule morphogenesis	21/2049	75/18723	3.63045561327502e-05	0.00115556629733179	0.000904361535468117	SIX4/EYA1/PKD2/BMP4/SOX9/SIX1/SMO/LAMA5/AHI1/AGT/MYC/LGR5/ADAMTS16/GPC3/KIF26B/SHH/CTNNB1/TACSTD2/WT1/COL4A1/FOXD1	21	BP	upregulated
GO:0061448	connective tissue development	64/2049	252/18723	7.06491172765492e-11	4.22764317782871e-08	3.30860971329861e-08	TNMD/CD44/COL11A1/DGAT2/HYAL2/XBP1/PDGFB/BMP7/TIMP1/CCN4/TGFB1/COMP/ITGB8/TGFBR1/KAT2A/COL1A1/MGP/IL17F/SRF/LOX/PDGFRB/WNT5A/PRRX1/KLF7/CCN2/TGFBI/SNAI1/BMP4/SOX9/COL5A1/CHSY1/MATN3/CHI3L1/LOXL2/CDK4/ADAMTS7/SULF1/LUM/ECM1/CTSK/SERPINH1/MKX/ADAMTS12/FGF18/PAXIP1/STC1/RUNX1/MSX1/CTNNB1/AXIN2/CD34/SH3PXD2B/PLAAT3/FOXC2/PTPN11/CREB3L2/BGN/BMP8A/AMER1/WT1/COL27A1/ANXA6/SELENOM/FOXD1	64	BP	upregulated
GO:0061458	reproductive system development	91/2049	427/18723	2.56941539239274e-10	9.62999337110072e-08	7.53656074233519e-08	ZFX/TNC/FOXC1/PRDM1/YBX3/FSTL3/PTGS2/ATRX/TESC/ICAM1/TYRO3/COL9A3/TGFB2/HSP90AB1/PATZ1/PDGFB/SIX4/BMP7/AMH/ITGB8/WNT2/DNAJB6/CASP2/NUDT1/TGFBR1/CCND1/NUP107/MDFI/PCDH12/PDGFRB/STC2/WNT5A/WDR77/PKD2/SPP1/RDH10/KIF18A/INHBA/PRDX4/SNAI1/EREG/BMP4/SOX9/EIF2S2/LIF/VGF/DNAAF11/TAF4/TRIM28/FST/ADAM19/HEY2/SERPINE2/CTSV/SULF1/LEF1/BRCA2/PLK4/VASH2/ETNK2/NSDHL/GAS2/DHX37/GJA1/MMP14/STC1/TPPP3/CCNF/INHBB/C…	91	BP	upregulated
GO:0061695	transferase complex, transferring phosphorus-containing groups	47/2124	239/19550	3.96743412446914e-05	0.00153407452812807	0.00132247804148971	LAS1L/PIK3C2A/PHKA1/POLR1A/POLR3H/POLA1/PRPS2/CCNP/POLR1F/POLD2/TGFBR1/KAT2A/CCND1/GTF2H3/MCM3/POLR3G/MAD2L2/PIK3R3/POLR1G/CDK2/CKS2/POLR1B/TAF4/CCNB1/CDK4/POLR1E/POLR2D/TAF1/PRPS1/POLE3/PFKM/CCNO/CCNF/NEK10/IRS1/CDK1/GTF2H2C/SOCS3/SOCS1/TAF9B/TCEA1/GTF2F2/SUPT3H/TRRAP/MYO6/CCNI2/GTF2H5	47	CC	upregulated
GO:0062012	regulation of small molecule metabolic process	68/1779	334/18723	1.0817106224528e-09	3.10721376299565e-07	2.61660106357529e-07	BAD/PDK4/PDK2/IGF1/NR1H3/GUCA2B/SPHK2/RORA/ACADVL/ABCB11/ACACB/CEACAM1/SLC4A4/PSEN1/PRKAG2/PPARGC1A/LPCAT3/PPARD/BMP5/KAT2B/CLCN2/GCG/ACADM/CNR1/PTK2B/EPHX2/PFKFB2/CLYBL/BMP2/CBFA2T3/APOE/FMO5/PPARG/APPL2/ETFBKMT/NCOR1/WDTC1/RORC/ARNT/DGKQ/BMP6/KIT/LDLRAP1/SLC45A3/CDA/PINK1/GFI1/FABP1/FABP5/SLC27A4/GPT/P2RY1/INSR/PRKCE/PDZD3/ARV1/ZBTB7A/C1QTNF12/ENTPD5/SIRT7/CLN3/AKR1C3/GUCA2A/AVPR1B/COX2/PPP1CB/…	68	BP	downregulated
GO:0062023	collagen-containing extracellular matrix	123/2124	425/19550	2.99229053810414e-25	2.08263421452048e-22	1.79537432286248e-22	VCAN/TNC/LTBP1/ELN/F7/COL11A1/CDON/PKM/GPC4/COL5A3/ADAMTS2/MMP2/ICAM1/ANGPT2/COL9A3/TGFB2/LGALS1/TIMP3/PDGFB/MMP9/BMP7/MXRA5/TIMP1/SRPX2/CTSH/TGFB1/COMP/WNT2/PCOLCE/SERPINE1/PLOD3/AEBP1/COL1A1/SOD3/VWF/MGP/COL12A1/COL9A1/LAMA4/SPARC/WNT5A/COL7A1/NID1/MFAP2/P3H1/F3/CCN2/LTBP2/TGFBI/COL10A1/LOXL1/PXDN/GDF15/COL5A1/LAMA5/MATN3/LOXL2/COL4A2/ADAM19/AGT/LAMC1/SERPINE2/ANGPTL2/SULF1/LUM/MFGE8/FCN3/ECM1/…	123	CC	upregulated
GO:0070069	cytochrome complex	15/1865	42/19550	3.80431023207001e-06	0.000191142839262111	0.000150823523608519	UQCRC1/COX7C/COX4I1/COX5B/UQCRC2/COX6B2/C15orf48/UQCRFS1/COX5A/UQCR10/COX2/CYTB/COX1/COX3/MTCO2P12	15	CC	downregulated
GO:0070141	response to UV-A	7/2049	14/18723	0.000317931308665575	0.0051280349085035	0.00401326824302211	MMP2/MMP9/TIMP1/CCND1/MMP3/MME/MMP1	7	BP	upregulated
GO:0070160	tight junction	27/1865	129/19550	7.23684317764652e-05	0.00159460096224694	0.00125823879567793	AOC1/PRKCZ/PALS1/MAGI3/EPB41L4B/VAPA/TJP3/SIPA1L3/CYTH1/FRMD4B/ARHGEF2/EPCAM/VASP/APC/MARVELD3/CGN/ILDR1/JAM2/CLDN8/JAML/FZD5/MICALL2/PDCD6IP/SYNPO/CLDN7/CCDC85C/CLDN23	27	CC	downregulated
GO:0070198	protein localization to chromosome, telomeric region	11/2049	29/18723	0.000139018086827472	0.00292916982949153	0.00229240722125806	ATRX/CCT4/POT1/GNL3L/DKC1/CCT7/BRCA2/CCT6A/CCT3/CCT2/ATR	11	BP	upregulated
GO:0070200	establishment of protein localization to telomere	8/2049	16/18723	0.000116172496771555	0.0025464330427875	0.00199287232749817	CCT4/POT1/DKC1/CCT7/BRCA2/CCT6A/CCT3/CCT2	8	BP	upregulated
GO:0070203	regulation of establishment of protein localization to telomere	6/2049	11/18723	0.000483577547833686	0.00690318750844572	0.00540252624983729	CCT4/DKC1/CCT7/CCT6A/CCT3/CCT2	6	BP	upregulated
GO:0070371	ERK1 and ERK2 cascade	56/2049	330/18723	0.000573620926013175	0.00762106143577035	0.00596434392199238	CX3CL1/CD44/ATP6AP1/FERMT2/FGF20/GSTP1/ICAM1/TIMP3/PDGFB/FAM83D/CTSH/RIPK2/TGFB1/GRB10/IL26/PDGFRB/CCL20/CCN2/FGF23/TNFSF11/DUSP4/BMP4/SOX9/IL1B/KDR/LIF/DUSP9/CHI3L1/DSTYK/AGT/MYC/DUSP10/ACKR3/APIP/DRD2/EPHB1/FGF18/FGFR4/FGF19/NEK10/SPRY1/NOD2/CDK1/CAVIN3/FPR2/FGA/FGB/PTPN11/OXTR/F2R/IQGAP3/SPRY4/CXCL17/ALKAL1/C5AR1/LYN	56	BP	upregulated
GO:0070382	exocytic vesicle	39/1865	224/19550	0.000162079865273585	0.00273008889418015	0.00215420901130432	ABCC8/IGF1/SYT13/SLC18A1/SNAP91/RAB27A/ATP2B1/PSEN1/WDR7/TRIM9/SYTL4/DMXL2/SH3GL2/SYT10/STX12/SLC17A5/GIPC1/RNF112/SYTL2/VAMP1/MCTP2/KIRREL3/DOC2A/RAB3C/TPRG1L/ATP6V0D1/VDAC2/SLC18A2/RAB8A/RAB26/RAB4A/RAB3B/CLTB/STX19/SLC17A8/GRIN2A/CLN3/SLC6A9/CALM1	39	CC	downregulated
GO:0070469	respirasome	30/1865	100/19550	7.40617933202861e-09	1.30295839172781e-06	1.02811476754406e-06	UQCRC1/NDUFC1/SDHB/NDUFB3/COX7C/NDUFA5/NDUFA10/COX4I1/NDUFA2/COX5B/UQCRC2/NDUFB10/NDUFS2/COX6B2/NDUFS4/C15orf48/NDUFV1/UQCRFS1/CYCS/COX5A/NDUFB1/UQCR10/COX2/CYTB/ND5/COX1/ND3/ND4/COX3/MTCO2P12	30	CC	downregulated
GO:0070482	response to oxygen levels	72/2049	347/18723	5.94321729051325e-08	7.50904716904476e-06	5.876680068794e-06	NOX1/F7/PDK3/FUNDC1/POLB/ATP6AP1/PTGS2/NOX4/MMP2/DNMT3B/NOS1/ICAM1/ANGPT2/TGFB2/BMP7/TM9SF4/E2F1/AHCY/SUV39H1/PGK1/RGCC/PLAT/NAMPT/CAV1/CHCHD2/TBL2/CA9/COL1A1/SOD3/P2RX3/SLC11A2/SRF/SLC29A1/PDGFRB/STC2/REG1A/CCN2/PGF/TWIST1/PLAU/LOXL2/CCNB1/CDK4/SLC2A8/MYC/PML/TP53/HSPD1/LCN2/DRD2/VEGFC/EDNRA/MMP14/ALAS2/STC1/PDPN/ITGA2/STOX1/HSP90B1/DDIT4/MECP2/PLK3/CD34/APOLD1/OXTR/ASCL2/IRAK1/EIF4EBP1/LONP1/HD…	72	BP	upregulated
GO:0070849	response to epidermal growth factor	14/2049	49/18723	0.00056098755138484	0.00750995415545164	0.00587738988840493	FOXC1/GSTP1/CAD/COL1A1/PLCG1/SOX9/ID1/PTPN12/BAG4/MCM7/MARS1/SYAP1/PTPN11/TDGF1	14	BP	upregulated
GO:0070997	neuron death	60/2049	361/18723	0.000643022804879087	0.00836488796607925	0.00654647244601158	CX3CL1/BID/POLB/FGF20/AARS1/TYRO3/TGFB2/HSP90AB1/SIX4/MYBL2/ADNP/NAMPT/CASP2/CSF3/WFS1/GAPDH/NCOA7/WNT5A/RAB29/KIF14/SET/CIT/ELK1/SIX1/ATF4/NES/SRPK2/FAIM2/STXBP1/TP53/HSPD1/NONO/SIGMAR1/LCN2/SLC7A11/SLC25A27/EPHB1/G6PD/FOXQ1/CTNNB1/DDIT4/MECP2/UBE2V2/BCL2L1/CEBPB/CD34/BDNF/F2R/ZNF746/TBK1/BACE1/RILPL1/XRCC2/ADARB1/C5AR1/DIO3/RACK1/ITGA1/GPX1/GRIN2B	60	BP	upregulated
GO:0071103	DNA conformation change	57/2049	290/18723	7.96348551310385e-06	0.000381227978483308	0.000298354080402518	NCAPD2/DDX11/RFC2/POLQ/PSME4/MCM2/KAT6A/ATRX/RAD54L/SRPK1/SUV39H1/MCM4/GRWD1/SSBP1/TWNK/MCM3/ASCC3/SET/SOX9/POT1/TOP2A/IGHMBP2/RFC3/CCNB1/DSCC1/HMGA1/DNA2/TP53/CDCA5/NCAPG2/NCAPD3/UBN2/RECQL4/RFC4/RAD54L2/MCM7/NAV2/CDK1/CHD7/PHF8/BANF1/RUVBL1/BEND3/NPM1/TOP1MT/ERCC6L/NAP1L1/CENPP/GTF2F2/H3C12/RAD54B/CENPW/H3C14/DDX3X/TSPY26P/H2BC17/H4C9	57	BP	upregulated
GO:0071162	CMG complex	6/2124	10/19550	0.00023266712206426	0.006477452678269	0.00558401092954224	MCM2/GINS1/MCM4/MCM3/GINS4/MCM7	6	CC	upregulated
GO:0071214	cellular response to abiotic stimulus	58/2049	331/18723	0.000197687727491842	0.00373754102150821	0.00292504925497644	NOX1/YBX3/TMEM161A/CNN2/HYAL2/NEDD4/PTGS2/NOX4/MMP2/MAP3K20/MMP9/TIMP1/PIEZO1/RP1/NAMPT/CASP2/ENG/COL1A1/TMEM109/ASIC1/RAD51AP1/ECT2/PKD2/TNFRSF8/SOX9/IL1B/ELK1/ATF4/HABP4/FIGNL1/AGT/NMT1/MYC/MMP7/YAP1/TP53/TAF1/CHEK1/MMP3/MKX/GJA1/GRM1/CUL4B/CDC25A/ITGA2/TRIAP1/LRRC8E/BCL2L1/ATR/AURKB/PTPN11/NPM1/CHEK2/SLC38A3/MME/MMP1/DDX3X/GTF2H5	58	BP	upregulated
GO:0071353	cellular response to interleukin-4	11/2049	33/18723	0.000514326473581415	0.00704285953755421	0.0055118354352974	MCM2/TCF7/RPLP0/HSP90AB1/XBP1/CDK4/LEF1/PML/IL24/FASN/IMPDH2	11	BP	upregulated
GO:0071364	cellular response to epidermal growth factor stimulus	14/2049	45/18723	0.000210954438677153	0.0039203458417518	0.00306811473577853	FOXC1/GSTP1/CAD/COL1A1/PLCG1/SOX9/ID1/PTPN12/BAG4/MCM7/MARS1/SYAP1/PTPN11/TDGF1	14	BP	upregulated
GO:0071383	cellular response to steroid hormone stimulus	36/1779	204/18723	0.000199419120680663	0.00743412328460419	0.00626031434492984	RNF14/ISL1/ATP1A2/FECH/PLPP1/ATP2B1/PIAS2/SOX10/SFRP1/ZMIZ1/ADTRP/PPARD/NR3C1/FOXP1/HDAC1/PADI2/ARID1A/KLF9/CRY2/PCK1/WBP2/ESR2/NCOR1/NR3C2/BCL2L11/PPARGC1B/FBXO32/SCNN1G/FAM107A/SCNN1B/PAQR8/ZBTB7A/RXRA/AKR1C3/ND3/NCOA4	36	BP	downregulated
GO:0071492	cellular response to UV-A	6/2049	11/18723	0.000483577547833686	0.00690318750844572	0.00540252624983729	MMP2/MMP9/TIMP1/MMP3/MME/MMP1	6	BP	upregulated
GO:0071496	cellular response to external stimulus	57/2049	320/18723	0.000143290469292666	0.00300859708156951	0.00235456804388945	LAMP2/CYP24A1/TNC/EIF2AK2/CNN2/PTGS2/NUAK1/GSTP1/GCN1/ICAM1/COMT/XBP1/ADNP/PHEX/NPRL3/PIEZO1/NAMPT/CASP2/NUDT1/TBL2/ENG/COL1A1/HSPA8/FOLR1/SRF/FGF23/TNFRSF8/SOX9/IL1B/FOXA2/ATF4/HABP4/MYBBP1A/STK26/AGT/CTSV/MMP7/ASGR1/TP53/LCN2/SESN3/FADS1/CHEK1/MKX/GJA1/INHBB/DAPL1/ITGA2/MARS1/KICS2/BRSK2/LPL/FOSL1/PTPN11/SLC38A3/WDR45/LYN	57	BP	upregulated
GO:0071559	response to transforming growth factor beta	56/2049	256/18723	2.86148003226001e-07	2.90221974797355e-05	2.27131572944243e-05	STRAP/LTBP1/DKK3/HYAL2/FERMT2/NOX4/TGFB2/HSP90AB1/C20orf27/MXRA5/TGFB1/ITGB8/CAV2/CAV1/WNT2/TGFBR1/ENG/COL1A1/FOLR1/IL17F/LOX/WNT5A/ONECUT2/LTBP2/PMEPA1/USP9X/SOX9/ID1/GDF15/COL4A2/SKIL/LRRC32/PML/TP53/IL17RD/DUSP15/LATS2/DAB2/CLDN1/SPRY1/COL1A2/HTRA1/FBN1/FNTA/COL3A1/ADAM9/PTK2/LIMS1/HTRA3/SOX11/CDH5/ZNF703/HDAC2/ADAMTSL2/SMURF1/MIR17HG	56	BP	upregulated
GO:0071560	cellular response to transforming growth factor beta stimulus	55/2049	250/18723	2.99688921703869e-07	2.98889751245992e-05	2.33915089940441e-05	STRAP/LTBP1/DKK3/HYAL2/FERMT2/NOX4/TGFB2/HSP90AB1/C20orf27/TGFB1/ITGB8/CAV2/CAV1/WNT2/TGFBR1/ENG/COL1A1/FOLR1/IL17F/LOX/WNT5A/ONECUT2/LTBP2/PMEPA1/USP9X/SOX9/ID1/GDF15/COL4A2/SKIL/LRRC32/PML/TP53/IL17RD/DUSP15/LATS2/DAB2/CLDN1/SPRY1/COL1A2/HTRA1/FBN1/FNTA/COL3A1/ADAM9/PTK2/LIMS1/HTRA3/SOX11/CDH5/ZNF703/HDAC2/ADAMTSL2/SMURF1/MIR17HG	55	BP	upregulated
GO:0071604	transforming growth factor beta production	13/2049	43/18723	0.000481504546788118	0.00690318750844572	0.00540252624983729	CX3CL1/LTBP1/CDH3/PTGS2/TGFB2/HSP90AB1/LAPTM4B/ITGB8/CD46/LRRC32/LUM/CD34/ATP6AP2	13	BP	upregulated
GO:0071634	regulation of transforming growth factor beta production	13/2049	41/18723	0.000285842124784459	0.00481979226749107	0.00377203345730154	CX3CL1/LTBP1/CDH3/PTGS2/TGFB2/HSP90AB1/LAPTM4B/ITGB8/CD46/LRRC32/LUM/CD34/ATP6AP2	13	BP	upregulated
GO:0071674	mononuclear cell migration	35/1779	196/18723	0.000191759729311948	0.00734439763264762	0.00618475590117695	ITGAL/CDC42/TBX21/MADCAM1/MAPK3/PYCARD/PIK3CG/WASL/DOCK8/ADTRP/BMP5/PADI2/DUSP1/PTK2B/TRPM4/LGALS3/CCL21/ITGB7/GPR15/MIA3/JAM2/CXCL13/NBL1/MICOS10-NBL1/JAML/IL6R/LGALS9/GCSAML/PDGFD/CCL19/CCL13/GAS6/C10orf99/S100A14/CCL23	35	BP	downregulated
GO:0071692	protein localization to extracellular region	65/1779	368/18723	6.6937172859736e-07	8.73986495634508e-05	7.35988627902743e-05	BAD/ABCC8/BAIAP3/GIPR/ISL1/IGF1/NR1H3/CASR/SEL1L/LLGL2/SRI/PIK3C3/EZR/PCSK5/CHGA/SYTL4/NAGPA/SFRP1/EXPH5/ADTRP/PPARD/HMGCR/STEAP3/GCG/HDAC1/CNR1/FKBP1B/ACVR1C/PFKFB2/APOE/TRPM4/RSAD2/BLK/HADH/PFKL/GOLPH3L/CAMK2G/TCF7L2/SIDT2/MIA2/ADRA2A/RAB3C/BMP6/MIA3/TIAM1/KCNB1/NBL1/MICOS10-NBL1/CAMK2N1/F2RL1/ARF6/TVP23A/RAB8A/RAB3B/PRKCE/KRT20/SCG2/C2CD2L/ADCY5/RIMS2/UCN3/C1QTNF12/RFX6/MYO18A/CD2AP	65	BP	downregulated
GO:0071772	response to BMP	33/2049	165/18723	0.000435597941121751	0.00650029446302384	0.00508721680023802	TNMD/FSTL3/TGFB2/BMP7/TGFB1/COMP/SFRP4/ENG/WNT5A/USP9X/BMP4/SOX9/GDF15/FST/KCP/ADAMTS7/SKIL/SULF1/LEF1/GPC3/ADAMTS12/MSX1/FSTL1/HEYL/HTRA1/FBN1/HTRA3/UBE2O/SOX11/CDH5/BMP8A/SMURF1/FOXD1	33	BP	upregulated
GO:0071773	cellular response to BMP stimulus	33/2049	165/18723	0.000435597941121751	0.00650029446302384	0.00508721680023802	TNMD/FSTL3/TGFB2/BMP7/TGFB1/COMP/SFRP4/ENG/WNT5A/USP9X/BMP4/SOX9/GDF15/FST/KCP/ADAMTS7/SKIL/SULF1/LEF1/GPC3/ADAMTS12/MSX1/FSTL1/HEYL/HTRA1/FBN1/HTRA3/UBE2O/SOX11/CDH5/BMP8A/SMURF1/FOXD1	33	BP	upregulated
GO:0071774	response to fibroblast growth factor	27/2049	120/18723	0.000198867472787523	0.00373754102150821	0.00292504925497644	CD44/TNC/HYAL2/FGF20/COL1A1/WNT5A/FGF12/CCN2/FGF23/ELK1/FGFRL1/DLL4/DSTYK/SULF1/FGF18/FGFR4/FGF19/SPRY1/CTNNB1/CXCL8/SHCBP1/APLN/PTPN11/SHISA2/SPRY4/TRIM71/TDGF1	27	BP	upregulated
GO:0071826	ribonucleoprotein complex subunit organization	46/2049	227/18723	2.60826451453184e-05	0.000918109109115209	0.000718524385458339	STRAP/GEMIN8/NLE1/HSP90AA1/GEMIN5/NUFIP1/RPS5/RPLP0/SRPK1/HSP90AB1/PRPF6/ZFAND1/EIF3E/RPS19/EIF3B/BRIX1/RPS15/AGO2/SNRPD2/SNRPB/EIF2S2/EIF2S3/AAR2/SRPK2/TGS1/DENR/DYRK3/POLR2D/RPL10/EIF3H/RPS14/ZRSR2/KIF5B/ATR/RUVBL1/RRS1/GEMIN4/EIF2S3B/SRPK3/RPF2/RNU5F-1/RNU5D-1/RNU4-1/RPLP0P6/PRKDC/BOP1	46	BP	upregulated
GO:0071897	DNA biosynthetic process	39/2049	180/18723	2.18926125965321e-05	0.000808675270232395	0.000632880009369534	HGF/RFC2/POLQ/POLB/HSP90AA1/HSP90AB1/PDGFB/POLA1/RGCC/DNAJC2/POLD2/LOX/PDGFRB/CCT4/NEK2/CCN2/HROB/POT1/GNL3L/DKC1/RFC3/NAT10/CCT7/DSCC1/MYC/TP53/DTL/NHP2/CCT6A/POLE3/GJA1/FGFR4/CCT3/RFC4/CCT2/CTNNB1/ATR/AURKB/DACH1	39	BP	upregulated
GO:0072001	renal system development	68/2049	302/18723	4.59243990393389e-09	1.0178207550052e-06	7.96560044156018e-07	PLXND1/ADAMTS6/FOXC1/PRDM1/HYAL2/FSTL3/NLE1/TP73/ARG2/ANGPT2/TGFB2/PDGFB/SIX4/MMP9/BMP7/RPGRIP1L/CTSH/EYA1/C1GALT1/TGFBR1/WFS1/NUP107/PTK7/PDGFRB/WNT5A/NID1/PROX1/PKD2/RDH10/KCNJ8/SOX4/BMP4/SOX9/SIX1/PPAT/LIF/PODXL/SMO/LAMA5/AHI1/AGT/MYC/SULF1/YAP1/LGR5/ADAMTS16/GPC3/FREM2/KIF26B/HEYL/SPRY1/SHH/FBN1/CTNNB1/PYGO1/ASXL1/LAMB2/CD34/FOXC2/SOX11/CXCR2/PRKX/TACSTD2/AMER1/WT1/COL4A1/MME/FOXD1	68	BP	upregulated
GO:0072006	nephron development	35/2049	142/18723	2.888141197517e-06	0.000181797372070081	0.00014227703847801	FOXC1/ANGPT2/PDGFB/SIX4/BMP7/EYA1/NUP107/PDGFRB/NID1/PKD2/BMP4/SOX9/SIX1/LIF/PODXL/SMO/LAMA5/AHI1/AGT/MYC/SULF1/YAP1/ADAMTS16/GPC3/KIF26B/HEYL/SHH/CTNNB1/ASXL1/LAMB2/CD34/FOXC2/TACSTD2/WT1/FOXD1	35	BP	upregulated
GO:0072009	nephron epithelium development	28/2049	109/18723	1.20007714715184e-05	0.000524439956700012	0.000410433677061349	FOXC1/SIX4/EYA1/PKD2/BMP4/SOX9/SIX1/LIF/PODXL/SMO/LAMA5/AHI1/AGT/MYC/YAP1/ADAMTS16/GPC3/KIF26B/HEYL/SHH/CTNNB1/ASXL1/LAMB2/CD34/FOXC2/TACSTD2/WT1/FOXD1	28	BP	upregulated
GO:0072028	nephron morphogenesis	22/2049	76/18723	1.3406264106529e-05	0.000564951298686405	0.000442138391474778	SIX4/BMP7/EYA1/PDGFRB/PKD2/BMP4/SOX9/SIX1/LIF/SMO/LAMA5/AHI1/AGT/MYC/ADAMTS16/GPC3/KIF26B/SHH/CTNNB1/TACSTD2/WT1/FOXD1	22	BP	upregulated
GO:0072073	kidney epithelium development	32/2049	136/18723	2.09412896381282e-05	0.000783204232465995	0.000612946036842318	FOXC1/ARG2/SIX4/BMP7/EYA1/PKD2/BMP4/SOX9/SIX1/LIF/PODXL/SMO/LAMA5/AHI1/AGT/MYC/YAP1/ADAMTS16/GPC3/KIF26B/HEYL/SPRY1/SHH/CTNNB1/ASXL1/LAMB2/CD34/FOXC2/CXCR2/TACSTD2/WT1/FOXD1	32	BP	upregulated
GO:0072074	kidney mesenchyme development	11/2049	19/18723	8.59855557085104e-07	7.0484597994483e-05	5.51621827465267e-05	SIX4/BMP7/PDGFRB/PKD2/BMP4/SIX1/MYC/SHH/AMER1/WT1/FOXD1	11	BP	upregulated
GO:0072075	metanephric mesenchyme development	8/2049	15/18723	6.42556292520754e-05	0.00175378059707998	0.00137253199345778	SIX4/BMP7/PDGFRB/PKD2/SIX1/MYC/SHH/WT1	8	BP	upregulated
GO:0072078	nephron tubule morphogenesis	19/2049	71/18723	0.000162845213117723	0.00325552941354711	0.0025478205672796	SIX4/EYA1/PKD2/BMP4/SOX9/SIX1/SMO/LAMA5/AHI1/AGT/MYC/ADAMTS16/GPC3/KIF26B/SHH/CTNNB1/TACSTD2/WT1/FOXD1	19	BP	upregulated
GO:0072080	nephron tubule development	22/2049	91/18723	0.000257716778073701	0.00449696358034551	0.00351938343810814	SIX4/EYA1/PKD2/BMP4/SOX9/SIX1/LIF/SMO/LAMA5/AHI1/AGT/MYC/YAP1/ADAMTS16/GPC3/KIF26B/HEYL/SHH/CTNNB1/TACSTD2/WT1/FOXD1	22	BP	upregulated
GO:0072088	nephron epithelium morphogenesis	20/2049	73/18723	7.73607549862482e-05	0.00198681011947515	0.00155490399337618	SIX4/EYA1/PKD2/BMP4/SOX9/SIX1/LIF/SMO/LAMA5/AHI1/AGT/MYC/ADAMTS16/GPC3/KIF26B/SHH/CTNNB1/TACSTD2/WT1/FOXD1	20	BP	upregulated
GO:0072132	mesenchyme morphogenesis	16/2049	52/18723	8.81129703102648e-05	0.00216820567660009	0.0016968665661402	FOXC1/TGFB2/BMP7/TGFBR1/ENG/WNT5A/TWIST1/SNAI1/SOX9/HEY2/MYC/LEF1/MSX1/HEYL/NOS3/FOXC2	16	BP	upregulated
GO:0072163	mesonephric epithelium development	23/2049	92/18723	0.000109735920702906	0.0024593998108097	0.00192475896395517	FOXC1/ARG2/SIX4/BMP7/EYA1/PKD2/BMP4/SOX9/SIX1/SMO/LAMA5/AGT/MYC/ADAMTS16/GPC3/KIF26B/SPRY1/SHH/CTNNB1/FOXC2/TACSTD2/WT1/FOXD1	23	BP	upregulated
GO:0072164	mesonephric tubule development	23/2049	92/18723	0.000109735920702906	0.0024593998108097	0.00192475896395517	FOXC1/ARG2/SIX4/BMP7/EYA1/PKD2/BMP4/SOX9/SIX1/SMO/LAMA5/AGT/MYC/ADAMTS16/GPC3/KIF26B/SPRY1/SHH/CTNNB1/FOXC2/TACSTD2/WT1/FOXD1	23	BP	upregulated
GO:0072171	mesonephric tubule morphogenesis	18/2049	63/18723	9.63076012633227e-05	0.00219127257018906	0.00171491902349619	SIX4/EYA1/PKD2/BMP4/SOX9/SIX1/SMO/LAMA5/AGT/MYC/ADAMTS16/GPC3/KIF26B/SHH/CTNNB1/TACSTD2/WT1/FOXD1	18	BP	upregulated
GO:0072175	epithelial tube formation	32/2049	132/18723	1.0933800641674e-05	0.000491938819847951	0.000384997855598004	CELSR1/TULP3/TGFB2/CECR2/SIX4/SALL4/BMP7/FZD3/TGFB1/KAT2A/FOLR1/PTK7/WNT5A/PROX1/MTHFD1L/TWIST1/STIL/SOX4/BMP4/SOX9/SIX1/PODXL/KIF20B/GRHL3/DLC1/CTHRC1/CTNNB1/RPS7/SOX11/MED12/TCTN1/TRIM71	32	BP	upregulated
GO:0072203	cell proliferation involved in metanephros development	6/2049	10/18723	0.000242278936008338	0.00430206870348337	0.00336685611838543	BMP7/PDGFRB/MYC/GPC3/SHH/WT1	6	BP	upregulated
GO:0072210	metanephric nephron development	13/2049	40/18723	0.000216730460586656	0.00400282430910663	0.00313266348001959	PDGFB/PDGFRB/PKD2/BMP4/SOX9/LIF/SMO/KIF26B/CTNNB1/LAMB2/CD34/WT1/FOXD1	13	BP	upregulated
GO:0072329	monocarboxylic acid catabolic process	39/1779	122/18723	4.26318779955093e-12	3.06150173855251e-09	2.57810672720211e-09	ACAA1/ACADVL/ABCB11/ACAT1/ACACB/HADHA/CRAT/PHYH/ADTRP/PPARD/EHHADH/PCCB/SCP2/ACADM/FAAH/ABCD3/CNR1/ABCD4/ECHDC2/ACADS/PCK1/ECHS1/HADHB/HADH/ETFBKMT/NUDT7/AUH/CPT2/ABHD3/ACOX1/FABP1/BDH2/LDHD/SLC27A4/ACAA2/ECI1/ETFDH/CYP4F12/ECI2	39	BP	downregulated
GO:0072331	signal transduction by p53 class mediator	47/2049	163/18723	2.57486453772746e-10	9.62999337110072e-08	7.53656074233519e-08	RPS20/CD44/NUAK1/GTSE1/TP73/KAT6A/ATRX/AURKA/TFAP4/E2F1/PSMD10/CASP2/TMEM109/FOXM1/RPS15/TWIST1/SNAI1/SOX4/MYBBP1A/BRCA2/PML/TP53/DYRK3/RPL37/TAF1/CHEK1/PAXIP1/MSX1/SHISA5/E2F7/DDIT4/ARMC10/TRIAP1/RPS7/TP53RK/PLK3/PHLDA3/ATR/AURKB/RRS1/AEN/NPM1/CHEK2/TAF9B/MYO6/RPF2/BOP1	47	BP	upregulated
GO:0072503	cellular divalent inorganic cation homeostasis	77/1779	486/18723	5.09707603004797e-06	0.000437055250636203	0.000368046526851539	GIPR/ATP1A2/BAK1/CASR/HERPUD1/ATP2C2/ATP2B1/ATP2A3/SRI/SCGN/PSEN1/MCOLN1/SLC30A4/PIK3CG/SLC1A1/P2RX1/CCDC47/VDR/CNR1/CASQ2/FKBP1B/GOT1/GNA13/PTK2B/EDN3/MT2A/SLC25A23/EDN2/APOE/TRPM4/P2RX4/CD36/CCL21/PLCE1/AFG3L2/CACNA1A/ACKR2/AGTR1/CAMK2D/ANK2/GPR174/CCL28/MCOLN2/CXCL13/NPTN/MS4A1/CXCR5/F2RL1/CACNB2/RIC3/GALR1/STIM1/TRPV3/PTGDR/LETM1/P2RY1/PRKCE/KCNK3/BCL2/CCL19/ADCY5/SLC35G1/CD19/CCL13/P2RY8/GRI…	77	BP	downregulated
GO:0072521	purine-containing compound metabolic process	72/1779	416/18723	3.81786058645257e-07	5.22228787361191e-05	4.39771610409424e-05	BAD/PDK4/PDK2/IGF1/GUCA2B/SPHK2/RORA/PDE8A/ACAT1/VPS9D1/ACACB/NT5C2/PGM1/SLC4A4/PSEN1/MAGI3/OGDH/PRKAG2/PPARGC1A/ATP5F1B/HMGCR/ATP5PB/AMPD1/HMGCL/GDA/DLST/PANK3/PFKFB2/SLC35B3/NT5C/PPCS/CBFA2T3/ACSS2/PDE5A/NUDT7/NCOR1/PFKL/ARNT/DLG2/ATP5F1A/ATP5MC3/ATP5PF/AK9/SLC26A2/PINK1/PDE9A/ADCY9/ACOT11/BPNT1/ATP5F1C/ACSM1/ACSF2/ADAL/ELOVL6/INSR/PDE7B/SUCLG2/PDZD3/ADCY5/SULT1B1/ZBTB7A/ADSS1/ENTPD5/DPYD/GUCA2…	72	BP	downregulated
GO:0072522	purine-containing compound biosynthetic process	35/1779	200/18723	0.000286240911644025	0.00950551466702266	0.00800464393012435	PDK4/PDK2/GUCA2B/SPHK2/ACAT1/VPS9D1/ACACB/PRKAG2/PPARGC1A/ATP5F1B/ATP5PB/AMPD1/PANK3/SLC35B3/PPCS/ACSS2/ATP5F1A/ATP5MC3/ATP5PF/AK9/SLC26A2/PINK1/ADCY9/ATP5F1C/ADAL/ELOVL6/PDZD3/ADCY5/ADSS1/GUCA2A/PAPSS2/COX2/ATP6/ATP8/MTCO2P12	35	BP	downregulated
GO:0072594	establishment of protein localization to organelle	72/2049	422/18723	8.63133756950403e-05	0.00216820567660009	0.0016968665661402	LAMP2/AGK/BID/TOMM34/IPO5/TRAM1/HYAL2/NEDD4/PTGS2/LAMP3/HSP90AA1/HUWE1/HSP90AB1/GZMB/TIMM9/NXT2/KPNA3/NUTF2/TIMM50/BBC3/TGFB1/HSPA8/NUP107/RAB23/E2F3/NUP155/ECT2/CCT4/CSE1L/PEX6/BMP4/TIMM17B/TIMM8A/POT1/SMO/TRIM28/DKC1/RAN/NXT1/CCT7/AGT/NMT1/NUP58/BRCA2/PML/TP53/SAE1/CACNG8/HSPD1/SRPRB/CCT6A/BAG4/CCT3/GRPEL2/SHH/NOLC1/CCT2/CDK1/TOMM20/KPNA2/IMMP2L/BCAP31/APOD/POM121/NUP62CL/RYR2/IPO9/SMURF1/RANBP…	72	BP	upregulated
GO:0072659	protein localization to plasma membrane	54/1779	284/18723	5.62476557122749e-07	7.51494842016323e-05	6.32837761697957e-05	ITGA3/ARHGAP44/PKP2/ATP2C2/TNFRSF1A/PRKCZ/ATP1B3/PALS1/FYB1/EPB41L3/EZR/TSPAN15/PPIL2/MYL12A/SLC9A3R1/GORASP1/TMEM59/VAMP8/PLS1/OPTN/ARHGEF16/LGALS3/NUMB/PRKG2/GOLPH3L/ANK2/RAB3C/ZDHHC7/TNIK/FAM126B/RER1/LDLRAP1/KCNB1/CNST/PKDCC/ARF6/CACNB2/AMN/RAB8A/RAB26/RAB3B/P2RY1/PRKCE/BSG/PDZD3/DPP10/NECTIN3/GAK/AKAP5/KCNB2/GAS6/ZDHHC23/CLN3/S100A10	54	BP	downregulated
GO:0089718	amino acid import across plasma membrane	13/2049	44/18723	0.000615726342222445	0.00808005796460331	0.0063235607030186	SLC1A3/SLC7A5/SLC1A5/RGS4/ACE2/SLC6A6/AGT/SLC7A1/SLC7A11/GRM1/SLC6A20/SLC3A2/SLC6A14	13	BP	upregulated
GO:0090068	positive regulation of cell cycle process	56/2049	236/18723	1.50666879914887e-08	2.37260686687023e-06	1.85683365302309e-06	DBF4/DDX11/ATRX/AURKA/MAP3K20/CDC6/RANBP1/PDGFB/CDC25B/FAM83D/RGCC/CSPP1/EZH2/CCND1/RAD51AP1/FBXO5/PDGFRB/WNT5A/ECT2/IL1A/KIF14/CCN2/GPSM2/CIT/EREG/IL1B/PCID2/CCNB1/CDK4/ESPL1/KIF20B/PLK4/DTL/DYRK3/CDCA5/MEPCE/DRD2/RACGAP1/SSTR5/MSX1/CDC25A/MAD2L1/STOX1/E2F7/CDT1/MECP2/CDK1/MTBP/UBE2C/ATAD5/AURKB/NPM1/PLCB1/CHEK2/OOEP/DDX3X	56	BP	upregulated
GO:0090087	regulation of peptide transport	38/1779	202/18723	3.26007989537722e-05	0.00201388806440238	0.00169590573844411	BAD/ABCC8/BAIAP3/GIPR/ISL1/CASR/SRI/CHGA/SYTL4/CA2/SFRP1/PPARD/HMGCR/GCG/HDAC1/CNR1/FKBP1B/ACVR1C/PFKFB2/TRPM4/BLK/HADH/PFKL/ILDR1/TCF7L2/SIDT2/ADRA2A/TIAM1/KCNB1/CAMK2N1/PRKCE/C2CD2L/ADCY5/UCN3/C1QTNF12/RFX6/ITSN1/SLC26A6	38	BP	downregulated
GO:0090092	regulation of transmembrane receptor protein serine/threonine kinase signaling pathway	50/2049	256/18723	3.32520920029252e-05	0.00107557037051624	0.000841755660432513	STRAP/LTBP1/DKK3/FSTL3/TGFB2/HSP90AB1/BMP7/C20orf27/TGFB1/CAV2/CAV1/SFRP4/TGFBR1/ENG/FOLR1/IL17F/LOX/WNT5A/ONECUT2/INHBA/PMEPA1/BMP4/GDF15/FST/KCP/GDF11/SKIL/SULF1/TP53/IL17RD/GPC3/LATS2/DAB2/INHBB/MSX1/FSTL1/SPRY1/SHH/HTRA1/FBN1/HTRA3/UBE2O/SOX11/CDH5/BMP8A/ZNF703/ADAMTSL2/SMURF1/MIR17HG/FOXD1	50	BP	upregulated
GO:0090130	tissue migration	67/2049	365/18723	1.46473708365685e-05	0.000604481841972592	0.000473075519795958	PLXND1/TAC1/PIK3C2A/ANLN/ADGRA2/HDAC7/SCARB1/PTGS2/FAP/ANGPT2/TGFB2/PPM1F/PATZ1/PDGFB/MMP9/SRPX2/RGCC/CTSH/TGFB1/MET/TGFBR1/SRF/SPARC/WNT5A/PIK3R3/PROX1/NRP2/PKN1/PLCG1/BMP4/SOX9/ID1/AMOT/KDR/DLL4/LOXL2/AGT/ANXA3/DUSP10/PTPRG/LCN2/VEGFC/FGF18/PAXIP1/STC1/PKN3/FSTL1/ADAMTS9/S100P/ITGA2/NOS3/JCAD/ADAM9/MECP2/PTK2/FUT1/FOXC2/PTPN11/CDH5/PRKX/TACSTD2/EPHB4/S100A2/SOX18/GPX1/TDGF1/EPPK1	67	BP	upregulated
GO:0090132	epithelium migration	67/2049	360/18723	9.18318652445977e-06	0.000425985954747033	0.000333382267216006	PLXND1/TAC1/PIK3C2A/ANLN/ADGRA2/HDAC7/SCARB1/PTGS2/FAP/ANGPT2/TGFB2/PPM1F/PATZ1/PDGFB/MMP9/SRPX2/RGCC/CTSH/TGFB1/MET/TGFBR1/SRF/SPARC/WNT5A/PIK3R3/PROX1/NRP2/PKN1/PLCG1/BMP4/SOX9/ID1/AMOT/KDR/DLL4/LOXL2/AGT/ANXA3/DUSP10/PTPRG/LCN2/VEGFC/FGF18/PAXIP1/STC1/PKN3/FSTL1/ADAMTS9/S100P/ITGA2/NOS3/JCAD/ADAM9/MECP2/PTK2/FUT1/FOXC2/PTPN11/CDH5/PRKX/TACSTD2/EPHB4/S100A2/SOX18/GPX1/TDGF1/EPPK1	67	BP	upregulated
GO:0090175	regulation of establishment of planar polarity	18/2049	56/18723	1.66951947141209e-05	0.000657630229813601	0.000514670154172656	CELSR3/CELSR1/GPC4/FZD3/PLEKHA4/PTK7/WNT5A/NKD1/CELSR2/GPC3/DAB2/GRHL3/CTHRC1/DACT1/ZNRF3/MED12/SAPCD2/SMURF1	18	BP	upregulated
GO:0090218	positive regulation of lipid kinase activity	12/2049	37/18723	0.00038501348805267	0.00592267535348888	0.00463516441170701	PDGFB/FLT1/TGFB1/CD81/PDGFRB/DGKZ/NOD2/IRS1/PTK2/FPR2/F2/LYN	12	BP	upregulated
GO:0090257	regulation of muscle system process	44/1779	252/18723	5.40494380347885e-05	0.00292937756141377	0.00246684426224318	ABCC8/IGF1/ATP1A2/DSG2/PKP2/CTDP1/TNFRSF1A/MEF2A/ATP2B1/SRI/PPP1R12B/SLC9A1/CHGA/SMAD7/PIK3CG/P2RX1/PPARGC1A/CASQ2/FKBP1B/KCNJ2/BECN1/EDN2/AKAP9/TRPM4/DSC2/P2RX4/KLF4/PLCE1/CAMK2D/ANK2/CAMK2G/ADRA2A/KCNMA1/FBXO32/KIT/RNF207/PDE9A/LMNA/PI16/ARHGAP42/KCNB2/CALM1/DMD/MYL5	44	BP	downregulated
GO:0090263	positive regulation of canonical Wnt signaling pathway	25/2049	106/18723	0.000154477043667265	0.00313501328425201	0.00245350304349092	ADGRA2/WNK1/CDH3/NLE1/GID8/TGFB1/PLEKHA4/CAV1/SFRP4/COL1A1/PTK7/TMEM9/SOX4/YAP1/LGR5/GPC3/DKK2/DACT1/GPRC5B/RUVBL1/ATP6AP2/AMER1/CSNK1E/DDX3X/JRK	25	BP	upregulated
GO:0090276	regulation of peptide hormone secretion	36/1779	196/18723	8.68193014581082e-05	0.00412212303203993	0.00347126150066521	BAD/ABCC8/BAIAP3/GIPR/ISL1/CASR/SRI/CHGA/SYTL4/SFRP1/PPARD/HMGCR/GCG/HDAC1/CNR1/FKBP1B/ACVR1C/PFKFB2/TRPM4/BLK/HADH/PFKL/ILDR1/TCF7L2/SIDT2/ADRA2A/TIAM1/KCNB1/CAMK2N1/PRKCE/C2CD2L/ADCY5/UCN3/C1QTNF12/RFX6/ITSN1	36	BP	downregulated
GO:0090287	regulation of cellular response to growth factor stimulus	61/2049	304/18723	1.92909325183826e-06	0.000131178341125002	0.000102661912409431	TNMD/ADGRA2/STRAP/LTBP1/DKK3/NEDD4/FSTL3/HSP90AB1/DOK5/C20orf27/TGFB1/CAV2/CAV1/TSPAN12/GRB10/SFRP4/ENG/FOLR1/IL17F/WASF1/LOX/WNT5A/ONECUT2/PMEPA1/BMP4/IL1B/TMEM204/DSTYK/FST/KCP/AGT/SKIL/SULF1/TP53/IL17RD/GPC3/LATS2/VEGFC/ADAMTS12/DAB2/FGF18/ITGA5/MSX1/FSTL1/SPRY1/JCAD/HTRA1/FBN1/CTNNB1/HTRA3/APLN/UBE2O/SOX11/CDH5/SHISA2/ZNF703/SPRY4/ADAMTSL2/SMURF1/MIR17HG/FOXD1	61	BP	upregulated
GO:0090303	positive regulation of wound healing	16/2049	59/18723	0.000444481715450396	0.00655869330761075	0.005132920511814	F7/FERMT2/XBP1/CCN4/SERPINE1/F3/DUOX1/DUOX2/CLDN1/PTK2/REG3A/FOXC2/ANO6/THBD/F2/F2R	16	BP	upregulated
GO:0090329	regulation of DNA-dependent DNA replication	14/2049	46/18723	0.000273001368559266	0.00468424424876014	0.00366595177714851	DBF4/RFC2/ATRX/SSBP1/TIMELESS/FBXO5/RFC3/DSCC1/BRCA2/TICRR/RFC4/E2F7/CDT1/DACH1	14	BP	upregulated
GO:0090575	RNA polymerase II transcription regulator complex	37/2124	168/19550	2.06274303162937e-05	0.000897293218758776	0.000773528636861014	CBFB/HYAL2/TCF7/GEMIN5/ADNP/E2F1/KAT2A/GTF2H3/E2F3/ASCC3/CBX3/ATF4/TAF4/TRIM28/E2F5/HMGA1/YAP1/LEF1/TAF1/NONO/RUNX1/E2F7/CTNNB1/E2F6/NPAS2/CEBPB/GTF2H2C/ASCL2/TEAD1/TAF9B/TCEA1/GTF2F2/SUPT3H/TRRAP/TCF4/ASCL5/GTF2H5	37	CC	upregulated
GO:0090596	sensory organ morphogenesis	47/2049	256/18723	0.000260289243749528	0.0045016498109745	0.00352305094445285	DLX6/PRDM1/COL11A1/MYO3B/SIX4/BMP7/RPGRIP1L/RP1/FZD3/EYA1/WNT2/TSPAN12/SOBP/PTK7/WNT5A/OTX1/PRRX1/MFAP2/PROX1/TWIST1/BMP4/SOX9/SIX1/ATF4/COL5A1/AHI1/ABI2/NKD1/COL8A1/THY1/EPHB1/GRHL3/MSX1/HCN1/CTHRC1/STOX1/FBN1/CTNNB1/CHD7/COL8A2/SOX11/FJX1/ALDH1A3/MYO6/HDAC2/DIO3/COL5A2	47	BP	upregulated
GO:0090670	RNA localization to Cajal body	8/2049	19/18723	0.000504479335263095	0.0069397800970445	0.0054311640957907	CCT4/DKC1/CCT7/NHP2/CCT6A/CCT3/CCT2/RUVBL1	8	BP	upregulated
GO:0090671	telomerase RNA localization to Cajal body	8/2049	19/18723	0.000504479335263095	0.0069397800970445	0.0054311640957907	CCT4/DKC1/CCT7/NHP2/CCT6A/CCT3/CCT2/RUVBL1	8	BP	upregulated
GO:0090672	telomerase RNA localization	8/2049	19/18723	0.000504479335263095	0.0069397800970445	0.0054311640957907	CCT4/DKC1/CCT7/NHP2/CCT6A/CCT3/CCT2/RUVBL1	8	BP	upregulated
GO:0090685	RNA localization to nucleus	8/2049	19/18723	0.000504479335263095	0.0069397800970445	0.0054311640957907	CCT4/DKC1/CCT7/NHP2/CCT6A/CCT3/CCT2/RUVBL1	8	BP	upregulated
GO:0097193	intrinsic apoptotic signaling pathway	66/2049	288/18723	3.65071810188571e-09	8.84700319188938e-07	6.92378222641357e-07	NOX1/BRCA1/BID/IL20RA/CD44/CUL1/YBX3/TMEM161A/POLB/PTGS2/TP73/PPM1F/XBP1/MMP9/TRIB3/E2F1/BBC3/CAV1/CASP2/WFS1/TMEM109/MSH6/SNAI1/PLAGL2/TRAP1/IFI6/ATF4/CHAC1/MYBBP1A/FIGNL1/SKIL/PDX1/BRCA2/PML/TP53/S100A8/ACKR3/NONO/RPS3/MSX1/S100A9/SHISA5/RNF183/MELK/DDIAS/PLEKHF1/DDIT4/ARMC10/TRIAP1/BCL2L1/RPS7/CEBPB/PHLDA3/BRSK2/GRINA/AEN/CHEK2/BCAP31/TAF9B/PPIA/ERO1A/RACK1/MLLT11/DDX3X/GPX1/PRKDC	66	BP	upregulated
GO:0097440	apical dendrite	9/1865	18/19550	1.40312640230154e-05	0.000560373606919176	0.000442169438620023	SLC1A1/CPEB3/NEURL1/PPARGC1A/PTK2B/SLC4A10/MYO1D/SLC17A8/ITSN1	9	CC	downregulated
GO:0097529	myeloid leukocyte migration	42/2049	220/18723	0.000229056667823815	0.00412810969552228	0.00323071348778825	CX3CL1/DPEP1/CXCL2/TGFB2/PDGFB/FLT1/RPS19/SERPINE1/CD81/IL17A/CCL20/CSF3R/PGF/TNFSF11/XG/TREM1/CXCL6/LBP/IL6/S100A8/VEGFC/MMP14/S100A9/CXCR1/CXCL3/CXCL1/NOD2/CXCL10/CXCL11/PTK2/CXCL8/FPR2/SAA1/ANO6/CXCR2/PLCB1/PDE4B/CXCL17/PPIA/C5AR1/ITGA1/LYN	42	BP	upregulated
GO:0097746	blood vessel diameter maintenance	33/2049	141/18723	1.76309601849661e-05	0.000676305549659214	0.00052928570757702	PIK3C2A/FOXC1/TBXAS1/PTGS2/NOS1/ICAM1/COMP/CAV1/PLOD3/SOD3/HRH2/WDR35/ACE2/CHRM3/KCNMB4/AGT/EDNRA/GJA1/GUCY1A1/NOS3/NPR1/APLN/FGA/FGB/FOXC2/HTR1D/OXTR/F2R/ADRA2C/SMTNL2/ITGA1/GPX1/GJA5	33	BP	upregulated
GO:0098531	ligand-activated transcription factor activity	14/1819	52/18368	0.000393090711816093	0.00919490447639383	0.0077808573391515	NR1H3/RORA/VDR/PPARD/NR3C1/NR5A2/PPARG/ESR2/RORC/ARNT/THRB/NR3C2/NR2F6/RXRA	14	MF	downregulated
GO:0098643	banded collagen fibril	9/2124	12/19550	3.36155226146242e-07	2.33964037397785e-05	2.01693135687745e-05	COL11A1/COL5A3/COL1A1/COL5A1/LUM/COL1A2/COL3A1/COL27A1/COL5A2	9	CC	upregulated
GO:0098644	complex of collagen trimers	13/2124	21/19550	2.4876048962865e-08	3.46274601563081e-06	2.9851258755438e-06	COL11A1/COL5A3/COL1A1/COL7A1/COL5A1/COL4A2/LUM/COL8A1/COL1A2/COL3A1/COL4A1/COL27A1/COL5A2	13	CC	upregulated
GO:0098687	chromosomal region	62/2124	348/19550	6.08358050505031e-05	0.00211708601575751	0.00182507415151509	BAZ1B/NCAPD2/SMC1A/MCM2/NUP37/ATRX/BIRC5/CBX5/RANGAP1/SUV39H1/STAG2/CENPI/MCM4/EZH2/RAD51AP1/NUP107/MCM3/NEK2/DCLRE1B/NUP43/KIF18A/CBX3/SNAI1/THOC2/POT1/SGO1/DNMT1/TOP2A/CCNB1/NAT10/DSCC1/DNA2/BRCA2/PML/KIF2C/NHP2/BOD1/CDCA5/CHEK1/DSN1/NCAPD3/CENPH/PHF6/RECQL4/MAD2L1/DYNLT3/SKA3/CENPN/MCM7/CDT1/CDK1/MTBP/CEBPB/ATR/AURKB/CHEK2/KNTC1/ERCC6L/CENPP/CENPW/PRKDC/H4C9	62	CC	upregulated
GO:0098773	skin epidermis development	21/2049	85/18723	0.000256146360848461	0.00449495549359881	0.00351781188274365	CDH3/TGFB2/FZD3/WNT5A/IGFBP5/INHBA/SNAI1/SOX9/KRT17/SMO/LAMA5/FST/LGR5/NOM1/NSDHL/APCDD1/FOXQ1/SHH/CTNNB1/HDAC2/SOX18	21	BP	upregulated
GO:0098781	ncRNA transcription	15/2049	56/18723	0.00076477184164182	0.00959411886873093	0.00750848488020403	DDX11/TCOF1/NPM3/POLR1G/GTF3A/GTF3C4/POLR1B/USPL1/PWP1/POLR1E/TP53/MEPCE/NIFK/MARS1/CAVIN1	15	BP	upregulated
GO:0098798	mitochondrial protein-containing complex	47/1865	268/19550	3.03555525540491e-05	0.00102090516221249	0.000805557322625457	PDK2/DNAJC11/UQCRC1/TIMM21/HADHA/MRPL27/NDUFC1/ATP5F1B/ATP5PB/SDHB/NDUFB3/COX7C/NDUFA5/NDUFA10/COX4I1/NDUFA2/MRPL35/COX5B/MRPS9/UQCRC2/NDUFB10/AFG3L2/MRPS5/ATP5F1A/ATP5MC3/ATP5PF/NDUFS2/TOMM40L/NDUFS4/ATP5F1C/C15orf48/NDUFV1/UQCRFS1/SUCLG2/ATP5MK/NSUN3/COX5A/NDUFB1/UQCR10/SPG7/CYTB/ND5/COX1/ND3/ND4/ATP6/ATP8	47	CC	downregulated
GO:0098800	inner mitochondrial membrane protein complex	38/1865	147/19550	8.15623406402388e-09	1.30295839172781e-06	1.02811476754406e-06	DNAJC11/UQCRC1/TIMM21/NDUFC1/ATP5F1B/ATP5PB/SDHB/NDUFB3/COX7C/NDUFA5/NDUFA10/COX4I1/NDUFA2/COX5B/UQCRC2/NDUFB10/AFG3L2/ATP5F1A/ATP5MC3/ATP5PF/NDUFS2/NDUFS4/ATP5F1C/C15orf48/NDUFV1/UQCRFS1/ATP5MK/COX5A/NDUFB1/UQCR10/SPG7/CYTB/ND5/COX1/ND3/ND4/ATP6/ATP8	38	CC	downregulated
GO:0098803	respiratory chain complex	29/1865	90/19550	2.0954597736216e-09	6.69499397672102e-07	5.28276437665657e-07	UQCRC1/NDUFC1/SDHB/NDUFB3/COX7C/NDUFA5/NDUFA10/COX4I1/NDUFA2/COX5B/UQCRC2/NDUFB10/NDUFS2/COX6B2/NDUFS4/C15orf48/NDUFV1/UQCRFS1/COX5A/NDUFB1/UQCR10/COX2/CYTB/ND5/COX1/ND3/ND4/COX3/MTCO2P12	29	CC	downregulated
GO:0098852	lytic vacuole membrane	60/1865	395/19550	0.000201908330210953	0.00307189102392378	0.00242391203436206	SPPL2B/TRAF3IP3/CLCN6/GRN/FNIP2/AP5M1/SPHK2/CTSA/PLD1/PSEN1/GNA11/MCOLN1/SNAP29/AP1B1/ATP6V1D/VAPA/SLC30A4/TMEM59/ECE1/TSPAN1/IRAG2/VAMP8/MFSD1/ABCD4/SLC17A5/SLC36A1/ATP8A1/AHNAK/ACP2/P2RX4/CD164/ITM2C/ARRB1/DNAJC13/SLC49A4/SPPL2A/SCARB2/SLC46A3/RMC1/STK11IP/MARCHF1/ATP6V0D2/SIDT2/ABCA5/GNAQ/CD1D/ATP6V0D1/CYB561A3/ABHD6/TLR3/MARCHF8/LMBRD1/RAB37/SLCO4C1/TMEM9B/RNF152/CLN3/LITAF/HLA-DQA1/SZT2	60	CC	downregulated
GO:0098857	membrane microdomain	53/1865	335/19550	0.000166625143776253	0.00273008889418015	0.00215420901130432	BTK/ATP1A2/FAS/PLPP1/TNFRSF1A/PRKCZ/ATP1B3/ATP2B1/PAG1/PSEN1/SLC9A1/EZR/PACSIN2/HMOX1/MAPK3/PLLP/CD79A/SLC1A1/P2RX1/SLC9A3R1/BIRC2/ADTRP/CD48/STX12/CNR1/ABCG2/PTK2B/AHNAK/CD36/RIPK1/EFHD2/BCL10/MALL/ANK2/CD226/KCNMA1/MS4A1/CAPN2/MYO1A/STIM1/INSR/BSG/RGMB/MYO1D/KCNA3/CD19/AKAP5/ITLN1/CLN3/S100A10/MYO1C/DMD/CD177	53	CC	downregulated
GO:0098862	cluster of actin-based cell projections	38/1865	161/19550	1.12400946906336e-07	1.02606007247355e-05	8.09624865686238e-06	LIMA1/SLC9A3/CDHR2/CAPZB/CDC14A/ATP8B1/SI/SLC26A3/EZR/MYL6/MYO3A/MYH14/SLC9A3R1/CLIC5/MYL12B/ABCG2/TRPM6/GNA13/PLS1/GIPC1/CD36/FLNB/RHOC/AMN/MYO1A/SLC27A4/CA4/MYO7B/PDZD3/SLC6A19/MYO1D/EPS8L2/ITLN1/ESPN/SLC22A5/MYO1C/PKHD1L1/SLC26A6	38	CC	downregulated
GO:0098900	regulation of action potential	15/1779	55/18723	0.000133098968998743	0.00563571826373666	0.00474586801156771	DSG2/PKP2/SLC9A1/CNR1/KCNJ2/AKAP9/TRPM4/DSC2/CD36/CAMK2D/ANK2/RNF207/KCNB1/CNR2/CALM1	15	BP	downregulated
GO:0099003	vesicle-mediated transport in synapse	35/1779	200/18723	0.000286240911644025	0.00950551466702266	0.00800464393012435	SLC18A1/SNAP91/PLD1/DNM2/PSEN1/SNAP29/RIMS4/FGF14/SH3GL2/P2RX1/RIMS3/CNR1/GIPC1/NUMB/KIAA1109/DGKQ/NLGN4X/DOC2A/ADRA2A/SYNJ1/ARF6/SLC18A2/CACNB2/RAB8A/RAB3B/NLGN1/P2RY1/CLSTN1/RIMS2/STX19/GAK/SLC17A8/P2RY4/CALM1/ITSN1	35	BP	downregulated
GO:0099059	integral component of presynaptic active zone membrane	6/1865	13/19550	0.000710399551780854	0.00782664333772355	0.00617570572237803	ATP2B1/P2RX1/GPM6A/NPTN/P2RY1/P2RY4	6	CC	downregulated
GO:0099094	ligand-gated cation channel activity	24/1819	113/18368	0.00024681854615387	0.00777500054322922	0.00657931468391046	ABCC8/TRPM5/MCOLN1/P2RX1/CHRNE/SCNN1A/FKBP1B/PTK2B/KCNJ2/GRIA3/TRPM4/P2RX4/CHRNA1/GRIA4/MCOLN2/SCNN1G/SCNN1B/GRIK1/HTR3C/GRIN2A/HTR3E/RYR1/CNGA1/RYR3	24	MF	downregulated
GO:0099563	modification of synaptic structure	9/1779	22/18723	9.76426537231065e-05	0.00456062638731095	0.00384052748405133	ARHGAP44/CDC42/CHMP2B/PFN1/EPHA4/TIAM1/SYNPO/CLN3/ITSN1	9	BP	downregulated
GO:0104004	cellular response to environmental stimulus	58/2049	331/18723	0.000197687727491842	0.00373754102150821	0.00292504925497644	NOX1/YBX3/TMEM161A/CNN2/HYAL2/NEDD4/PTGS2/NOX4/MMP2/MAP3K20/MMP9/TIMP1/PIEZO1/RP1/NAMPT/CASP2/ENG/COL1A1/TMEM109/ASIC1/RAD51AP1/ECT2/PKD2/TNFRSF8/SOX9/IL1B/ELK1/ATF4/HABP4/FIGNL1/AGT/NMT1/MYC/MMP7/YAP1/TP53/TAF1/CHEK1/MMP3/MKX/GJA1/GRM1/CUL4B/CDC25A/ITGA2/TRIAP1/LRRC8E/BCL2L1/ATR/AURKB/PTPN11/NPM1/CHEK2/SLC38A3/MME/MMP1/DDX3X/GTF2H5	58	BP	upregulated
GO:0110110	positive regulation of animal organ morphogenesis	11/2049	33/18723	0.000514326473581415	0.00704285953755421	0.0055118354352974	SIX4/WNT2/WNT5A/BMP4/SOX9/SIX1/SPRY1/STOX1/CTNNB1/AR/CD34	11	BP	upregulated
GO:0120227	acyl-CoA binding	9/1819	25/18368	0.000420620499074168	0.00962952461710223	0.00814863900781983	ACADVL/HADHA/SCP2/HMGCL/PANK3/DBI/ACOT11/ACBD4/ECI2	9	MF	downregulated
GO:0140014	mitotic nuclear division	63/2049	287/18723	4.61434787693659e-08	6.15293984966123e-06	4.81537246537131e-06	NCAPD2/ANLN/TRIP13/SMC1A/ATRX/AURKA/TPX2/KIF4A/CDC6/RANBP1/PDGFB/MYBL2/BMP7/STAG2/RGCC/UBE2I/CAV2/UBE2S/FBXO5/PDGFRB/IL1A/MAD2L2/NEK2/KIF14/KIF18A/EREG/KIF25/BMP4/IL1B/PCID2/PKMYT1/SGO1/RAN/CCNB1/ESPL1/DSCC1/KIF20B/HECW2/KIF2C/BOD1/CDCA5/NCAPG2/CHEK1/DSN1/NCAPD3/ANAPC1/CCSAP/RACGAP1/MAD2L1/PTTG1/CDT1/MTBP/UBE2C/ANKLE2/HASPIN/AURKB/RRS1/CHEK2/KNTC1/KIF18B/MZT1/KIF4B/L3MBTL1	63	BP	upregulated
GO:0140034	methylation-dependent protein binding	20/2073	73/18368	0.000118729367965503	0.0062813489433178	0.00568948750751984	ATRX/CBX5/ZMYND8/MSH6/PHF19/MORC4/PWP1/CBX8/CBX4/NCAPG2/TAF1/NCAPD3/PYGO1/PHF8/CBX2/WDR5/SPIN3/FAM156A/UHRF1/L3MBTL1	20	MF	upregulated
GO:0140694	non-membrane-bounded organelle assembly	67/2049	367/18723	1.75793744888692e-05	0.000676305549659214	0.00052928570757702	ANLN/BRCA1/SMC1A/NLE1/FSCN1/WDR62/NEBL/RPS5/AURKA/TPX2/RPLP0/KIF4A/SIX4/MYBL2/MAPRE1/STAG2/RPS19/KAT2A/FBXO5/SRF/CEP72/BRIX1/PDGFRB/RPS15/NEK2/PROX1/GPSM2/CDK2/STIL/FHOD3/POC1B/PLK4/MSN/CETN2/RPL10/HAUS6/RPS3/YTHDF1/DHX37/BICD1/CENPH/ASAP1/CCSAP/RACGAP1/CSF2/RPS14/CENPN/SH3PXD2B/CSRP2/AURKB/RRS1/NPM1/NEB/CHEK2/KNTC1/RPF2/CENPW/NBDY/MZT1/RPLP0P6/DDX3X/KIF4B/MCIDAS/HAUS5/PRKDC/BOP1/CEP63	67	BP	upregulated
GO:0150063	visual system development	67/2049	375/18723	3.5617181313259e-05	0.00113974980202429	0.000891983336125467	VIM/FOXC1/PRDM1/TULP3/TGFB2/BMP7/BIRC7/FLT1/RPGRIP1L/RP1/MEIS3/WNT2/TSPAN12/CASP2/TGFBR1/SRF/PDGFRB/WNT5A/MFAP2/PROX1/RDH10/INHBA/TWIST1/BMP4/SOX9/BFSP1/ATF4/DLL4/COL5A1/NES/CDK4/AHI1/SKIL/ABI2/NKD1/COL8A1/DRD2/FREM2/SLC7A11/CACNA1C/LPCAT1/THY1/EPHB1/GRHL3/SPRY1/HCN1/SHH/FBN1/CTNNB1/CHD7/COL8A2/LAMB2/SH3PXD2B/PLAAT3/FOXC2/SOX11/IMPDH2/FJX1/ALDH1A3/WT1/COL4A1/NHS/HDAC2/DIO3/ARHGEF15/COL5A2/PRSS56	67	BP	upregulated
GO:0150104	transport across blood-brain barrier	22/1779	87/18723	1.4936526542852e-05	0.00108620689859095	0.00091470054618185	ATP1A2/SLC44A1/ATP2A3/SLC4A4/SLC1A1/ABCC3/SLC9A3R1/SLC16A7/ABCG2/ATP8A1/APOE/CD36/SLCO2B1/SLC2A13/SLC15A2/SLC29A4/FABP5/SLC27A4/INSR/SLC6A9/SLC22A5/AVPR1B	22	BP	downregulated
GO:0198738	cell-cell signaling by wnt	77/2049	446/18723	3.30815114051756e-05	0.00107557037051624	0.000841755660432513	HECW1/CELSR3/ADGRA2/DKK3/WNK1/CDH3/NLE1/FERMT2/CELSR1/GPC4/TCF7/GID8/EMD/PORCN/FZD3/CCN4/TGFB1/PLEKHA4/CAV1/WNT2/GRB10/SFRP4/COL1A1/CCND1/FOLR1/MDFI/PTK7/AMOTL2/WNT5A/MAD2L2/TMEM9/PKD2/SOX4/SOX9/SULF1/YAP1/LEF1/LGR5/NKD1/CELSR2/ATP6V1C2/NKD2/GPC3/DRD2/LATS2/DAB2/APCDD1/DKK2/WIF1/GRHL3/SHH/CTHRC1/DACT1/GPRC5B/NXN/CTNNB1/AXIN2/CXXC4/CDH2/PYGO1/RUVBL1/FOXL1/ZBTB33/SHISA2/ATP6AP2/ZNRF3/ZNF703/MED12/A…	77	BP	upregulated
GO:1900046	regulation of hemostasis	19/2049	68/18723	8.67840166264488e-05	0.00216820567660009	0.0016968665661402	F7/FAP/PDGFB/PLAT/COMP/CAV1/SERPINE1/F3/PLAU/FOXA2/SERPINE2/NOS3/FGA/FGB/CD34/ANO6/THBD/F2/F2R	19	BP	upregulated
GO:1900180	regulation of protein localization to nucleus	33/2049	136/18723	7.85521067416281e-06	0.000379077263501534	0.000296670902286506	IPO5/HYAL2/POLR1A/FERMT2/PTGS2/HSP90AB1/NUTF2/TGFB1/RAB23/BYSL/ECT2/CCT4/BMP4/LIF/SMO/TRIM28/DKC1/RAN/CCT7/YAP1/NUP58/CCT6A/MEPCE/LATS2/CCT3/SHH/NOLC1/CCT2/NMD3/CDK1/F2/NPM1/APOD	33	BP	upregulated
GO:1900182	positive regulation of protein localization to nucleus	25/2049	87/18723	4.10103125844563e-06	0.000238427478965341	0.000186596512439629	IPO5/HYAL2/FERMT2/PTGS2/HSP90AB1/NUTF2/TGFB1/ECT2/CCT4/LIF/SMO/TRIM28/DKC1/RAN/CCT7/YAP1/CCT6A/MEPCE/CCT3/SHH/CCT2/NMD3/CDK1/F2/NPM1	25	BP	upregulated
GO:1900542	regulation of purine nucleotide metabolic process	20/1779	84/18723	9.02282537562425e-05	0.00424886326089847	0.00357799011444082	PDK4/PDK2/IGF1/GUCA2B/SPHK2/SLC4A4/PSEN1/PRKAG2/PPARGC1A/CBFA2T3/NCOR1/ARNT/PINK1/INSR/PDZD3/ZBTB7A/ENTPD5/GUCA2A/COX2/MTCO2P12	20	BP	downregulated
GO:1901342	regulation of vasculature development	67/2049	348/18723	2.80604151386588e-06	0.000178631408712484	0.000139799313495961	TNMD/PLXND1/BRCA1/HGF/ADGRA2/FOXC1/PKM/ANGPT2/TGFB2/XBP1/PGK1/FLT1/RGCC/CTSH/ITGB8/TSPAN12/SERPINE1/ENG/IL17F/CCN6/SPARC/WNT5A/IL1A/F3/PGF/TWIST1/AGO2/PLCG1/IL1B/ID1/AMOT/KDR/ADM2/CHI3L1/COL4A2/AGT/IL6/SULF1/ANXA3/WARS1/PML/ECM1/VASH2/MTDH/ADAM12/VEGFC/FGF18/RUNX1/ITGA5/ADAMTS9/NOS3/JCAD/CTNNB1/MECP2/CXCL10/MINAR1/NPR1/CXCL8/CD34/FUT1/FOXC2/CDH5/CXCR2/THBS2/C5AR1/TAFA5/GTF2I	67	BP	upregulated
GO:1901617	organic hydroxy compound biosynthetic process	41/1779	237/18723	0.000117803477969911	0.00516810170643949	0.004352085647528	OSBPL7/OPN3/SPHK2/IP6K2/ABCB11/SPTLC1/PRKAG2/DAO/LPCAT3/BMP5/HMGCR/CLCN2/SCP2/ABCD3/DHDDS/GOT1/PTK2B/GIPC1/PCK1/BMP2/TPH1/APOE/IMPA1/ITPKA/IMPA2/OSBPL1A/DGKQ/PPIP5K2/BMP6/CYP3A4/GFI1/ACAA2/PPIP5K1/P2RY1/SPTLC3/INSM1/ARV1/CYP2R1/AKR1C3/PLCG2/AVPR1B	41	BP	downregulated
GO:1901796	regulation of signal transduction by p53 class mediator	28/2049	93/18723	3.87092589283098e-07	3.73606782946784e-05	2.92389631531495e-05	RPS20/CD44/NUAK1/KAT6A/AURKA/PSMD10/RPS15/TWIST1/SNAI1/TP53/DYRK3/RPL37/TAF1/CHEK1/MSX1/ARMC10/TRIAP1/RPS7/TP53RK/PLK3/ATR/AURKB/RRS1/NPM1/CHEK2/TAF9B/RPF2/BOP1	28	BP	upregulated
GO:1901862	negative regulation of muscle tissue development	6/2049	11/18723	0.000483577547833686	0.00690318750844572	0.00540252624983729	YBX3/TGFB1/IGFBP5/TWIST1/BMP4/LEF1	6	BP	upregulated
GO:1901987	regulation of cell cycle phase transition	70/2049	390/18723	2.06107634676388e-05	0.000775690620065097	0.000607065783962429	DBF4/ANLN/BRCA1/BID/TRIP13/GTSE1/RBL1/AURKA/TFAP4/MAP3K20/CLSPN/CDC45/CDC6/CDC25B/E2F1/FAM83D/RGCC/CASP2/EZH2/CCND1/TIMELESS/FBXO5/MAD2L2/PROX1/KIF14/PKD2/CDK2/SOX4/PCID2/CCNB1/CDK4/ESPL1/DNA2/HECW2/PML/TICRR/TP53/DTL/DYRK3/CDCA5/MEPCE/TAF1/CHEK1/PAXIP1/NEK10/CDC25A/MAD2L1/DACT1/STOX1/E2F7/WEE1/CDT1/RFWD3/MECP2/CDK1/TRIAP1/MTBP/PLK3/ATR/UBE2C/ATAD5/AURKB/PTPN11/NPM1/PLCB1/CHEK2/KNTC1/DDX3X/PRKDC/…	70	BP	upregulated
GO:1901989	positive regulation of cell cycle phase transition	26/2049	115/18723	0.000238538347961851	0.00427369303653807	0.00334464894447612	CDC6/CDC25B/FAM83D/RGCC/EZH2/CCND1/FBXO5/CCNB1/CDK4/ESPL1/DTL/DYRK3/CDCA5/MEPCE/CDC25A/STOX1/CDT1/MECP2/CDK1/MTBP/UBE2C/ATAD5/NPM1/PLCB1/CHEK2/DDX3X	26	BP	upregulated
GO:1901990	regulation of mitotic cell cycle phase transition	54/2049	299/18723	0.000147137749416846	0.00307857444933708	0.00240933326152207	ANLN/BRCA1/BID/TRIP13/GTSE1/RBL1/AURKA/TFAP4/CLSPN/CDC6/CDC25B/E2F1/RGCC/CASP2/EZH2/CCND1/FBXO5/MAD2L2/KIF14/PKD2/CDK2/SOX4/PCID2/CCNB1/CDK4/ESPL1/HECW2/PML/TICRR/TP53/DTL/CDCA5/MEPCE/CHEK1/CDC25A/MAD2L1/DACT1/STOX1/E2F7/WEE1/CDT1/RFWD3/MECP2/CDK1/TRIAP1/MTBP/PLK3/UBE2C/AURKB/PLCB1/CHEK2/KNTC1/DDX3X/PRKDC	54	BP	upregulated
GO:1901991	negative regulation of mitotic cell cycle phase transition	35/2049	179/18723	0.000462630874138836	0.00676866296050562	0.00529724555152151	BRCA1/TRIP13/GTSE1/RBL1/CLSPN/CDC6/RGCC/CASP2/EZH2/CCND1/FBXO5/MAD2L2/PKD2/CDK2/SOX4/PCID2/CCNB1/PML/TICRR/TP53/DTL/CHEK1/MAD2L1/DACT1/E2F7/WEE1/CDT1/RFWD3/CDK1/TRIAP1/PLK3/AURKB/CHEK2/KNTC1/PRKDC	35	BP	upregulated
GO:1902041	regulation of extrinsic apoptotic signaling pathway via death domain receptors	15/2049	49/18723	0.000155001574431417	0.00313501328425201	0.00245350304349092	BRCA1/HGF/ICAM1/TIMP3/SERPINE1/FAIM2/SKIL/ITPRIP/PEA15/NOS3/BCL2L1/FGA/FGB/DDX3X/GPX1	15	BP	upregulated
GO:1902042	negative regulation of extrinsic apoptotic signaling pathway via death domain receptors	13/2049	31/18723	9.55736111047873e-06	0.000436574418970265	0.000341668939980071	BRCA1/HGF/ICAM1/SERPINE1/FAIM2/ITPRIP/PEA15/NOS3/BCL2L1/FGA/FGB/DDX3X/GPX1	13	BP	upregulated
GO:1902495	transmembrane transporter complex	68/1865	366/19550	6.07844724645699e-08	6.56538205945448e-06	5.18049255659121e-06	ABCC8/UQCRC1/ATP1A2/BEST2/CACNB1/ATP1B3/SLC9A1/CATSPERG/CHRNE/NDUFC1/SCNN1A/CLIC5/CLCN2/CASQ2/NDUFB3/ABCD4/FKBP1B/PTK2B/KCNJ2/GRIA3/HSPA2/AKAP9/NDUFA5/NDUFA10/TRPM4/NDUFA2/SCN7A/CHRNA1/UQCRC2/NDUFB10/CACNA1A/BEST4/GABRB2/GRIA4/KCNMA1/KCNB1/NDUFS2/CLIC6/ABHD6/NDUFS4/KCNV1/CACNB2/SCNN1G/NDUFV1/SCNN1B/UQCRFS1/SCN9A/KCNS3/KCNG3/LRRC8D/DPP10/KCNA3/KCNB2/GRIN2A/NDUFB1/UQCR10/KCNQ5/CLCNKA/RYR1/CALM1/CYT…	68	CC	downregulated
GO:1902570	protein localization to nucleolus	8/2049	16/18723	0.000116172496771555	0.0025464330427875	0.00199287232749817	POLR1A/BYSL/UTP25/RAN/NMD3/RRS1/NPM1/RPF2	8	BP	upregulated
GO:1902600	proton transmembrane transport	41/1779	157/18723	1.34857480282584e-09	3.68931535344499e-07	3.10679187658525e-07	UQCRC1/ATP1A2/SPHK2/SLC9A3/VPS9D1/SLC9A1/ATP6V1D/SLC9A3R1/SLC22A18/ATP5F1B/SLC9A2/ATP5PB/SLC17A5/SLC36A1/COX4I1/COX5B/SLC4A10/ATP6V0D2/ATP5F1A/ATP5MC3/ATP5PF/ATP6V0D1/SLC15A2/ATP5F1C/CYB5A/UQCRFS1/COX5A/SLC9A9/OTOP3/OTOP2/UQCR10/CHP1/COX2/CYTB/ND5/COX1/ND4/ATP6/COX3/ATP8/MTCO2P12	41	BP	downregulated
GO:1902749	regulation of cell cycle G2/M phase transition	24/2049	102/18723	0.000215454923284429	0.00399158594716415	0.00312386818866685	BRCA1/AURKA/CLSPN/CDC6/CDC25B/CCND1/FBXO5/KIF14/CDK2/CCNB1/CDK4/TICRR/DTL/DYRK3/CHEK1/PAXIP1/NEK10/CDC25A/STOX1/MECP2/CDK1/ATAD5/AURKB/NPM1	24	BP	upregulated
GO:1902751	positive regulation of cell cycle G2/M phase transition	13/2049	30/18723	6.16622975455104e-06	0.000320858424793334	0.000251108065702495	CDC25B/CCND1/FBXO5/CCNB1/CDK4/DTL/DYRK3/CDC25A/STOX1/MECP2/CDK1/ATAD5/NPM1	13	BP	upregulated
GO:1902969	mitotic DNA replication	7/2049	14/18723	0.000317931308665575	0.0051280349085035	0.00401326824302211	MCM2/CDC45/GINS1/POLA1/MCM4/MCM3/BRCA2	7	BP	upregulated
GO:1903320	regulation of protein modification by small protein conjugation or removal	44/2049	242/18723	0.000498269466109421	0.0069397800970445	0.0054311640957907	RPS20/BRCA1/HSP90AA1/HUWE1/HSP90AB1/BIRC7/TRIB3/PSMD10/UBE2I/RIPK2/CAV1/LIMK1/TGFBR1/UBE2S/WFS1/FBXO5/RPS15/MAD2L2/SOX4/UBA2/GNL3L/PRR7/DCUN1D5/FANCI/RPS2/SAE1/RPL37/TAF1/RPS3/PAXIP1/MAD2L1/NOD2/NXN/CTNNB1/BMI1/MINAR1/RPS7/MTBP/UBE2C/NPM1/AMER1/PRMT3/PPIA/DDX3X	44	BP	upregulated
GO:1903405	protein localization to nuclear body	7/2049	12/18723	8.94964575735666e-05	0.00216820567660009	0.0016968665661402	CCT4/DKC1/CCT7/CCT6A/MEPCE/CCT3/CCT2	7	BP	upregulated
GO:1903510	mucopolysaccharide metabolic process	22/2049	86/18723	0.000106616951593926	0.00240753146542662	0.00188416610781084	ST3GAL1/HGF/CD44/HYAL2/PDGFB/CEMIP/TGFB1/CHST3/CHPF/IL1B/CHSY1/GLCE/CSGALNACT1/ST3GAL2/NDST3/EGFLAM/CHST14/CSGALNACT2/CHST2/B3GALT6/BGN/CHSY3	22	BP	upregulated
GO:1903532	positive regulation of secretion by cell	51/1779	282/18723	5.21219945107344e-06	0.000440354203623778	0.000370824592525287	BAD/BAIAP3/GIPR/ISL1/IGF1/CASR/SPHK2/RAB27A/SRI/EZR/SYTL4/SMPD3/MAP2K6/EXPH5/SYT10/PPARD/SNX4/GCG/CNR1/VAMP8/VPS4B/PFKFB2/EDN3/BMP2/TRPM4/CHMP2A/P2RX4/BLK/GOLPH3L/ILDR1/TCF7L2/BMP6/KCNB1/PINK1/CAMK2N1/F2RL1/ARF6/CACNB2/GALR1/NLGN1/P2RY1/PDCD6IP/PRKCE/C2CD2L/UCN3/C1QTNF12/RFX6/MYO18A/CD2AP/CD177/ITSN1	51	BP	downregulated
GO:1903729	regulation of plasma membrane organization	7/1779	15/18723	0.000223679617833127	0.00788367732792217	0.00663888617088183	DNM2/ATP8B1/SYTL4/WASL/SH3GL2/GSN/PRKCD	7	BP	downregulated
GO:1903829	positive regulation of cellular protein localization	49/2049	276/18723	0.000437674662361545	0.00651503776012807	0.00509875510040983	IPO5/HYAL2/FERMT2/PTGS2/GPR137B/EPB41L2/HUWE1/HSP90AB1/GZMB/TM9SF4/NUTF2/CEMIP/BBC3/TGFB1/CD81/ECT2/CCT4/GPSM2/CEP250/LIF/SMO/GNL3L/TRIM28/DKC1/RAN/SYT11/CCT7/NMT1/YAP1/SAE1/NKD2/CCT6A/MEPCE/MSN/BICD1/CCT3/SHH/ENTR1/CCT2/MAP1A/CDT1/MTCL1/NMD3/CDK1/KIF5B/F2/NPM1/KCNJ11/RACK1	49	BP	upregulated
GO:1903844	regulation of cellular response to transforming growth factor beta stimulus	28/2049	131/18723	0.000378094614115974	0.00586144603852329	0.00458724553641115	STRAP/LTBP1/DKK3/HSP90AB1/C20orf27/TGFB1/CAV2/CAV1/ENG/FOLR1/IL17F/LOX/ONECUT2/PMEPA1/SKIL/TP53/IL17RD/LATS2/DAB2/SPRY1/HTRA1/FBN1/HTRA3/SOX11/ZNF703/ADAMTSL2/SMURF1/MIR17HG	28	BP	upregulated
GO:1904018	positive regulation of vasculature development	39/2049	181/18723	2.50058030505194e-05	0.00089017359766787	0.000696661683089001	BRCA1/HGF/PKM/ANGPT2/XBP1/FLT1/CTSH/ITGB8/SERPINE1/ENG/WNT5A/IL1A/F3/PGF/TWIST1/AGO2/PLCG1/IL1B/KDR/ADM2/CHI3L1/ANXA3/ECM1/VASH2/MTDH/ADAM12/VEGFC/FGF18/RUNX1/ITGA5/NOS3/JCAD/CXCL8/CD34/FUT1/FOXC2/CDH5/CXCR2/C5AR1	39	BP	upregulated
GO:1904029	regulation of cyclin-dependent protein kinase activity	23/2049	98/18723	0.000300649448322219	0.00494254477681361	0.00386810120180899	IPO5/TFAP4/CDC6/HSP90AB1/PDGFB/CDK5RAP1/PSMD10/RGCC/CCNP/CCND1/PROX1/PKD2/CKS2/PKMYT1/CCNB1/CDKN2A/LATS2/CCNO/CCNF/CDC25A/STOX1/CCNI2/IPO7	23	BP	upregulated
GO:1904031	positive regulation of cyclin-dependent protein kinase activity	12/2049	33/18723	0.000111823798095881	0.00247834669557686	0.00193958704767476	CDC6/HSP90AB1/PDGFB/CDK5RAP1/PSMD10/RGCC/CCND1/PROX1/PKD2/CKS2/CCNB1/STOX1	12	BP	upregulated
GO:1904589	regulation of protein import	18/2049	63/18723	9.63076012633227e-05	0.00219127257018906	0.00171491902349619	IPO5/HYAL2/PTGS2/HSP90AB1/NUTF2/TGFB1/HSPA8/RAB23/ECT2/BMP4/SMO/TRIM28/RAN/NUP58/SHH/NOLC1/CDK1/APOD	18	BP	upregulated
GO:1904666	regulation of ubiquitin protein ligase activity	9/2049	23/18723	0.000431531816933483	0.00647189572062647	0.00506499156717337	RPS20/UBE2S/FBXO5/RPS15/MAD2L2/RPL37/MAD2L1/RPS7/UBE2C	9	BP	upregulated
GO:1904667	negative regulation of ubiquitin protein ligase activity	7/2049	12/18723	8.94964575735666e-05	0.00216820567660009	0.0016968665661402	RPS20/FBXO5/RPS15/MAD2L2/RPL37/MAD2L1/RPS7	7	BP	upregulated
GO:1904814	regulation of protein localization to chromosome, telomeric region	7/2049	14/18723	0.000317931308665575	0.0051280349085035	0.00401326824302211	CCT4/GNL3L/DKC1/CCT7/CCT6A/CCT3/CCT2	7	BP	upregulated
GO:1904816	positive regulation of protein localization to chromosome, telomeric region	7/2049	12/18723	8.94964575735666e-05	0.00216820567660009	0.0016968665661402	CCT4/GNL3L/DKC1/CCT7/CCT6A/CCT3/CCT2	7	BP	upregulated
GO:1904851	positive regulation of establishment of protein localization to telomere	6/2049	10/18723	0.000242278936008338	0.00430206870348337	0.00336685611838543	CCT4/DKC1/CCT7/CCT6A/CCT3/CCT2	6	BP	upregulated
GO:1904867	protein localization to Cajal body	7/2049	12/18723	8.94964575735666e-05	0.00216820567660009	0.0016968665661402	CCT4/DKC1/CCT7/CCT6A/MEPCE/CCT3/CCT2	7	BP	upregulated
GO:1904869	regulation of protein localization to Cajal body	7/2049	11/18723	4.11967594872132e-05	0.00126421235267428	0.000989389381692911	CCT4/DKC1/CCT7/CCT6A/MEPCE/CCT3/CCT2	7	BP	upregulated
GO:1904871	positive regulation of protein localization to Cajal body	7/2049	11/18723	4.11967594872132e-05	0.00126421235267428	0.000989389381692911	CCT4/DKC1/CCT7/CCT6A/MEPCE/CCT3/CCT2	7	BP	upregulated
GO:1904872	regulation of telomerase RNA localization to Cajal body	8/2049	18/18723	0.000322932844327738	0.00518077785645358	0.00405454557475408	CCT4/DKC1/CCT7/NHP2/CCT6A/CCT3/CCT2/RUVBL1	8	BP	upregulated
GO:1904874	positive regulation of telomerase RNA localization to Cajal body	8/2049	15/18723	6.42556292520754e-05	0.00175378059707998	0.00137253199345778	CCT4/DKC1/CCT7/NHP2/CCT6A/CCT3/CCT2/RUVBL1	8	BP	upregulated
GO:1904888	cranial skeletal system development	21/2049	68/18723	6.88864783050927e-06	0.000343513905148062	0.000268838545595927	TULP3/TBX15/TGFB2/SIX4/TGFBR1/RAB23/PRRX1/MSX2/MTHFD1L/RDH10/TWIST1/BMP4/SIX1/CEP55/MMP16/MMP14/FREM1/CTNNB1/FOXC2/IRX5/MED12	21	BP	upregulated
GO:1904951	positive regulation of establishment of protein localization	54/1779	319/18723	2.01927550575642e-05	0.00136479268006714	0.0011492990990039	BAD/BAIAP3/GIPR/ISL1/IGF1/CASR/PRKCZ/CDC42/SRI/PSEN1/EZR/SYTL4/CORO2B/EXPH5/PPARD/PDCD10/GCG/PFKFB2/TRPM4/PRR5L/BLK/ERBB2/GOLPH3L/TCF7L2/SAR1B/ZIC1/BMP6/KCNB1/PINK1/CAMK2N1/CNST/FZD5/PRKCD/F2RL1/MICALL2/ARF6/CHP2/PRKCE/C2CD2L/SFN/DMAP1/UCN3/AKAP5/TMEM30B/GAS6/C1QTNF12/RFX6/SLC51B/CHP1/CLN3/MYO18A/MYO1C/CD2AP/SREBF2	54	BP	downregulated
GO:1904951	positive regulation of establishment of protein localization	54/2049	319/18723	0.000755294829055241	0.00951512475171908	0.0074466630348294	IPO5/HYAL2/ACSL4/PTGS2/HUWE1/TGFB2/HSP90AB1/GZMB/TM9SF4/EMD/NUTF2/CEMIP/ZFAND1/BBC3/TGFB1/NMU/CD81/ECT2/IL1A/CCT4/RAB29/SOX4/IL1B/SMO/TRIM28/DKC1/RAN/XPO4/MYH10/CCT7/NMT1/KIF20B/PDX1/SAE1/CCT6A/VEGFC/PFKM/GJA1/VSNL1/CCT3/SHH/CCT2/MTCL1/ADAM9/CDK1/KIF5B/FGA/FGB/PLK3/SLC35D3/HCAR2/BCAP31/PPIA/RACK1	54	BP	upregulated
GO:1905330	regulation of morphogenesis of an epithelium	22/2049	65/18723	7.36713045591167e-07	6.18204160938864e-05	4.83814788913771e-05	HGF/SIX4/BMP7/WNT2/WNT5A/BMP4/SOX9/SIX1/LIF/SMO/AGT/SULF1/NKD1/LCN2/ADAMTS12/GJA1/SHH/STOX1/CTNNB1/AR/CXCL10/TACSTD2	22	BP	upregulated
GO:1905332	positive regulation of morphogenesis of an epithelium	12/2049	37/18723	0.00038501348805267	0.00592267535348888	0.00463516441170701	SIX4/BMP4/SOX9/SIX1/LIF/SMO/AGT/LCN2/GJA1/STOX1/CTNNB1/AR	12	BP	upregulated
GO:1990173	protein localization to nucleoplasm	7/2049	14/18723	0.000317931308665575	0.0051280349085035	0.00401326824302211	CCT4/DKC1/CCT7/CCT6A/MEPCE/CCT3/CCT2	7	BP	upregulated
GO:1990204	oxidoreductase complex	27/1865	112/19550	4.84187307885202e-06	0.000220996921241889	0.000174380240960159	PDK2/UQCRC1/OGDH/NDUFC1/GPD2/SDHB/NDUFB3/DLST/NDUFA5/NDUFA10/NDUFA2/UQCRC2/NDUFB10/GPD1L/NDUFS2/NDUFS4/NDUFV1/UQCRFS1/NCF1B/NDUFB1/UQCR10/NOXA1/CYTB/ND5/COX1/ND3/ND4	27	CC	downregulated
GO:1990351	transporter complex	70/1865	381/19550	6.1646779900981e-08	6.56538205945448e-06	5.18049255659121e-06	ABCC8/UQCRC1/ATP1A2/BEST2/CACNB1/ATP1B3/ATP8B1/SLC9A1/CATSPERG/CHRNE/NDUFC1/SCNN1A/CLIC5/CLCN2/CASQ2/NDUFB3/ABCD4/FKBP1B/PTK2B/KCNJ2/ATP8A1/GRIA3/HSPA2/AKAP9/NDUFA5/NDUFA10/TRPM4/NDUFA2/SCN7A/CHRNA1/UQCRC2/NDUFB10/CACNA1A/BEST4/GABRB2/GRIA4/KCNMA1/KCNB1/NDUFS2/CLIC6/ABHD6/NDUFS4/KCNV1/CACNB2/SCNN1G/NDUFV1/SCNN1B/UQCRFS1/SCN9A/KCNS3/KCNG3/LRRC8D/DPP10/KCNA3/KCNB2/GRIN2A/NDUFB1/UQCR10/KCNQ5/CLCNKA/…	70	CC	downregulated
GO:1990778	protein localization to cell periphery	60/1779	333/18723	9.04935378826858e-07	0.00010830945315334	9.12079605501807e-05	ITGA3/ARHGAP44/PKP2/ATP2C2/TNFRSF1A/PRKCZ/ATP1B3/PALS1/FYB1/EPB41L3/EZR/TSPAN15/MISP/PPIL2/MYL12A/SLC1A1/LGI1/SLC9A3R1/GORASP1/TMEM59/VAMP8/PLS1/OPTN/ARHGEF16/LGALS3/NUMB/NUMA1/PRKG2/GOLPH3L/ANK2/RAB3C/ZDHHC7/TNIK/FAM126B/RER1/LDLRAP1/KCNB1/CNST/PKDCC/ARF6/CACNB2/AMN/RAB8A/RAB26/RAB3B/P2RY1/PRKCE/CLSTN1/BSG/PDZD3/DPP10/NECTIN3/GAK/AKAP5/KCNB2/GAS6/GRIN2A/ZDHHC23/CLN3/S100A10	60	BP	downregulated
GO:2000027	regulation of animal organ morphogenesis	41/2049	125/18723	4.37237505591166e-11	2.9071435927306e-08	2.27516919576035e-08	CELSR3/HGF/CELSR1/GPC4/SIX4/BMP7/FZD3/PLEKHA4/WNT2/PTK7/WNT5A/BMP4/SOX9/SIX1/SMO/AHI1/AGT/SULF1/NKD1/CELSR2/GPC3/DAB2/GRHL3/MSX1/SPRY1/SHH/TNFRSF11B/CTHRC1/DACT1/STOX1/CTNNB1/AR/CD34/ZNRF3/TACSTD2/MED12/WT1/SAPCD2/SP6/SMURF1/PAX9	41	BP	upregulated
GO:2000042	negative regulation of double-strand break repair via homologous recombination	9/2049	19/18723	7.33064192916212e-05	0.00191557036262472	0.00149915081327705	POLQ/MAD2L2/RADX/UBQLN4/CGAS/SHLD1/KLHL15/FANCB/PARPBP	9	BP	upregulated
GO:2000241	regulation of reproductive process	40/2049	168/18723	1.50748780738553e-06	0.000108684422161386	8.50578726069529e-05	INTS13/RPS6KA2/TRIP13/AURKA/BMP7/CDC25B/TIMP1/PLAT/AMH/SYDE1/RAD51AP1/FBXO5/WNT5A/WDR77/INHBA/PRDX4/AGO2/SNAI1/BMP4/SOX9/LIF/STXBP1/SULF1/DHX37/GJA1/INHBB/MSX1/CDC25A/SPINK1/SHH/CTNNB1/AR/OXTR/GPR3/PLCB1/WT1/ZP3/CACNA1H/HDAC2/OOEP	40	BP	upregulated
GO:2000242	negative regulation of reproductive process	17/2049	63/18723	0.000317849618335695	0.0051280349085035	0.00401326824302211	RPS6KA2/TRIP13/BMP7/TIMP1/PLAT/AMH/FBXO5/WNT5A/WDR77/PRDX4/SNAI1/BMP4/LIF/SULF1/GJA1/WT1/ZP3	17	BP	upregulated
GO:2000243	positive regulation of reproductive process	22/2049	81/18723	3.99990039128221e-05	0.00124017637002242	0.000970578502362397	AURKA/CDC25B/SYDE1/RAD51AP1/WNT5A/INHBA/AGO2/SOX9/DHX37/INHBB/MSX1/CDC25A/SHH/CTNNB1/AR/OXTR/PLCB1/WT1/ZP3/CACNA1H/HDAC2/OOEP	22	BP	upregulated
GO:2000278	regulation of DNA biosynthetic process	29/2049	106/18723	2.16903305760865e-06	0.000144216597963668	0.000112865825418724	HGF/RFC2/HSP90AA1/HSP90AB1/PDGFB/RGCC/DNAJC2/PDGFRB/CCT4/NEK2/POT1/GNL3L/DKC1/RFC3/NAT10/CCT7/DSCC1/MYC/TP53/CCT6A/GJA1/FGFR4/CCT3/RFC4/CCT2/CTNNB1/ATR/AURKB/DACH1	29	BP	upregulated
GO:2000573	positive regulation of DNA biosynthetic process	23/2049	66/18723	2.2699434412441e-07	2.34195544006977e-05	1.83284543921869e-05	HGF/RFC2/HSP90AA1/HSP90AB1/PDGFB/RGCC/PDGFRB/CCT4/NEK2/POT1/DKC1/RFC3/CCT7/DSCC1/MYC/CCT6A/FGFR4/CCT3/RFC4/CCT2/CTNNB1/ATR/AURKB	23	BP	upregulated
GO:2000779	regulation of double-strand break repair	22/2049	85/18723	8.83601399161301e-05	0.00216820567660009	0.0016968665661402	DDX11/POLQ/FOXM1/RAD51AP1/TIMELESS/MAD2L2/TWIST1/AUNIP/POT1/FIGNL1/SPIRE1/PML/RADX/CHEK1/UBQLN4/CGAS/SHLD1/KLHL15/FANCB/PARPBP/OOEP/PRKDC	22	BP	upregulated
GO:2000780	negative regulation of double-strand break repair	11/2049	34/18723	0.000685836976929024	0.00878811235533893	0.00687769347539103	POLQ/MAD2L2/TWIST1/AUNIP/RADX/UBQLN4/CGAS/SHLD1/KLHL15/FANCB/PARPBP	11	BP	upregulated
GO:2001020	regulation of response to DNA damage stimulus	52/2049	219/18723	4.76288514984145e-08	6.19589233405462e-06	4.84898765026193e-06	BRCA1/DDX11/BID/CD44/POLQ/TMEM161A/MAP3K20/PSMD10/EYA1/FOXM1/RAD51AP1/TIMELESS/FBXO5/MAD2L2/TWIST1/SNAI1/AUNIP/POT1/TRIM28/FIGNL1/SPIRE1/SKIL/MYC/PML/TP53/CBX8/DYRK3/ACKR3/RADX/RPS3/CHEK1/PAXIP1/UBQLN4/MSX1/CGAS/DDIAS/RFWD3/AXIN2/UBE2V2/NPAS2/TRIAP1/BCL2L1/SHLD1/KLHL15/ATR/NPM1/FANCB/CHEK2/PARPBP/TAF9B/OOEP/PRKDC	52	BP	upregulated
GO:2001021	negative regulation of response to DNA damage stimulus	25/2049	81/18723	9.58659113223274e-07	7.54817912306325e-05	5.90730525585921e-05	BID/CD44/POLQ/TMEM161A/PSMD10/FBXO5/MAD2L2/TWIST1/SNAI1/AUNIP/DYRK3/ACKR3/RADX/RPS3/UBQLN4/CGAS/DDIAS/TRIAP1/BCL2L1/SHLD1/KLHL15/FANCB/CHEK2/PARPBP/TAF9B	25	BP	upregulated
GO:2001022	positive regulation of response to DNA damage stimulus	24/2049	105/18723	0.000342626607877224	0.00543840217914405	0.00425616579211439	BRCA1/DDX11/TMEM161A/MAP3K20/EYA1/FOXM1/RAD51AP1/TIMELESS/MAD2L2/TRIM28/SPIRE1/SKIL/MYC/CBX8/RPS3/PAXIP1/MSX1/UBE2V2/NPAS2/SHLD1/ATR/FANCB/OOEP/PRKDC	24	BP	upregulated
GO:2001233	regulation of apoptotic signaling pathway	76/2049	356/18723	7.09766893345625e-09	1.41574836326007e-06	1.1079834766648e-06	CX3CL1/TNFRSF12A/NOX1/BRCA1/BID/IL20RA/HGF/CD44/YBX3/TMEM161A/HYAL2/NLE1/PTGS2/GSTP1/ICAM1/XBP1/TIMP3/MMP9/PSMD10/CTSH/EYA1/BBC3/MEIS3/CAV1/CASP2/SERPINE1/TGFBR1/WFS1/IL1A/INHBA/G0S2/SNAI1/BMP4/IL1B/PLAGL2/TRAP1/IFI6/FIGNL1/FAIM2/AGT/SKIL/YAP1/PDX1/PML/TP53/S100A8/ACKR3/NONO/ITPRIP/RPS3/PEA15/INHBB/MSX1/S100A9/CSF2/NOS3/RNF183/DDIAS/PLEKHF1/CTNNB1/BMI1/AR/ARMC10/TRIAP1/BCL2L1/FGA/FGB/RPS7/BDNF/GR…	76	BP	upregulated
GO:2001234	negative regulation of apoptotic signaling pathway	50/2049	224/18723	6.45626654582253e-07	5.5991737695945e-05	4.38198777457886e-05	CX3CL1/BRCA1/BID/HGF/CD44/YBX3/TMEM161A/NLE1/PTGS2/GSTP1/ICAM1/XBP1/MMP9/PSMD10/EYA1/MEIS3/SERPINE1/TGFBR1/WFS1/IL1A/SNAI1/BMP4/IL1B/TRAP1/IFI6/FIGNL1/FAIM2/YAP1/PDX1/ACKR3/NONO/ITPRIP/PEA15/CSF2/NOS3/DDIAS/CTNNB1/BMI1/AR/ARMC10/TRIAP1/BCL2L1/FGA/FGB/BDNF/GRINA/TAF9B/PPIA/DDX3X/GPX1	50	BP	upregulated
GO:2001235	positive regulation of apoptotic signaling pathway	29/2049	126/18723	7.66304799568641e-05	0.00198463134455852	0.00155319885518239	TNFRSF12A/NOX1/BID/IL20RA/HYAL2/TIMP3/CTSH/BBC3/CAV1/CASP2/TGFBR1/INHBA/G0S2/PLAGL2/AGT/SKIL/PML/TP53/S100A8/RPS3/PEA15/INHBB/MSX1/S100A9/RNF183/PLEKHF1/RPS7/BCAP31/RACK1	29	BP	upregulated
GO:2001236	regulation of extrinsic apoptotic signaling pathway	34/2049	151/18723	3.13403919275462e-05	0.00104184087504888	0.000815358509198645	CX3CL1/TNFRSF12A/BRCA1/BID/HGF/HYAL2/GSTP1/ICAM1/TIMP3/EYA1/CAV1/SERPINE1/TGFBR1/IL1A/INHBA/G0S2/BMP4/IL1B/IFI6/FAIM2/AGT/SKIL/YAP1/PML/ITPRIP/PEA15/CSF2/NOS3/AR/BCL2L1/FGA/FGB/DDX3X/GPX1	34	BP	upregulated
GO:2001237	negative regulation of extrinsic apoptotic signaling pathway	24/2049	97/18723	9.36670168115942e-05	0.00219127257018906	0.00171491902349619	CX3CL1/BRCA1/HGF/GSTP1/ICAM1/EYA1/SERPINE1/TGFBR1/IL1A/BMP4/IL1B/IFI6/FAIM2/YAP1/ITPRIP/PEA15/CSF2/NOS3/AR/BCL2L1/FGA/FGB/DDX3X/GPX1	24	BP	upregulated
GO:2001242	regulation of intrinsic apoptotic signaling pathway	39/2049	164/18723	2.09385031048103e-06	0.000140782025369871	0.000110177883280072	NOX1/BID/IL20RA/CD44/YBX3/TMEM161A/PTGS2/XBP1/MMP9/BBC3/CAV1/WFS1/SNAI1/PLAGL2/TRAP1/FIGNL1/SKIL/PDX1/TP53/S100A8/ACKR3/NONO/RPS3/MSX1/S100A9/RNF183/DDIAS/PLEKHF1/ARMC10/TRIAP1/BCL2L1/RPS7/GRINA/BCAP31/TAF9B/PPIA/RACK1/DDX3X/GPX1	39	BP	upregulated
GO:2001243	negative regulation of intrinsic apoptotic signaling pathway	23/2049	98/18723	0.000300649448322219	0.00494254477681361	0.00386810120180899	BID/CD44/YBX3/TMEM161A/PTGS2/XBP1/MMP9/WFS1/SNAI1/TRAP1/FIGNL1/PDX1/ACKR3/NONO/DDIAS/ARMC10/TRIAP1/BCL2L1/GRINA/TAF9B/PPIA/DDX3X/GPX1	23	BP	upregulated
GO:2001244	positive regulation of intrinsic apoptotic signaling pathway	17/2049	58/18723	0.000105448658441472	0.00239016959134003	0.00187057847450601	NOX1/BID/IL20RA/BBC3/CAV1/PLAGL2/SKIL/TP53/S100A8/RPS3/MSX1/S100A9/RNF183/PLEKHF1/RPS7/BCAP31/RACK1	17	BP	upregulated

## Sheet: G2vsCtrl - GO_enrichment
GO_enrichment
GO_term	Description	GeneRatio	BgRatio	pvalue	p.adjust	qvalue	geneID	Count	type	condition
GO:0000070	mitotic sister chromatid segregation	30/1347	168/18723	3.1507503976997e-06	0.000339796312121152	0.000279549372330319	TRIP13/PDS5B/KIF4A/CDC6/NEK2/CENPF/KIF14/NCAPH/KIF18A/KIF25/PCID2/SGO1/CDC16/CCNB1/DSCC1/CENPE/KIF2C/BOD1/CDCA5/NCAPG2/ANAPC1/RACGAP1/MAD2L1/PTTG1/CHMP4C/UBE2C/HASPIN/RRS1/KIF18B/CHAMP1	30	BP	upregulated
GO:0000079	regulation of cyclin-dependent protein serine/threonine kinase activity	18/1347	94/18723	0.00011256185521503	0.00407256054223153	0.00335048292976215	MNAT1/IPO5/CDC6/CDKN3/RGCC/CCNP/GTPBP4/CCND1/PROX1/CKS2/PKMYT1/CCNB1/LATS2/CCNO/CCNF/CDC25A/CCNI2/IPO7	18	BP	upregulated
GO:0000086	G2/M transition of mitotic cell cycle	25/1347	137/18723	1.38073064889999e-05	0.00100560227000404	0.000827305869327225	BRCA1/AURKA/CLSPN/CDC6/CDC25B/NBN/CCND1/FOXM1/TPD52L1/CENPF/KIF14/CDK2/PKMYT1/CCNB1/CDK4/RNASEH2B/DBF4B/CDC25A/CHMP4C/MELK/CDK1/PLK3/BRSK2/RAD51B/PLCB1	25	BP	upregulated
GO:0000280	nuclear division	66/1347	439/18723	8.46498977735389e-09	3.39083304795719e-06	2.78962783414602e-06	ANLN/ASPM/TRIP13/MOV10L1/PDS5B/RAD54L/AURKA/TPX2/KIF4A/CDC6/CCNB1IP1/MYBL2/BMP7/CDC25B/RGCC/UBE2S/RAD51AP1/PDGFRB/WNT5A/IL1A/NEK2/CENPF/KIF14/NCAPH/KIF18A/CKS2/EREG/KIF25/IL1B/PCID2/PKMYT1/SGO1/CDC16/TOP2A/CCNB1/BORA/DSCC1/KIF20B/CENPE/EGF/BRCA2/KIF2C/ANKRD31/BOD1/CDCA5/NCAPG2/TERF1/MKI67/ANAPC1/CCSAP/RACGAP1/MSX1/MAD2L1/PTTG1/CHMP4C/MTBP/UBE2C/HASPIN/RRS1/RAD51B/PLCB1/KIF18B/FANCA/RAD54B/CHAMP1/…	66	BP	upregulated
GO:0000307	cyclin-dependent protein kinase holoenzyme complex	12/1407	42/19550	2.67703750654651e-05	0.00190664560188479	0.00172833298668266	MNAT1/CCNP/CCND1/CDK2/CKS2/CCNB1/CDK4/CCNO/CCNF/CDK12/CDK1/CCNI2	12	CC	upregulated
GO:0000460	maturation of 5.8S rRNA	11/1347	35/18723	2.13431786958401e-05	0.00134486006883451	0.00110641220844313	EXOSC7/NOP14/RCL1/EXOSC8/UTP20/RPP40/EXOSC2/URB1/RRS1/PRKDC/BOP1	11	BP	upregulated
GO:0000462	maturation of SSU-rRNA from tricistronic rRNA transcript (SSU-rRNA, 5.8S rRNA, LSU-rRNA)	13/1347	37/18723	9.08086317425963e-07	0.00012731370170312	0.000104740587612579	NOP14/UTP6/BYSL/HEATR1/RCL1/UTP20/RPP40/UTP4/UTP23/DHX37/DCAF13/TSR1/RRS1	13	BP	upregulated
GO:0000463	maturation of LSU-rRNA from tricistronic rRNA transcript (SSU-rRNA, 5.8S rRNA, LSU-rRNA)	7/1347	15/18723	3.77806014463473e-05	0.00203909469673294	0.00167755688410926	GTPBP4/URB1/RPL7L1/RPL7/NIFK/RPF2/BOP1	7	BP	upregulated
GO:0000466	maturation of 5.8S rRNA from tricistronic rRNA transcript (SSU-rRNA, 5.8S rRNA, LSU-rRNA)	10/1347	24/18723	2.76788865875438e-06	0.000314828148512972	0.000259008141551986	EXOSC7/NOP14/RCL1/EXOSC8/UTP20/RPP40/EXOSC2/URB1/RRS1/BOP1	10	BP	upregulated
GO:0000469	cleavage involved in rRNA processing	13/1347	27/18723	1.0097300672007e-08	3.77504414457435e-06	3.10571711195836e-06	EXOSC7/NOP14/RCL1/EXOSC8/UTP20/RPP40/EXOSC2/NOB1/NHP2/UTP23/TSR1/RRS1/BOP1	13	BP	upregulated
GO:0000470	maturation of LSU-rRNA	9/1347	28/18723	9.91087881121503e-05	0.00378096655600639	0.00311058946147909	GTPBP4/URB1/NHP2/RPL7L1/RPL7/NIFK/RSL1D1/RPF2/BOP1	9	BP	upregulated
GO:0000478	endonucleolytic cleavage involved in rRNA processing	8/1347	15/18723	2.86309478854522e-06	0.000314828148512972	0.000259008141551986	NOP14/RCL1/UTP20/RPP40/UTP23/TSR1/RRS1/BOP1	8	BP	upregulated
GO:0000479	endonucleolytic cleavage of tricistronic rRNA transcript (SSU-rRNA, 5.8S rRNA, LSU-rRNA)	8/1347	15/18723	2.86309478854522e-06	0.000314828148512972	0.000259008141551986	NOP14/RCL1/UTP20/RPP40/UTP23/TSR1/RRS1/BOP1	8	BP	upregulated
GO:0000724	double-strand break repair via homologous recombination	22/1347	138/18723	0.000341895077033773	0.00949181976240295	0.0078088906859772	BRCA1/POLQ/PALB2/RAD54L/NBN/RAD51AP1/TIMELESS/MCM3/AUNIP/BRCA2/GINS4/UBQLN4/TONSL/RECQL4/RFWD3/SHLD1/MCMDC2/FANCB/RAD51B/PARPBP/XRCC2/RAD54B	22	BP	upregulated
GO:0000775	chromosome, centromeric region	29/1407	198/19550	0.000199605080658908	0.00588893385834247	0.00533819113195672	NUP133/PDS5B/CENPI/NUP107/NEK2/CENPF/CENPL/KIF18A/CBX3/HJURP/SNAI1/SGO1/TOP2A/CCNB1/DSCC1/CENPE/KIF2C/BOD1/CDCA5/SUV39H2/MAD2L1/SUGT1/SKA3/CENPN/MTBP/CEBPB/CKAP5/CHAMP1/CENPW	29	CC	upregulated
GO:0000819	sister chromatid segregation	32/1347	202/18723	1.98823317626402e-05	0.0013433748978902	0.00110519036291252	TRIP13/PDS5B/KIF4A/CDC6/NEK2/CENPF/KIF14/NCAPH/KIF18A/KIF25/PCID2/SGO1/CDC16/TOP2A/CCNB1/DSCC1/CENPE/KIF2C/BOD1/CDCA5/NCAPG2/ANAPC1/RACGAP1/MAD2L1/PTTG1/CHMP4C/AXIN2/UBE2C/HASPIN/RRS1/KIF18B/CHAMP1	32	BP	upregulated
GO:0000922	spindle pole	29/1407	170/19550	1.16187346503049e-05	0.000930951113855679	0.000843887043022144	ASPM/WDR62/AURKA/TPX2/CDC6/RAE1/CDC25B/CSPP1/NEK2/CENPF/CEP89/GPSM2/AUNIP/SGO1/CCNB1/CKAP2/ODF2/KIF20B/POC1B/PLK4/BOD1/LATS2/POC1A/MAD2L1/CKAP2L/PLK3/CKAP5/NPM1/CEP63	29	CC	upregulated
GO:0001503	ossification	50/1347	408/18723	0.000152779143541711	0.00519263901201162	0.0042719680136735	CYP24A1/VCAN/TNC/COL11A1/HDAC7/CBFB/PTGS2/TXLNG/TGFB2/MMP9/BMP7/CCN4/COMP/GTPBP4/COL1A1/AREG/SPARC/WNT5A/IGFBP5/SPP1/TWIST1/SNAI1/SOX9/MYBBP1A/IL6/TFAP2A/YAP1/ITGA11/LEF1/CTSK/MKX/FGF18/MMP14/STC1/RUNX1/PLXNB1/SHH/COL1A2/CTHRC1/DDX21/AXIN2/PTK2/FASN/RSL1D1/CEBPB/PHOSPHO1/ANO6/SEMA4D/IARS1/COL5A2	50	BP	upregulated
GO:0001508	action potential	28/1434	134/18723	8.86727774586838e-07	0.000163157910523978	0.000139138477472012	ATP1A2/DSG2/NEDD4L/PKP2/GNA11/SLC9A1/DSP/CNR1/FKBP1B/ADRA1A/AKAP9/DSC2/P2RX4/CD36/SCN7A/CHRNA1/HCN4/CAMK2D/ANK2/KCNB1/ATP1A1/SCN9A/SCN4B/CTNNA3/CLN3/CNR2/CALM1/DMD	28	BP	downregulated
GO:0001614	purinergic nucleotide receptor activity	8/1455	21/18368	0.000121219170495064	0.0072874113085856	0.00622233389104693	P2RX6/P2RX4/P2RY12/P2RY1/P2RY6/GPR34/P2RY14/P2RY4	8	MF	downregulated
GO:0001655	urogenital system development	54/1347	338/18723	2.43027920569852e-08	7.57166988086518e-06	6.22918933250095e-06	TNC/ADAMTS6/NUP133/NLE1/TP73/ANGPT2/TGFB2/SIX4/MMP9/BMP7/RPGRIP1L/CTSH/EYA1/WFS1/NUP107/PTK7/VEGFA/PDGFRB/WNT5A/NPHS2/PROX1/CENPF/RDH10/SOX4/SOX9/SIX1/PPAT/PODXL/AGT/MYC/TFAP2A/SULF1/YAP1/REN/ADAMTS16/ARID5B/FREM2/KIF26B/KLF15/HEYL/SHH/ASXL1/RARG/SMARCC1/IRX3/CXCR2/EPHB3/PRKX/TACSTD2/WT1/ROBO2/COL4A1/SERPINB5/PKD1L3	54	BP	upregulated
GO:0001656	metanephros development	17/1347	85/18723	9.87666971918034e-05	0.00378096655600639	0.00311058946147909	SIX4/BMP7/CTSH/EYA1/PDGFRB/NPHS2/RDH10/SOX9/SIX1/MYC/YAP1/KIF26B/SHH/IRX3/CXCR2/WT1/ROBO2	17	BP	upregulated
GO:0001667	ameboidal-type cell migration	56/1347	475/18723	0.000177535382571551	0.00581523326075768	0.00478417437155584	SEMA3F/ANLN/ATP2B4/HDAC7/PTGS2/FAP/ANGPT2/TGFB2/MMP9/BMP7/FERMT1/TIMP1/SRPX2/RGCC/CTSH/MET/KANK1/FOLR1/VEGFA/SPARC/AMOTL2/WNT5A/PROX1/NRP2/TWIST1/PKN1/AGO2/SOX9/ID1/LOXL2/AGT/ANXA3/EGF/DUSP10/LCN2/ARID5B/FGF18/STC1/FSTL1/TGFBR2/ADAMTS9/S100P/ITGA2/SHH/NOS3/JCAD/ATOH8/PTK2/FUT1/PRKX/TACSTD2/SEMA4D/HMGB1/EPHB4/S100A2/TDGF1	56	BP	upregulated
GO:0001701	in utero embryonic development	57/1347	367/18723	2.77850561025885e-08	8.20097866438506e-06	6.74691971732107e-06	FUT8/ATP11A/POLB/NLE1/PALB2/CCNB1IP1/SALL4/BMP7/HM13/RPGRIP1L/NBN/STK3/WNT2/KAT2A/MDFI/BYSL/VEGFA/NEK2/RDH10/TWIST1/STIL/SNAI1/MYO18B/CCNB1/TBX3/RNASEH2B/YAP1/LEF1/BRCA2/CUL4A/FKBP10/PLK4/VASH2/ETNK2/RPL7L1/PSPH/NCAPG2/GINS4/ST8SIA6/EDNRA/MSX1/TGFBR2/E2F7/CHD7/BCL2L1/RRM2/CEBPB/FOSL1/RAD51B/ASCL2/SOCS3/JAG2/ZP3/XRCC2/STMN3/TCTN1/N4BP2L2	57	BP	upregulated
GO:0001763	morphogenesis of a branching structure	35/1347	196/18723	4.9126922020301e-07	8.1030523144073e-05	6.66635601284766e-05	TNC/SIX4/BMP7/CTSH/EYA1/RASIP1/MET/WNT2/AREG/VEGFA/WNT5A/PLXNA1/PROX1/RDH10/SOX9/SIX1/TBX3/AGT/SPRY2/MYC/SULF1/YAP1/LEF1/EGF/ADAMTS16/DRD2/EDNRA/MMP14/TGFBR2/SHH/TACSTD2/SOCS3/WT1/COL4A1/TDGF1	35	BP	upregulated
GO:0001822	kidney development	48/1347	293/18723	6.58772850244618e-08	1.47775925766873e-05	1.2157479589988e-05	ADAMTS6/NUP133/NLE1/TP73/ANGPT2/TGFB2/SIX4/MMP9/BMP7/RPGRIP1L/CTSH/EYA1/WFS1/NUP107/PTK7/VEGFA/PDGFRB/WNT5A/NPHS2/PROX1/CENPF/RDH10/SOX4/SOX9/SIX1/PPAT/PODXL/AGT/MYC/TFAP2A/SULF1/YAP1/REN/ADAMTS16/ARID5B/FREM2/KIF26B/KLF15/HEYL/SHH/ASXL1/IRX3/CXCR2/PRKX/TACSTD2/WT1/ROBO2/PKD1L3	48	BP	upregulated
GO:0001832	blastocyst growth	7/1347	20/18723	0.000330526001540506	0.00922996492741847	0.00759346352520369	PALB2/SALL4/NBN/BRCA2/NCAPG2/GINS4/RAD51B	7	BP	upregulated
GO:0001837	epithelial to mesenchymal transition	24/1347	157/18723	0.000358290719807429	0.0096261738430224	0.0079194233714932	TCOF1/TGFB2/BMP7/RGCC/WNT2/COL1A1/WNT5A/TWIST1/SNAI1/SOX9/IL1B/POLR1B/LOXL2/TBX3/SPRY2/IL6/LEF1/IL17RD/PDPN/MSX1/TGFBR2/HEYL/NOLC1/AXIN2	24	BP	upregulated
GO:0001838	embryonic epithelial tube formation	24/1347	121/18723	4.64624552592817e-06	0.000473748089261912	0.000389751084021879	TGFB2/SIX4/MTHFD1/SALL4/BMP7/STK3/KAT2A/FOLR1/PTK7/WNT5A/MTHFD1L/TWIST1/STIL/SOX4/SOX9/SIX1/KIF20B/GRHL3/FZD6/CTHRC1/RARG/IRX3/TCTN1/TRIM71	24	BP	upregulated
GO:0001841	neural tube formation	20/1347	102/18723	3.3589925122962e-05	0.00186507227811457	0.00153438917992645	TGFB2/MTHFD1/SALL4/BMP7/STK3/KAT2A/FOLR1/PTK7/WNT5A/MTHFD1L/TWIST1/STIL/SOX4/KIF20B/GRHL3/FZD6/CTHRC1/RARG/TCTN1/TRIM71	20	BP	upregulated
GO:0001890	placenta development	25/1347	144/18723	3.32740725743562e-05	0.00186507227811457	0.00153438917992645	DLX3/PTGS2/HSP90AB1/BMP7/STK3/WNT2/MDFI/STC2/SPP1/SNAI1/CTSV/LEF1/PLK4/VASH2/ETNK2/STC1/CCNF/E2F7/HTRA1/PTK2/PLAC1/CEBPB/FOSL1/ASCL2/SOCS3	25	BP	upregulated
GO:0002027	regulation of heart rate	21/1434	103/18723	2.94709511086346e-05	0.00239064533719666	0.00203870441417686	DSG2/PKP2/DSP/SLC1A1/EPAS1/CASQ2/FKBP1B/ADRA1A/EDN3/EDN2/AKAP9/DSC2/HCN4/TPM1/CAMK2D/ANK2/ATP5PF/SCN4B/CTNNA3/CALM1/DMD	21	BP	downregulated
GO:0002053	positive regulation of mesenchymal cell proliferation	9/1347	22/18723	1.05904585016904e-05	0.000891306592598019	0.000733275169937142	WNT2/WNT5A/PRRX1/SOX9/SIX1/MYC/TGFBR2/SHH/IRS2	9	BP	upregulated
GO:0002063	chondrocyte development	10/1347	31/18723	3.93046267448806e-05	0.00204092913690084	0.00167906607234709	COL11A1/COMP/SOX9/SULF1/SERPINH1/FGF18/TGFBR2/AXIN2/RARG/COL27A1	10	BP	upregulated
GO:0002526	acute inflammatory response	22/1347	112/18723	1.34459302047346e-05	0.000992168113001997	0.000816253630018723	PTGS2/GSTP1/ICAM1/OSM/TFR2/VNN1/IL1A/TREM1/IL1B/FFAR2/F12/IL6/S100A8/PTGES/LCN2/CEBPB/SAA1/IL20RB/ANO6/CXCR2/ZP3/C2CD4A	22	BP	upregulated
GO:0002685	regulation of leukocyte migration	33/1434	210/18723	6.09628448465034e-05	0.00369796597310658	0.00315356671085672	KITLG/MAPK3/PYCARD/WASL/CCL8/ADTRP/BMP5/PADI2/PTK2B/NCKAP1L/EDN3/EDN2/MTUS1/LGALS3/P2RX4/CCL21/SLIT2/CCL28/JAM2/MCU/NBL1/MICOS10-NBL1/IL6R/CD200R1/F2RL1/LGALS9/P2RY12/PDGFD/CCL19/CMKLR1/S100A14/DPP4/MMP28	33	BP	downregulated
GO:0002686	negative regulation of leukocyte migration	12/1434	48/18723	0.000202665949770915	0.00860550802104195	0.0073386407074942	WASL/ADTRP/BMP5/PADI2/CCL21/SLIT2/CCL28/NBL1/MICOS10-NBL1/CD200R1/DPP4/MMP28	12	BP	downregulated
GO:0003012	muscle system process	76/1434	452/18723	5.36845110171085e-11	2.22863718067182e-07	1.90054642867361e-07	ABCC8/IGF1/ATP1A2/DSG2/NEDD4L/PKP2/CAMK2B/CTDP1/MYLK/ROCK1/ATP2B1/TACR2/CHRNA3/GNAO1/SLC9A1/MYL6/DSP/P2RX6/CHGA/PIK3CG/SGCA/PPARGC1A/C12orf57/CASQ2/FKBP1B/MYOT/ADRA1A/SSPN/EDN3/EDN2/AKAP9/CNN1/ATP8A2/MYH11/DSC2/P2RX4/SCN7A/KLF4/PLCE1/CHRNA1/TMOD3/HCN4/TPM1/GATA6/SMAD4/TPM3/CAMK2D/ANK2/DOCK5/GSN/HTR7/ADRA2A/TTN/KCNMA1/PDE9A/ATP1A1/LMOD1/HAND2/PI16/ARHGAP42/SMAD3/SCNN1B/P2RY1/NMUR1/DES/SCN4B/KCNB2/…	76	BP	downregulated
GO:0003015	heart process	38/1434	251/18723	4.0810271459476e-05	0.0027394675281363	0.00233617444428405	ATP1A2/DSG2/NEDD4L/PKP2/CDC42/ATP2B1/ATP2A3/GNAO1/SLC9A1/DSP/CHGA/PIK3CG/SLC1A1/EPAS1/CASQ2/FKBP1B/ADRA1A/EDN3/EDN2/AKAP9/ATP1B2/CYP2J2/DSC2/P2RX4/HCN4/TPM1/CAMK2D/ANK2/GSN/ATP5PF/TTN/ATP1A1/DES/SCN4B/CTNNA3/CALM1/DMD/GSTM2	38	BP	downregulated
GO:0003018	vascular process in circulatory system	39/1347	263/18723	1.28863505998681e-05	0.000976576407622437	0.00080342638235024	SLC38A5/ABCC2/SLC4A8/ATP2B4/TBXAS1/SLC12A2/ABCC9/TFRC/PTGS2/SLC1A3/ICAM1/SLC5A1/ABCC1/SLC7A5/COMP/SLC22A2/VEGFA/SLC29A1/WDR35/SLC6A6/CHRM3/KCNMB4/AGT/SLC5A6/SLC7A1/EDNRA/SLC6A1/SLC13A3/SLC6A20/GUCY1A1/NOS3/APLN/HTR1D/CXCR2/OXTR/F2R/UTS2R/SMTNL2/C2CD4A	39	BP	upregulated
GO:0003018	vascular process in circulatory system	43/1434	263/18723	1.7605824562816e-06	0.000285835739961012	0.000243756184039978	ABCC8/ATP1A2/CASR/ROCK1/SLC44A1/ATP2B1/ATP2A3/TACR2/CEACAM1/SLC4A4/TJP3/SLC1A1/SH3GL2/ABCC3/SLC9A3R1/PPARD/ECE1/SLC16A7/ABCG2/ADRA1A/EDN3/EDN2/ATP1B2/CD36/SLCO1C1/AGTR1/SLIT2/DOCK5/HTR7/ADRA2A/SLC2A13/KCNMA1/F2RL1/SLC29A4/ARHGAP42/SCNN1B/P2RY1/PDE3A/YES1/PRKG1/SLC6A9/SLC22A5/AVPR1B	43	BP	downregulated
GO:0003197	endocardial cushion development	11/1347	45/18723	0.000266587240120023	0.00791484347022857	0.00651151718034609	TGFB2/BMP7/TWIST1/SNAI1/SOX9/TBX3/MSX1/TGFBR2/HEYL/NOS3/ROBO2	11	BP	upregulated
GO:0003203	endocardial cushion morphogenesis	11/1347	36/18723	2.87467059644538e-05	0.00162839926311774	0.00133967902437215	TGFB2/BMP7/TWIST1/SNAI1/SOX9/TBX3/MSX1/TGFBR2/HEYL/NOS3/ROBO2	11	BP	upregulated
GO:0003279	cardiac septum development	18/1347	103/18723	0.000370644206483539	0.00975855732375439	0.00802833485059229	ADAMTS6/TGFB2/SALL4/BMP7/NPRL3/PTK7/WNT5A/PROX1/NRP2/SOX4/FGFRL1/TBX3/TGFBR2/HEYL/CHD7/ROBO2/MIR17HG/MATR3	18	BP	upregulated
GO:0003333	amino acid transmembrane transport	18/1347	98/18723	0.000195488919445677	0.00619379582062914	0.00509561661570267	SLC38A5/SLC1A3/SLC7A6/SLC7A5/SFXN3/SLC22A2/SLC6A6/AGT/SLC15A4/SLC7A1/SLC7A11/MFSD12/SLC6A20/SLC3A2/LRRC8E/SLC66A1L/SLC25A22/SLC6A14	18	BP	upregulated
GO:0003401	axis elongation	12/1347	27/18723	1.15256643766835e-07	2.15453086081471e-05	1.77252585835101e-05	TNC/SIX4/AREG/PTK7/WNT5A/RDH10/SOX9/SIX1/SPRY2/YAP1/NKD1/SHH	12	BP	upregulated
GO:0003413	chondrocyte differentiation involved in endochondral bone morphogenesis	6/1347	14/18723	0.000248823643426408	0.00754271887748809	0.00620537143179486	SOX9/SERPINH1/TGFBR2/AXIN2/RARG/COL27A1	6	BP	upregulated
GO:0003777	microtubule motor activity	18/1372	69/18368	2.05654376525777e-06	0.000352354498447498	0.000318583885039055	DNAH5/KIF3C/KIF9/KIF4A/KIF21B/KIF14/KIF18A/KIF25/KIF20B/CENPE/KIFC3/KIF2C/KIF26B/DNAH12/DNAH14/KIF18B/KIF24/DNAH17	18	MF	upregulated
GO:0003779	actin binding	62/1455	441/18368	6.75471012491978e-06	0.000862914218458502	0.000736796670205066	LASP1/SCIN/LIMA1/CAMK2B/MYLK/CAPZB/CEACAM1/EPB41L3/EZR/MISP/CORO2B/COBL/WASL/MYOT/PLS1/PDLIM2/LDB3/VASP/CNN1/SYNE1/MYH11/MICAL2/VILL/MYPN/ITPRID2/TMOD3/FGD4/TPM1/CGN/TPM3/IQGAP2/DAAM2/GSN/TTN/KCNMA1/WHAMM/RUSC1/LMOD1/PKNOX2/CLMN/MYO1A/FAM107A/MOBP/WIPF2/TLN2/SYNPO/SYNPO2/SNTG2/CFL1/SYNE3/MYO1D/EPS8L2/CTNNA3/ADSS1/EVL/GMFB/MYO1C/NRAP/RCSD1/DMD/INF2/MARCKS	62	MF	downregulated
GO:0004620	phospholipase activity	20/1455	104/18368	0.000168700220057354	0.00907429604729555	0.00774805996828511	CASR/PLD1/PITPNM3/GDPD3/PLCD4/PLA2G4A/PRDX6/SMPDL3B/PLAAT2/PLCB2/PLCE1/PLCL2/ABHD3/PLCD3/LIPH/LIPC/ASPG/SMPD1/PLCD1/PNLIPRP2	20	MF	downregulated
GO:0005125	cytokine activity	39/1372	235/18368	1.9775775875399e-06	0.000352354498447498	0.000318583885039055	CX3CL1/CXCL2/TGFB2/IL11/OSM/BMP7/TIMP1/NAMPT/WNT2/CSF3/AREG/IL26/IL17A/VEGFA/WNT5A/IL1A/CCL20/SPP1/INHBA/NDP/CXCL6/IL1B/GDF15/IL6/IL1RN/IL33/CXCL9/CMTM7/CXCL16/IL24/CXCL3/CXCL5/CXCL1/CXCL11/CXCL8/CMTM8/TNFSF15/HMGB1/TAFA5	39	MF	upregulated
GO:0005178	integrin binding	25/1372	144/18368	6.13618092792015e-05	0.00525666166158493	0.00475284891171359	CX3CL1/ACTN1/FAP/ICAM1/FERMT1/CCN4/COMP/CD81/VWF/CCN6/SPP1/TGFBI/IL1B/ITGAX/THY1/MMP14/ITGA2/ESM1/PTK2/FRMD5/HMGB1/ITGBL1/EGFL6/S1PR3/LYN	25	MF	upregulated
GO:0005201	extracellular matrix structural constituent	36/1372	172/18368	1.28301907158448e-08	6.59471802794424e-06	5.96266231688999e-06	ANOS1/VCAN/TNC/COL9A2/LAMC2/COL11A1/COL5A3/COL9A3/SRPX2/COMP/COL1A1/VWF/COL12A1/SPARC/COL7A1/MFAP2/LTBP2/TGFBI/COL10A1/CHI3L1/COL4A2/LAMC1/COL8A1/ACAN/COL6A3/IGFBP7/COL1A2/SBSPON/CTHRC1/VWA1/BGN/THBS2/COL4A1/ZP3/COL27A1/COL5A2	36	MF	upregulated
GO:0005216	ion channel activity	63/1455	432/18368	1.67606015864266e-06	0.000514509748367992	0.000439312577399388	ABCC8/CACNA2D2/CLCA1/CLCA4/BEST2/CHRNA3/ATP5F1D/P2RX6/KCNK10/SLC1A1/ATP5F1B/CNR1/TRPM6/FKBP1B/PTK2B/HVCN1/GRIA3/SNAP25/P2RX4/SCN7A/CLCA2/CHRNA1/HCN4/SLC24A4/CACNA1A/BEST4/TMCO1/UNC80/ANO7/GPM6A/ATP5F1A/ATP5PF/MCU/KCNMA1/KCNJ6/KCNB1/KCNT2/GRIK2/SCNN1G/TRPV3/SCNN1B/SCN9A/KCNG3/TMEM37/KCNK3/ANO5/SCN4B/HTR3C/KCNIP1/GABRG3/KCNB2/GRID1/OTOP3/OTOP2/GRIN2A/KCNQ5/HTR3E/CLCNKA/TMEM120A/RYR1/GRIN3A/RYR3/AQP1	63	MF	downregulated
GO:0005261	cation channel activity	51/1455	335/18368	4.71718829841356e-06	0.000803494406829777	0.000686061245506113	ABCC8/CACNA2D2/CHRNA3/ATP5F1D/P2RX6/KCNK10/ATP5F1B/CNR1/TRPM6/FKBP1B/PTK2B/HVCN1/GRIA3/SNAP25/P2RX4/SCN7A/CHRNA1/HCN4/SLC24A4/CACNA1A/TMCO1/UNC80/GPM6A/ATP5F1A/ATP5PF/MCU/KCNMA1/KCNJ6/KCNB1/KCNT2/GRIK2/SCNN1G/TRPV3/SCNN1B/SCN9A/KCNG3/TMEM37/KCNK3/SCN4B/HTR3C/KCNIP1/KCNB2/OTOP3/OTOP2/GRIN2A/KCNQ5/HTR3E/RYR1/GRIN3A/RYR3/AQP1	51	MF	downregulated
GO:0005319	lipid transporter activity	29/1455	154/18368	9.91793212243741e-06	0.00112623629212567	0.000961633418655043	OSBPL7/ABCB11/OSBPL6/CEACAM1/ATP8B1/PITPNM3/ABCC3/SLC27A6/SLC10A2/ATP8A2/CD36/SLCO1C1/GLTP/ABCA8/OSBPL1A/ANO7/ABCA6/ABCA10/ABCA5/XKR8/FABP1/SLC51A/ATP9B/FABP4/C2CD2L/SLCO2A1/TMEM30B/SLC51B/CPTP	29	MF	downregulated
GO:0005342	organic acid transmembrane transporter activity	27/1372	164/18368	8.20998604192526e-05	0.00602847546507083	0.00545068998121805	SLC38A5/ABCC2/SLC1A3/SLC27A5/SLC7A6/ABCC1/SLC7A5/AQP9/SFXN3/SLC22A2/SLC19A2/SLC6A6/SLCO1B1/SLC5A6/SLC15A4/SLC7A1/SLC7A11/SLC6A1/SLC13A3/MFSD12/SLC6A20/SLC3A2/SLC16A4/SLC66A1L/SLC25A22/SLCO1B7/SLC6A14	27	MF	upregulated
GO:0005342	organic acid transmembrane transporter activity	28/1455	164/18368	8.75921918498425e-05	0.0059679480047026	0.00509571417849259	SLC13A2/SLC6A7/SLC7A14/MPC1/ABCB11/CEACAM1/SLC26A3/SLC1A1/ABCC3/SLC9A3R1/SLC27A6/SLC16A7/ABCG2/SLC36A1/SLC10A2/CD36/SLCO1C1/MPC2/SLC26A2/SLC51A/SLC29A4/SLC16A9/SLC38A11/SLC23A1/SLC6A19/SLC17A8/SLC51B/SLC6A9	28	MF	downregulated
GO:0005518	collagen binding	15/1372	69/18368	0.000141439654277234	0.00908749778731231	0.00821652728465776	CD44/COL5A3/MMP9/COMP/VWF/SPARC/TGFBI/ITGA11/CTSK/SERPINH1/PCOLCE2/ITGA2/RELL2/ADGRG1/MMP12	15	MF	upregulated
GO:0005539	glycosaminoglycan binding	38/1372	230/18368	2.97456923136299e-06	0.000436836738548737	0.000394969117487748	MPO/ANOS1/CD44/VCAN/LAMC2/COL11A1/COL5A3/BMP7/CEMIP/CCN4/COMP/VEGFA/CCN6/PODXL2/NRP2/LTBP2/TNFAIP6/CXCL6/FGFRL1/LGR6/SERPINE2/SULF1/MMP7/HAPLN3/ACAN/FGFR4/FSTL1/TGFBR2/PCOLCE2/SHH/NOD2/CXCL11/SAA1/LPL/BGN/THBS2/LPA/ADGRG1	38	MF	upregulated
GO:0005581	collagen trimer	17/1407	87/19550	0.000134280846363236	0.00506317779522555	0.00458966112647098	COL9A2/COL11A1/COL5A3/COL9A3/COL1A1/COL12A1/COL7A1/COLEC11/COL10A1/COL4A2/COL8A1/COL6A3/COL1A2/CTHRC1/COL4A1/COL27A1/COL5A2	17	CC	upregulated
GO:0005583	fibrillar collagen trimer	6/1407	12/19550	8.70136061544517e-05	0.0039839801103574	0.00361139177422988	COL11A1/COL5A3/COL1A1/COL1A2/COL27A1/COL5A2	6	CC	upregulated
GO:0005604	basement membrane	18/1407	96/19550	0.000150009291885625	0.00515256362388574	0.0046706874462352	TNC/LAMC2/COL9A3/TIMP1/SPARC/COL7A1/TGFBI/LOXL2/COL4A2/LAMC1/COL8A1/FREM2/RELL2/VWA2/VWA1/THBS2/COL4A1/EGFL6	18	CC	upregulated
GO:0005635	nuclear envelope	56/1407	468/19550	0.000122402145816506	0.00490373596677377	0.00444513055859943	RRP12/SPAG4/IPO5/WDR3/NUP133/OSBPL3/PTGS2/TXLNG/SMOX/RAE1/KPNA3/DNAJC2/STX1A/GTPBP4/TMEM97/MFSD10/CCND1/TMEM109/NUP107/CENPF/CBX3/CSE1L/PCID2/NUP210/XPO4/CDK4/SCRN1/NUP58/MTMR6/SIGMAR1/PTGES/DHX37/NUP205/DUSP2/GABRB1/EIF5A2/SHISA5/MAD2L1/QSOX2/NSMF/BCL2L1/BOK/DPY19L3/SYNE4/MRPS23/PLCB1/MX2/XPOT/TMEM120B/IPO9/RANBP17/IPO7/CPNE1/FAM156A/MATR3/RNF43	56	CC	upregulated
GO:0005643	nuclear pore	16/1407	84/19550	0.000284522234220998	0.00792951096241998	0.00718793012768836	IPO5/NUP133/RAE1/KPNA3/NUP107/PCID2/NUP210/XPO4/NUP58/NUP205/EIF5A2/MAD2L1/MX2/XPOT/RANBP17/IPO7	16	CC	upregulated
GO:0005788	endoplasmic reticulum lumen	48/1407	313/19550	5.1345162890953e-07	7.82946618046476e-05	7.09724169737506e-05	TMEM132A/VCAN/TNC/COL9A2/RCN1/F7/COL11A1/PTGS2/COL5A3/COL9A3/APOL1/FOXRED2/STS/TIMP1/UGGT2/MSLN/COL1A1/WFS1/COL12A1/STC2/WNT5A/COL7A1/IGFBP5/SPP1/P4HA1/COL10A1/F10/CALU/COL4A2/LAMC1/IL6/FKBP10/COL8A1/SERPINH1/ARSL/COL6A3/FSTL1/IGFBP7/SHISA5/SHH/COL1A2/TSPAN5/VWA1/BACE1/COL4A1/COL27A1/ERO1A/COL5A2	48	CC	upregulated
GO:0005819	spindle	58/1407	391/19550	1.11857758453676e-07	2.39002743896022e-05	2.16650816373436e-05	ASPM/POLB/WDR62/AURKA/TPX2/KIF4A/CDC6/RAE1/CDC25B/CSPP1/KAT2A/ECT2/TMEM9/NEK2/CENPF/KIF14/CEP89/KIF18A/GPSM2/CBX3/AUNIP/SGO1/CDC16/CCNB1/CKAP2/BORA/ODF2/DCUN1D5/KIF20B/CENPE/POC1B/PLK4/KIF2C/BOD1/TERF1/HAUS6/LATS2/CCSAP/RACGAP1/YEATS2/POC1A/MAD2L1/SKA3/TAF1D/CKAP2L/CDK1/SHCBP1/TPPP/PLK3/CKAP5/HASPIN/CXCR2/NPM1/KIF18B/CHAMP1/MZT1/HAUS5/CEP63	58	CC	upregulated
GO:0005871	kinesin complex	12/1407	50/19550	0.000171763201901339	0.00550501062093791	0.00499017302365995	KIF3C/KIF9/KLC3/KIF21B/KIF14/KIF18A/KIF25/KIF20B/KIFC3/KIF2C/KIF26B/KIF18B	12	CC	upregulated
GO:0005874	microtubule	52/1407	429/19550	0.000152728094935771	0.00515256362388574	0.0046706874462352	DNAH5/ASPM/POLB/KIF3C/AURKA/TPX2/KIF9/KIF4A/RPGRIP1L/CSPP1/RP1/KLC3/BAG2/CCT4/KIF21B/NEK2/KIF14/HSPH1/KIF18A/KIF25/CAMSAP1/TTLL9/CKAP2/SPRY2/ODF2/FHDC1/KIF20B/CENPE/KIFC3/GAS8/KIF2C/BOD1/HAUS6/CCT5/CCSAP/RACGAP1/KIF26B/CCT3/SKA3/HOOK3/CDK1/TPPP/SAA1/DNAH12/CKAP5/ODF3L2/MX2/DNAH14/KIF18B/KIF24/DNAH17/HAUS5	52	CC	upregulated
GO:0005884	actin filament	20/1489	114/19550	0.000360586435755889	0.00540879653633833	0.00407083107734937	EZR/MISP/COBL/WASL/PLS1/PDLIM2/LDB3/SPECC1/GDPD2/MICAL2/TPM1/TPM3/ACKR2/LMOD1/MYO1A/WIPF2/GNG12/YES1/MYO1C/RCSD1	20	CC	downregulated
GO:0005903	brush border	25/1489	106/19550	2.78543592305426e-07	2.08907694229069e-05	1.57230527761879e-05	LIMA1/SLC9A3/CAPZB/ATP8B1/SLC15A1/SLC26A3/EZR/MYL6/SLC9A3R1/MYL12B/ABCG2/TRPM6/GNA13/PLS1/CD36/PTH1R/AMN/MYO1A/CA4/PDZD3/SLC6A19/MYO1D/SLC22A5/MYO1C/AQP1	25	CC	downregulated
GO:0005911	cell-cell junction	65/1489	494/19550	1.04221168849718e-05	0.000446662152213078	0.000336172040876159	AOC1/ATP1A2/CDH1/DSG2/PKP2/CDC42/CDH19/PALS1/ABCB11/ADCYAP1R1/CEACAM1/MAGI3/EPB41L3/SLC9A1/EPB41L4B/DSP/PACSIN2/VAPA/LAMA1/TJP3/SIPA1L3/SGCA/FRMD4B/EPHA4/IGSF21/EPCAM/PDLIM2/LDB3/AHNAK/VASP/MAP2K2/DSC2/TMOD3/ARHGAP24/MARVELD3/VAV1/CGN/CDC42BPA/ANK2/KIRREL3/CDH22/ADGRL3/PGM5/OBSCN/JAM2/JAML/CADM3/FZD5/ATP1A1/AQP7/CTNND2/KRT8/SYNPO/PDZD3/DES/SCN4B/CLDN7/CTNNA3/PCDH9/MAGI2/DPP4/NRAP/CTNND1/CD3E/CLDN…	65	CC	downregulated
GO:0006066	alcohol metabolic process	57/1434	353/18723	5.9892318318341e-08	1.7400294585118e-05	1.48386951534416e-05	MTMR7/NR1H4/IGF1/RETSAT/LIMA1/PLPP1/ACADVL/DHRS9/ADCYAP1R1/ACO2/GDPD3/MOGAT3/LPCAT3/PPARD/BMP5/GPD2/PLA2G4A/DHDDS/TTR/GOT1/PTK2B/EPHX2/ACSS2/FMO5/HMGCS2/CYP27A1/ITPKA/CYP1B1/PRKG2/NAAA/IMPA2/OSBPL1A/ITPKB/AKR1C2/ABCA5/LDLRAP1/PTH1R/CYP3A4/PRKAA2/GFI1/LIPC/SMPD1/MOGAT2/ACAA2/SCNN1B/P2RY1/P2RY6/SPTLC3/SULT1B1/PNPLA2/APOBR/INPP5J/AKR1C3/ADH1B/AVPR1B/AKR1B10/AKR1B15	57	BP	downregulated
GO:0006091	generation of precursor metabolites and energy	63/1434	490/18723	3.39608488494144e-05	0.00256799843354476	0.0021899483209024	MDH1/IGF1/DERA/OPN3/FECH/ACADVL/ACAT1/SLC4A4/ME2/OXCT1/FH/ATP5F1D/ACO2/GSR/ETFB/OGDH/PRKAG2/TYRP1/NDUFC1/PPARGC1A/ATP5F1B/PPARD/GPD2/ACADM/SDHB/HMGCL/DLST/SLC25A23/COX7C/DYRK2/NDUFA5/CBFA2T3/ACSS2/COX4I1/G6PC1/KL/HMGCS2/COX5B/ETFBKMT/NDUFB10/HMGCLL1/ATP5F1A/ATP5PF/PINK1/NDUFS2/COX6B2/ACOX1/PRKAA2/AKR7A3/SUCLG1/GHITM/ACSM1/NDUFV1/UGP2/RBKS/ETFDH/COX5A/ZBTB7A/NDUFB1/ENTPD5/ADH1B/OGDHL/PPP1CB	63	BP	downregulated
GO:0006260	DNA replication	42/1347	260/18723	6.34178054941338e-07	9.69170239651883e-05	7.97333350926159e-05	NFIX/POLQ/MCM10/POLB/ORC6/CDC6/NBN/DNAJC2/SSBP1/POLD2/TWNK/GTPBP4/TIMELESS/MCM3/CDK2/EREG/CHTF18/RFC3/DSCC1/HMGA1/DNA2/EGF/BRCA2/GINS4/TERF1/OBI1/TONSL/RECQL4/DBF4B/S100A11/DDX21/E2F7/RFWD3/CDK1/RRM2/NOC3L/ATR/TOP1MT/NAP1L1/WDHD1/MCIDAS/DACH1	42	BP	upregulated
GO:0006261	DNA-dependent DNA replication	29/1347	151/18723	9.91954135744736e-07	0.000132449495077535	0.000108965788896471	POLQ/MCM10/POLB/ORC6/CDC6/NBN/SSBP1/POLD2/TWNK/TIMELESS/MCM3/CHTF18/RFC3/DSCC1/HMGA1/DNA2/BRCA2/GINS4/TERF1/TONSL/RECQL4/DBF4B/DDX21/E2F7/RFWD3/NOC3L/ATR/WDHD1/DACH1	29	BP	upregulated
GO:0006275	regulation of DNA replication	21/1347	107/18723	2.1244770144749e-05	0.00134486006883451	0.00110641220844313	CDC6/NBN/SSBP1/GTPBP4/TIMELESS/EREG/CHTF18/RFC3/DSCC1/DNA2/EGF/BRCA2/TERF1/OBI1/DBF4B/S100A11/E2F7/CDK1/ATR/MCIDAS/DACH1	21	BP	upregulated
GO:0006282	regulation of DNA repair	21/1347	130/18723	0.000384680242501046	0.00997453232245703	0.00820601681232247	BRCA1/POLQ/TMEM161A/EYA1/FOXM1/RAD51AP1/TIMELESS/TWIST1/DEK/AUNIP/CUL4A/UBQLN4/DTX3L/AXIN2/UBE2V2/NPAS2/SHLD1/FANCB/PARPBP/HMGB1/PRKDC	21	BP	upregulated
GO:0006302	double-strand break repair	35/1347	251/18723	0.000125151015738619	0.00446969912868775	0.00367720761337909	BRCA1/POLQ/POLB/TRIP13/PALB2/RAD54L/EYA1/NBN/FOXM1/RAD51AP1/TIMELESS/MCM3/DCLRE1B/TWIST1/DEK/AUNIP/DNA2/BRCA2/CDCA5/GINS4/UBQLN4/TONSL/RECQL4/DTX3L/RFWD3/UBE2V2/SHLD1/MCMDC2/FANCB/RAD51B/PARPBP/HMGB1/XRCC2/RAD54B/PRKDC	35	BP	upregulated
GO:0006364	rRNA processing	53/1347	225/18723	7.39826977378051e-15	2.07447484456806e-11	1.70666402202526e-11	RRP12/NOP58/WDR3/EXOSC7/EXOSC5/DIS3/DIMT1/NOP14/NOP56/NPM3/GTPBP4/UTP6/GAR1/BYSL/BRIX1/WDR75/EBNA1BP2/HEATR1/RCL1/EXOSC8/UTP20/DDX27/RIOK1/RPP40/EXOSC2/DKC1/NAT10/UTP4/NOB1/URB1/LYAR/NHP2/RPL7L1/RPL7/UTP23/PDCD11/DHX37/NIFK/UTP14A/WDR43/DCAF13/DDX21/NOLC1/TSR1/CHD7/RSL1D1/DDX10/RRS1/GEMIN4/RPF2/NOL8/PRKDC/BOP1	53	BP	upregulated
GO:0006590	thyroid hormone generation	7/1347	20/18723	0.000330526001540506	0.00922996492741847	0.00759346352520369	TG/DUOX1/DUOXA1/DUOXA2/DUOX2/CTSK/DIO2	7	BP	upregulated
GO:0006631	fatty acid metabolic process	64/1434	390/18723	4.86921339576264e-09	2.44345981314634e-06	2.08374376132541e-06	PDK4/PRKAR2B/NR1H3/ACAA1/ACADVL/ABCB11/ACAT1/ACACB/CEACAM1/HADHA/LPIN2/MAPK3/ETFB/PRKAG2/TYRP1/PPARGC1A/CPT1A/ADTRP/PPARD/SLC27A6/SCP2/PLA2G4A/ACADM/CNR1/ACADS/PLP1/ALKBH7/EDN2/IVD/ACSS2/CYP2J2/CD36/APPL2/HADHB/CYP1B1/NAAA/HADH/ETFBKMT/EPHX1/AKR1C2/CPT2/ABHD3/SLC45A3/CYP3A4/ACOX1/PRKAA2/HPGDS/FABP1/LIPH/HPGD/LIPC/ACSM1/ACAA2/ECI1/ETFDH/FADS6/CES2/ZADH2/CYP4F12/HACD4/AKR1C3/ECI2/GSTM2/UGT1A8	64	BP	downregulated
GO:0006635	fatty acid beta-oxidation	24/1434	74/18723	5.73040356547998e-10	5.27197128024158e-07	4.49585346400464e-07	ACAA1/ACADVL/ABCB11/ACAT1/ACACB/HADHA/ETFB/CPT1A/PPARD/SCP2/ACADM/CNR1/ACADS/IVD/HADHB/HADH/ETFBKMT/CPT2/ACOX1/FABP1/ACAA2/ECI1/ETFDH/ECI2	24	BP	downregulated
GO:0006644	phospholipid metabolic process	52/1434	383/18723	3.86664150598919e-05	0.0027394675281363	0.00233617444428405	MTMR7/NR1H4/NR1H3/DGKA/PLPP1/TTC7A/SLC44A1/CHAT/PLD1/PIK3C3/HADHA/PITPNM3/BMX/GDPD3/MTMR9/PIK3CG/CWH43/LPCAT3/PPARD/PLCD4/PLA2G4A/PRDX6/DHDDS/SMPDL3B/PLAAT2/HMGCS2/ITPKA/PLCB2/GPAT3/NAAA/ABCA8/IMPA2/GATA6/ITPKB/MPPE1/FAM126B/ABHD3/PGAP3/CAPN2/LIPH/LIPC/SMPD1/SERINC2/SOCS6/MTM1/INPP5J/PLCD1/CHP1/CLN3/PIGN/FAR1/PNLIPRP2	52	BP	downregulated
GO:0006650	glycerophospholipid metabolic process	43/1434	306/18723	7.97350477569578e-05	0.00440137463618407	0.00375342245862227	MTMR7/NR1H4/NR1H3/DGKA/TTC7A/SLC44A1/CHAT/PLD1/PIK3C3/HADHA/PITPNM3/BMX/GDPD3/MTMR9/PIK3CG/CWH43/LPCAT3/PLCD4/PLA2G4A/PRDX6/PLAAT2/ITPKA/PLCB2/GPAT3/NAAA/IMPA2/ITPKB/MPPE1/FAM126B/ABHD3/PGAP3/CAPN2/LIPH/LIPC/SERINC2/SOCS6/MTM1/INPP5J/PLCD1/CLN3/PIGN/FAR1/PNLIPRP2	43	BP	downregulated
GO:0006813	potassium ion transport	35/1434	241/18723	0.000186576587644288	0.00810947058107456	0.00691562784869668	ABCC8/ATP1A2/FHL1/NEDD4L/SLC9A3/SLC9A1/KCNK10/CASQ2/VPS4B/PTK2B/EDN3/AKAP9/ATP1B2/SNAP25/CD63/CAB39/HCN4/SLC24A4/ANK2/ADRA2A/KCNMA1/KCNJ6/KCNB1/KCNT2/ATP1A1/P2RY12/KCNG3/KCNK3/DPP10/SLC9A9/KCNIP1/KCNB2/KCNQ5/CHP1/AQP1	35	BP	downregulated
GO:0006814	sodium ion transport	41/1434	245/18723	1.65752341509885e-06	0.00027725846216199	0.000236441617617929	SLC13A2/SLC6A7/CNTN1/ATP1A2/NEDD4L/PRSS8/PKP2/SLC9A3/SLC4A4/SLC13A1/SLC9A1/FGF14/SLC9A3R1/SGK1/SLC10A2/ATP1B2/P2RX4/SCN7A/HCN4/SLC24A4/OSR1/SLC20A1/SLC4A10/CAMK2D/SLC17A4/CNNM4/ATP1A1/SCNN1G/SCNN1B/SCN9A/SLC38A11/SLC23A1/SLC6A19/SCN4B/PER1/SLC17A8/SLC9A9/CHP1/SLC6A9/SLC22A5/DMD	41	BP	downregulated
GO:0006816	calcium ion transport	60/1434	422/18723	2.32449752078604e-06	0.000329005802942025	0.000280570928824701	CACNA2D2/CLCA1/ATP1A2/CASR/CAMK2B/MYLK/ATP2B1/ATP2A3/ADCYAP1R1/GNAO1/SLC9A1/FGF14/PIK3CG/CDH23/RGS9/CCL8/VDR/GCG/CASQ2/TRPM6/FKBP1B/PTK2B/ADRA1A/PLP1/AHNAK/SLC25A23/HSPA2/LGALS3/P2RX4/CCL21/TMBIM6/SLC24A4/AFG3L2/CACNA1A/TMCO1/CAMK2D/ANK2/ADRA2A/GPM6A/MCU/MS4A1/FCRL3/STIM1/TRPV3/LETM1/P2RY12/TMEM37/NMUR1/P2RY6/BCL2/IL16/CCL19/SLC35G1/GRIN2A/RYR1/CALM1/GRIN3A/RYR3/DMD/GSTM2	60	BP	downregulated
GO:0006821	chloride transport	20/1434	109/18723	0.000208696015872727	0.00875551225306633	0.00746656193663475	CLCA1/CLCA4/CASR/BEST2/ATP8B1/SLC26A3/SLC1A1/CLCA2/PRKG2/BEST4/SLC4A10/ANO7/SLC26A2/CA7/NMUR1/P2RY6/ANO5/GABRG3/CLCNKA/P2RY4	20	BP	downregulated
GO:0006869	lipid transport	58/1434	398/18723	1.54682920645263e-06	0.000266828038113078	0.000227546717475531	OSBPL7/NR1H3/LIMA1/ABCB11/OSBPL6/CEACAM1/ATP8B1/PITPNM3/ABCC3/CPT1A/LPCAT3/PPARD/SLC27A6/SCP2/PLA2G4A/STX12/VPS4B/CLU/SLC66A2/SLC10A2/ATP8A2/RELCH/P2RX4/CD36/SLCO1C1/GLTP/FURIN/ABCA8/OSBPL1A/GULP1/AGTR1/FABP2/ANO7/ABCA6/ABCA10/ABCA5/ATP5PF/CPT2/LDLRAP1/XKR8/FABP1/SLC51A/PDZD8/LIPC/ATP9B/GALR1/FABP4/DENND5B/C2CD2L/SLCO2A1/SLC25A20/TMEM30B/APOBR/SLC51B/CLN3/AVPR1B/XKR4/CPTP	58	BP	downregulated
GO:0006874	cellular calcium ion homeostasis	69/1434	448/18723	1.77519684527284e-08	6.1244291161913e-06	5.22281598161852e-06	ATP1A2/CASR/ATP2B1/ATP2A3/ADCYAP1R1/SCGN/PIK3CG/CDH23/CCDC47/CCL8/VDR/CNR1/CASQ2/FKBP1B/GOT1/GNA13/PTK2B/ADRA1A/EDN3/SLC25A23/EDN2/ATP13A4/P2RX4/CD36/CCL21/PLCE1/TMBIM6/SLC24A4/AFG3L2/CACNA1A/TMCO1/ACKR2/AGTR1/CAMK2D/ANK2/CCL28/MCU/NPTN/MS4A1/CXCR5/PTH1R/F2RL1/PDZD8/RIC3/GALR1/SMAD3/STIM1/TRPV3/PTGDR/LETM1/P2RY1/KCNK3/P2RY6/BCL2/CCL19/ADCY5/CMKLR1/SLC35G1/GRIN2A/P2RY4/CLN3/RYR1/AVPR1B/LPAR1/CALM1…	69	BP	downregulated
GO:0006885	regulation of pH	19/1434	91/18723	4.93731281598619e-05	0.00316906590049346	0.00270252912032929	PDK4/SLC9A3/SLC4A4/SLC9A1/SLC26A3/MAPK3/DMXL2/CA2/ATP5F1B/HVCN1/SLC4A10/ATP6V0D2/ATP6V0D1/CA7/BCL2/AQP11/SLC9A9/CHP1/CLN3	19	BP	downregulated
GO:0006936	muscle contraction	63/1434	347/18723	9.73206682808825e-11	2.22863718067182e-07	1.90054642867361e-07	ATP1A2/DSG2/NEDD4L/PKP2/MYLK/ROCK1/ATP2B1/TACR2/CHRNA3/GNAO1/SLC9A1/MYL6/DSP/P2RX6/CHGA/PIK3CG/SGCA/C12orf57/CASQ2/FKBP1B/MYOT/ADRA1A/SSPN/EDN3/EDN2/AKAP9/CNN1/ATP8A2/MYH11/DSC2/P2RX4/SCN7A/PLCE1/CHRNA1/TMOD3/HCN4/TPM1/TPM3/CAMK2D/ANK2/DOCK5/GSN/HTR7/ADRA2A/TTN/KCNMA1/ATP1A1/LMOD1/ARHGAP42/SCNN1B/NMUR1/DES/SCN4B/KCNB2/ABAT/CTNNA3/PRKG1/RYR1/MB/CALM1/RCSD1/DMD/GSTM2	63	BP	downregulated
GO:0006937	regulation of muscle contraction	36/1434	169/18723	1.51371692360755e-08	5.96836958450977e-06	5.08973088900223e-06	ATP1A2/DSG2/PKP2/ATP2B1/TACR2/CHRNA3/SLC9A1/DSP/CHGA/PIK3CG/C12orf57/CASQ2/FKBP1B/ADRA1A/EDN2/AKAP9/CNN1/DSC2/P2RX4/PLCE1/HCN4/TPM1/CAMK2D/ANK2/DOCK5/ADRA2A/KCNMA1/ATP1A1/ARHGAP42/KCNB2/ABAT/CTNNA3/PRKG1/CALM1/DMD/GSTM2	36	BP	downregulated
GO:0006939	smooth muscle contraction	23/1434	110/18723	8.0843776787212e-06	0.000900685026976515	0.000768089900960903	ATP1A2/MYLK/ROCK1/ATP2B1/TACR2/CHRNA3/FKBP1B/ADRA1A/EDN3/EDN2/CNN1/MYH11/PLCE1/DOCK5/HTR7/ADRA2A/KCNMA1/ARHGAP42/SCNN1B/NMUR1/KCNB2/ABAT/PRKG1	23	BP	downregulated
GO:0006940	regulation of smooth muscle contraction	15/1434	64/18723	7.54558636010024e-05	0.00425016701099524	0.00362447499488381	ATP1A2/ATP2B1/TACR2/CHRNA3/ADRA1A/EDN2/CNN1/PLCE1/DOCK5/ADRA2A/KCNMA1/ARHGAP42/KCNB2/ABAT/PRKG1	15	BP	downregulated
GO:0006941	striated muscle contraction	31/1434	179/18723	1.47494529790357e-05	0.00153616944234485	0.00131002092794931	ATP1A2/DSG2/NEDD4L/PKP2/SLC9A1/DSP/CHGA/PIK3CG/C12orf57/CASQ2/FKBP1B/ADRA1A/AKAP9/ATP8A2/DSC2/P2RX4/CHRNA1/HCN4/TPM1/CAMK2D/ANK2/GSN/TTN/ATP1A1/SCN4B/CTNNA3/MB/CALM1/RCSD1/DMD/GSTM2	31	BP	downregulated
GO:0006942	regulation of striated muscle contraction	22/1434	95/18723	2.15838733462849e-06	0.00031706857542281	0.000270391050589399	ATP1A2/DSG2/PKP2/SLC9A1/DSP/CHGA/PIK3CG/C12orf57/CASQ2/FKBP1B/ADRA1A/AKAP9/DSC2/P2RX4/HCN4/CAMK2D/ANK2/ATP1A1/CTNNA3/CALM1/DMD/GSTM2	22	BP	downregulated
GO:0007015	actin filament organization	57/1434	442/18723	7.27333816364241e-05	0.00424539472390844	0.00362040526417211	SCIN/TENM1/LIMA1/ROCK1/CDC42/CAPZB/SLC9A1/EZR/PYCARD/CORO2B/SFRP1/ARHGEF18/COBL/WASL/CRACD/PLS1/SORBS3/PTK2B/NCKAP1L/VASP/GDPD2/MICAL2/VILL/CCL21/ARRB1/TMOD3/RHOF/TPM1/TPM3/TMEFF2/SLIT2/IQGAP2/GSN/RHOC/TTN/PPARGC1B/MCU/WHAMM/LMOD1/F2RL1/MYO1A/SMAD3/FAM107A/BCL2/SYNPO/SYNPO2/CFL1/MYO1D/RFLNA/ZNF664-RFLNA/CTNNA3/EVL/GMFB/MYO1C/NRAP/LPAR1/MARCKS	57	BP	downregulated
GO:0007059	chromosome segregation	45/1347	346/18723	8.15219522976984e-05	0.00351673160373456	0.00289320418559362	BRCA1/RAD18/TRIP13/PDS5B/KIF4A/CDC6/SRPK1/CCNB1IP1/ECT2/NEK2/CENPF/KIF14/NCAPH/KIF18A/HJURP/KIF25/PCID2/SGO1/CDC16/TOP2A/CCNB1/DSCC1/CENPE/KIF2C/ANKRD31/BOD1/CDCA5/NCAPG2/TERF1/NTMT1/MKI67/ANAPC1/RACGAP1/MAD2L1/PTTG1/CHMP4C/SKA3/CENPN/AXIN2/UBE2C/HASPIN/RRS1/KIF18B/CHAMP1/CENPW	45	BP	upregulated
GO:0007088	regulation of mitotic nuclear division	20/1347	110/18723	0.000102297035162195	0.00385021324288313	0.00316755849605015	TRIP13/AURKA/BMP7/RGCC/PDGFRB/IL1A/NEK2/CENPF/EREG/IL1B/PCID2/PKMYT1/CDC16/CCNB1/BORA/KIF20B/EGF/MKI67/MAD2L1/MTBP	20	BP	upregulated
GO:0007098	centrosome cycle	28/1347	130/18723	1.28427053211443e-07	2.32328682067669e-05	1.91136086324535e-05	MARK4/BRCA1/WDR62/AURKA/CCP110/KAT2A/CEP72/NEK2/CDK2/STIL/KIF25/CEP250/SGO1/NAT10/ODF2/POC1B/BRCA2/PLK4/HAUS6/CCNF/CHMP4C/TMEM67/CDK1/CKAP5/NPM1/XRCC2/HAUS5/CEP63	28	BP	upregulated
GO:0007099	centriole replication	11/1347	41/18723	0.000108283240471142	0.00399865664761087	0.00328968242482139	BRCA1/WDR62/CCP110/KAT2A/CEP72/CDK2/STIL/POC1B/PLK4/NPM1/CEP63	11	BP	upregulated
GO:0007156	homophilic cell adhesion via plasma membrane adhesion molecules	28/1434	167/18723	6.80008494790999e-05	0.004080050968746	0.00347940273307248	CDH1/DSG2/CDH19/CEACAM1/IGSF9/PCDH11Y/PCDH11X/CDH23/PCDHB3/IGSF21/MYOT/DSC2/MYPN/CNTN4/KIRREL3/CDH22/NPTN/CLSTN2/CADM3/PCDH19/RET/PCDH7/CLSTN1/BSG/DSCAML1/PCDH9/PTPRT/L1CAM	28	BP	downregulated
GO:0007158	neuron cell-cell adhesion	7/1434	17/18723	0.00014925436503204	0.00672176821239329	0.00573221728562601	CNTN4/NLGN4X/NCAM2/NLGN4Y/RET/NLGN1/NRXN1	7	BP	downregulated
GO:0007204	positive regulation of cytosolic calcium ion concentration	47/1434	319/18723	1.10547725854753e-05	0.00119651656219262	0.00102037034060362	ATP1A2/ADCYAP1R1/PIK3CG/CNR1/CASQ2/FKBP1B/GNA13/PTK2B/ADRA1A/EDN2/P2RX4/CD36/CCL21/PLCE1/TMBIM6/SLC24A4/CACNA1A/ACKR2/AGTR1/CAMK2D/ANK2/CCL28/NPTN/MS4A1/CXCR5/PTH1R/F2RL1/RIC3/GALR1/TRPV3/PTGDR/LETM1/P2RY1/P2RY6/BCL2/CCL19/ADCY5/CMKLR1/GRIN2A/P2RY4/RYR1/AVPR1B/LPAR1/CALM1/RYR3/DMD/GSTM2	47	BP	downregulated
GO:0007346	regulation of mitotic cell cycle	55/1347	457/18723	0.000118394955948288	0.00425614687793589	0.00350151883887548	ANLN/BRCA1/TRIP13/NLE1/TP73/AURKA/MAP3K20/CLSPN/CDC6/BMP7/CDC25B/RGCC/NBN/CCND1/PDGFRB/KLHL18/IL1A/NEK2/CENPF/KIF14/CDK2/CKS2/SOX4/EREG/IL1B/PCID2/PKMYT1/CDC16/CCNB1/CDK4/RNASEH2B/BORA/KIF20B/CENPE/EGF/BRCA2/CUL4A/CDCA5/MKI67/DBF4B/CDC25A/MAD2L1/CHMP4C/DACT1/E2F7/RFWD3/CDK1/MTBP/PLK3/UBE2C/RAD51B/PLCB1/TFDP1/MCIDAS/PRKDC	55	BP	upregulated
GO:0007411	axon guidance	36/1434	227/18723	2.35716983638335e-05	0.00220535211810781	0.00188068929675403	ARX/NTN1/NEO1/PLXNA2/IGSF9/SEMA6A/LAMA1/GLI3/UNC5B/LGI1/EPHA4/MYOT/LHX4/VASP/EPHA7/SEMA6D/MYPN/SMAD4/GDF7/CNTN4/SLIT2/SEMA3D/NPTN/UNC5D/LMX1A/RET/SEMA3E/FEZ2/ATOH1/BSG/DSCAML1/NRXN1/EPHA10/EFNA5/RELN/L1CAM	36	BP	downregulated
GO:0007548	sex differentiation	41/1347	276/18723	7.47189817316804e-06	0.000707716306506751	0.000582236010852746	ZFX/ASPM/TESC/ICAM1/COL9A3/TGFB2/SIX4/CENPI/CCND1/NUP107/VEGFA/PDGFRB/WNT5A/RDH10/KIF18A/INHBA/PRDX4/EREG/SOX9/DNAAF11/TBX3/CTSV/BRCA2/DMRTA2/REN/ARID5B/DHX37/MMP14/SHH/CHD7/BCL2L1/CEBPB/CBX2/BOK/WT1/ROBO2/FANCA/ZP3/ADGRG1/FANCG/DACH1	41	BP	upregulated
GO:0007565	female pregnancy	30/1347	193/18723	5.13224161446342e-05	0.00254686177210918	0.00209529528252018	ABCC2/ACSL4/PTGS2/CAD/ANGPT2/MMP9/STS/TIMP1/MAGED2/NAMPT/VEGFA/STC2/IGFBP5/SPP1/AGO2/IL1B/POLR1B/PPAT/IDO1/AGT/CTSV/MMP7/CORIN/STC1/IGFBP7/TGFBR2/ITGA2/FOSL1/THBD/OXTR	30	BP	upregulated
GO:0007566	embryo implantation	12/1347	53/18723	0.000307456704731782	0.00879702653130528	0.0072372864491912	PTGS2/MMP9/TIMP1/VEGFA/STC2/SPP1/AGO2/IL1B/POLR1B/STC1/IGFBP7/TGFBR2	12	BP	upregulated
GO:0007586	digestion	25/1434	137/18723	3.93713786378739e-05	0.0027394675281363	0.00233617444428405	ARX/NR1H3/LIMA1/EZR/PBLD/CRACD/PPARGC1A/VDR/LPCAT3/SGK1/PLS1/CD36/CAPN9/GCNT3/FABP2/ADRA2A/AKR1C2/SST/INAVA/FABP1/MOGAT2/SLC22A5/MUC2/AQP1/PNLIPRP2	25	BP	downregulated
GO:0007588	excretion	15/1434	62/18723	5.08953722549732e-05	0.00322922361893623	0.00275383066816988	GUCA2B/NEDD4L/TACR2/CHRNA3/SLC26A3/SLC9A3R1/ABCG2/ADRA1A/AGTR1/KCNMA1/AMN/SCNN1G/SCNN1B/CLCNKA/CLN3	15	BP	downregulated
GO:0008016	regulation of heart contraction	34/1434	206/18723	1.68021812368677e-05	0.00166879669195987	0.00142312334219003	ATP1A2/DSG2/PKP2/ATP2B1/ATP2A3/GNAO1/SLC9A1/DSP/CHGA/PIK3CG/SLC1A1/EPAS1/CASQ2/FKBP1B/ADRA1A/EDN3/EDN2/AKAP9/ATP1B2/CYP2J2/DSC2/P2RX4/HCN4/TPM1/CAMK2D/ANK2/ATP5PF/ATP1A1/DES/SCN4B/CTNNA3/CALM1/DMD/GSTM2	34	BP	downregulated
GO:0008017	microtubule binding	39/1372	271/18368	5.88229885389234e-05	0.00525666166158493	0.00475284891171359	MARK4/LZTS1/POLB/KIF3C/TPX2/KIF9/KIF4A/RAE1/RP1/KLC3/KIF21B/CENPF/KIF14/SGIP1/KIF18A/KIF25/CAMSAP1/FHDC1/KIF20B/CENPE/KIFC3/GAS8/KIF2C/VASH2/S100A8/TERF1/HAUS6/CCSAP/CFAP157/RACGAP1/KIF26B/S100A9/HOOK3/TPPP/CKAP5/MX2/KIF18B/KIF24/CCDC187	39	MF	upregulated
GO:0008028	monocarboxylic acid transmembrane transporter activity	15/1455	58/18368	3.22949285694024e-05	0.0030004924543572	0.00256196131904637	MPC1/ABCB11/CEACAM1/ABCC3/SLC9A3R1/SLC27A6/SLC16A7/ABCG2/SLC10A2/CD36/SLCO1C1/MPC2/SLC51A/SLC16A9/SLC51B	15	MF	downregulated
GO:0008081	phosphoric diester hydrolase activity	21/1455	89/18368	4.50111308947783e-06	0.000803494406829777	0.000686061245506113	CASR/PDE8A/PLD1/GDPD3/TDP2/PLCD4/GDPD2/SMPDL3B/PDE6A/PLCB2/PLCE1/PLCL2/MPPE1/PDE9A/PLCD3/SMPD1/PDE7B/PDE3A/SMPDL3A/PLCXD3/PLCD1	21	MF	downregulated
GO:0008202	steroid metabolic process	51/1434	319/18723	4.0335227744157e-07	8.24631322769432e-05	7.03232508662261e-05	OSBPL7/NR1H4/LIMA1/ACAA1/RORA/ACADVL/ABCB11/DHRS9/ACAT1/OSBPL6/ATP8B1/HSD17B2/PRKAG2/PPARGC1A/LPCAT3/PPARD/BMP5/SCP2/NR5A2/EPHX2/G6PC1/FMO5/HMGCS2/CYP27A1/CYP1B1/OSBPL1A/AGTR1/AKR1C2/ABCA5/LDLRAP1/CYP3A4/PRKAA2/GFI1/ATP1A1/LIPC/SMPD1/ACAA2/SCNN1B/UGT2B7/SULT1B1/HSD11B2/APOBR/PBX1/AKR1C3/UGT2B15/UGT2B17/HSD17B11/HSD3B2/AKR1B15/UGT1A8/DHRS11	51	BP	downregulated
GO:0008217	regulation of blood pressure	30/1434	186/18723	7.96466873039229e-05	0.00440137463618407	0.00375342245862227	ATP1A2/ATP2B1/TRHDE/PCSK5/CHGA/CORO2B/ECE1/CNR1/SGK1/ADRA1A/EDN3/EDN2/P2RX4/ACVRL1/TPM1/KLK3/AGTR1/ATP5PF/CAMK2N1/ATP1A1/F2RL1/ARHGAP42/ANPEP/TAC3/SMAD3/KLK1/HSD11B2/ABAT/CYP4F12/AVPR1B	30	BP	downregulated
GO:0008406	gonad development	34/1347	221/18723	2.08687503340431e-05	0.00134486006883451	0.00110641220844313	ZFX/ASPM/TESC/ICAM1/COL9A3/TGFB2/SIX4/CCND1/NUP107/VEGFA/PDGFRB/WNT5A/RDH10/KIF18A/INHBA/PRDX4/EREG/SOX9/DNAAF11/CTSV/BRCA2/REN/ARID5B/DHX37/MMP14/BCL2L1/CEBPB/BOK/WT1/ROBO2/FANCA/ZP3/ADGRG1/FANCG	34	BP	upregulated
GO:0008509	anion transmembrane transporter activity	45/1372	314/18368	1.83179098409106e-05	0.00209231236849512	0.00189177946076304	SLC38A5/ABCC2/SLC4A8/SLC12A2/PACC1/SLC9A7/ABCC9/CLCN4/SLC1A3/SLC4A11/APOL1/SLCO4A1/GABRE/ABCC1/CLCN7/SLC7A5/SFXN3/MFSD10/SLC22A2/SLC29A1/SLC19A2/SLC6A6/NMUR2/SLCO1B1/TTYH3/SLCO5A1/SLC5A6/SLC15A4/SLC7A1/SLC7A11/SLC6A1/SLC13A3/MFSD12/GABRB1/SLC6A20/SLC4A2/SLC3A2/SLC22A11/LRRC8E/SLC66A1L/ANO6/SLC25A22/SLC35D3/SLCO1B7/SLC6A14	45	MF	upregulated
GO:0008514	organic anion transmembrane transporter activity	31/1372	185/18368	1.76951568588864e-05	0.00209231236849512	0.00189177946076304	SLC38A5/ABCC2/SLC4A8/SLC1A3/SLC4A11/SLCO4A1/ABCC1/SLC7A5/SFXN3/MFSD10/SLC22A2/SLC29A1/SLC19A2/SLC6A6/SLCO1B1/SLCO5A1/SLC5A6/SLC15A4/SLC7A1/SLC7A11/SLC6A1/SLC13A3/MFSD12/SLC6A20/SLC3A2/SLC22A11/SLC66A1L/SLC25A22/SLC35D3/SLCO1B7/SLC6A14	31	MF	upregulated
GO:0008584	male gonad development	24/1347	141/18723	6.57759600496468e-05	0.00297477083837435	0.00244733474446182	ASPM/TESC/ICAM1/COL9A3/TGFB2/SIX4/CCND1/PDGFRB/WNT5A/KIF18A/INHBA/PRDX4/SOX9/DNAAF11/CTSV/REN/ARID5B/DHX37/MMP14/BCL2L1/BOK/WT1/FANCA/ADGRG1	24	BP	upregulated
GO:0009062	fatty acid catabolic process	27/1434	100/18723	4.71768875062891e-09	2.44345981314634e-06	2.08374376132541e-06	ACAA1/ACADVL/ABCB11/ACAT1/ACACB/HADHA/LPIN2/ETFB/CPT1A/ADTRP/PPARD/SCP2/ACADM/CNR1/ACADS/IVD/HADHB/HADH/ETFBKMT/CPT2/ABHD3/ACOX1/FABP1/ACAA2/ECI1/ETFDH/ECI2	27	BP	downregulated
GO:0009306	protein secretion	47/1434	359/18723	0.000212870753509924	0.00875551225306633	0.00746656193663475	BAD/ABCC8/NR1H4/IGF1/NR1H3/CASR/TACR2/PIK3C3/OXCT1/EZR/PCSK5/CHGA/SFRP1/CPT1A/GNPTAB/ADTRP/PPARD/GCG/CNR1/FKBP1B/SNAP25/HADH/RCN3/MPC2/SIDT2/ADRA2A/RAB3C/TTN/MCU/KCNB1/CAMK2N1/F2RL1/STXBP5/MIDN/RAB3B/GPR27/KRT20/SCG2/C2CD2L/ADCY5/SMAD2/RIMS2/ABAT/EFNA5/RFX6/DPP4/RAB12	47	BP	downregulated
GO:0009410	response to xenobiotic stimulus	58/1434	462/18723	0.000132341558884088	0.00646482659327581	0.00551310154941446	BAD/ABCC8/CDH1/TRAF3IP2/ACAA1/FECH/RORA/ABCB11/ACACB/ADCYAP1R1/MEF2C/OXCT1/HADHA/GNAO1/SOX10/SFRP1/PPARGC1A/CPT1A/BCHE/RAP1A/PTK2B/ADRA1A/NCKAP1L/APOBEC3A/FMO5/CYP2J2/ARRB1/CYP1B1/HADH/SS18/GATA6/MBD1/EPHX1/SST/FZD1/CYP3A4/PRKAA2/TGFA/ATP1A1/CMBL/RET/SMPD1/ACSM1/SCNN1B/KCNK3/BCL2/PDE3A/SULT1B1/HSD11B2/GABRG3/ABAT/GRIN2A/ADSS1/CYP4F12/UGT2B15/GSTM2/UGT1A8/TXNIP	58	BP	downregulated
GO:0009612	response to mechanical stimulus	31/1347	216/18723	0.000176409134239378	0.00581523326075768	0.00478417437155584	MPO/TNC/KCNQ1/COL11A1/CNN2/PTGS2/SLC1A3/ANGPT2/WHRN/COL1A1/PPL/TNFRSF8/SOX9/IL1B/HABP4/CHI3L1/CCNB1/AGT/SERPINE2/MMP7/PSPH/DRD2/MKX/MMP14/TGFBR2/ITGA2/PTK2/FOSL1/BACE1/PDZD7/PKD1L3	31	BP	upregulated
GO:0009914	hormone transport	41/1347	306/18723	8.58814053728418e-05	0.00352764883145675	0.00290218575498816	SYT7/ABCC2/EIPR1/KCNQ1/ACSL4/GAL/IL11/OSM/SLCO4A1/SLC7A5/STX1A/TFR2/NMU/KLF7/MYB/SPP1/INHBA/SOX4/IL1B/FFAR2/SLCO1B1/TBX3/AGT/IL6/IL1RN/PDX1/REN/ABCA12/DRD2/PFKM/VSNL1/SLC9B2/MYRIP/KISS1/CHD7/APLN/BRSK2/HCAR2/IRS2/LYN/DOC2B	41	BP	upregulated
GO:0009925	basal plasma membrane	35/1407	257/19550	0.000202116294670101	0.00588893385834247	0.00533819113195672	CD44/KCNQ1/ATP2B4/SLC12A2/TFRC/SLC1A3/SLC27A5/SLC4A11/HSP90AB1/SLC7A6/ABCC1/SLC7A5/AQP9/MET/CA9/FOLR1/CD81/SLC29A1/ATP7B/SLC6A6/CHRM3/SLCO1B1/SLC5A6/DTNB/SLC7A1/RHCG/SLC13A3/SHROOM4/PDPN/CLDN1/SLC9B2/SLC4A2/NOD2/SLC3A2/TACSTD2	35	CC	upregulated
GO:0009925	basal plasma membrane	48/1489	257/19550	5.46350623463771e-09	1.09270124692754e-06	8.22401464792834e-07	LRRC7/CASR/ATP2B1/CEACAM1/SLC4A4/SLC9A1/EZR/DSP/CA2/SLC39A14/ABCC3/EPCAM/ARRB1/CLCA2/SLCO1C1/PIANP/SLC39A5/ABCA8/SLC14A1/SLC4A10/ANK2/CNNM2/ADRA2A/DLG2/LDLRAP1/CNNM4/CD1D/PTH1R/TGFA/ATP1A1/SLC51A/HPGD/SLC29A4/AQP7/MYO1A/P2RY12/P2RY1/SLC23A1/P2RY6/BSG/SLCO4C1/MYO1D/CLDN7/SLC51B/P2RY4/SLC6A9/MYO1C/AQP1	48	CC	downregulated
GO:0010038	response to metal ion	55/1434	373/18723	1.98789282736709e-06	0.00030481023352962	0.00025993733111069	BAD/AOC1/ABCC8/CASR/CDH1/NEDD4L/FECH/RASGRP2/MEF2C/ATP5F1D/MAPK3/CA2/PPP2CB/SLC1A1/PPARGC1A/SYT10/CASQ2/GOT1/PTK2B/ANXA11/HVCN1/MT1G/MT2A/SLC25A23/P2RX4/CPNE8/ITPKB/CAMK2D/GNRH1/DLG2/TTN/KCNMA1/PRKAA2/SMPD1/CHP2/STIM1/MT1E/NLGN1/FABP4/KCNK3/BCL2/BSG/ABAT/S100A16/AKR1C3/RYR1/SLC30A10/MT1F/TAT/CALM1/RYR3/MT1H/MT1M/AQP1/TXNIP	55	BP	downregulated
GO:0010232	vascular transport	19/1347	88/18723	1.26050738390793e-05	0.000968345946432283	0.00079665520745039	SLC38A5/ABCC2/SLC4A8/ATP2B4/SLC12A2/ABCC9/TFRC/SLC1A3/SLC5A1/ABCC1/SLC7A5/SLC22A2/SLC29A1/SLC6A6/SLC5A6/SLC7A1/SLC6A1/SLC13A3/SLC6A20	19	BP	upregulated
GO:0010389	regulation of G2/M transition of mitotic cell cycle	18/1347	94/18723	0.00011256185521503	0.00407256054223153	0.00335048292976215	BRCA1/AURKA/CLSPN/CDC6/CDC25B/NBN/CCND1/CENPF/KIF14/CDK2/CCNB1/CDK4/RNASEH2B/DBF4B/CDC25A/CHMP4C/CDK1/RAD51B	18	BP	upregulated
GO:0010463	mesenchymal cell proliferation	11/1347	39/18723	6.56366106820523e-05	0.00297477083837435	0.00244733474446182	BMP7/WNT2/WNT5A/PRRX1/SOX9/SIX1/MYC/MSX1/TGFBR2/SHH/IRS2	11	BP	upregulated
GO:0010464	regulation of mesenchymal cell proliferation	9/1347	28/18723	9.91087881121503e-05	0.00378096655600639	0.00311058946147909	WNT2/WNT5A/PRRX1/SOX9/SIX1/MYC/TGFBR2/SHH/IRS2	9	BP	upregulated
GO:0010631	epithelial cell migration	46/1347	357/18723	8.55328162539684e-05	0.00352764883145675	0.00290218575498816	ANLN/ATP2B4/HDAC7/PTGS2/FAP/ANGPT2/TGFB2/MMP9/FERMT1/SRPX2/RGCC/CTSH/MET/KANK1/VEGFA/SPARC/WNT5A/PROX1/NRP2/PKN1/SOX9/ID1/LOXL2/AGT/ANXA3/EGF/DUSP10/LCN2/FGF18/STC1/FSTL1/TGFBR2/ADAMTS9/S100P/ITGA2/NOS3/JCAD/ATOH8/PTK2/FUT1/PRKX/TACSTD2/HMGB1/EPHB4/S100A2/TDGF1	46	BP	upregulated
GO:0010634	positive regulation of epithelial cell migration	26/1347	176/18723	0.000360466566874947	0.0096261738430224	0.0079194233714932	HDAC7/PTGS2/TGFB2/MMP9/SRPX2/CTSH/MET/VEGFA/SPARC/WNT5A/PROX1/NRP2/SOX9/AGT/ANXA3/EGF/LCN2/FGF18/TGFBR2/ITGA2/NOS3/JCAD/ATOH8/FUT1/HMGB1/TDGF1	26	BP	upregulated
GO:0010718	positive regulation of epithelial to mesenchymal transition	13/1347	52/18723	5.86361279656002e-05	0.00274026171359238	0.00225440481467742	TGFB2/BMP7/RGCC/COL1A1/TWIST1/SNAI1/IL1B/LOXL2/IL6/LEF1/PDPN/TGFBR2/AXIN2	13	BP	upregulated
GO:0010876	lipid localization	63/1434	448/18723	1.90208113151176e-06	0.000299985367026998	0.000255822761507387	OSBPL7/NR1H3/LIMA1/ABCB11/ACACB/OSBPL6/CEACAM1/ATP8B1/PITPNM3/ABCC3/CPT1A/LPCAT3/PPARD/SLC27A6/SCP2/PLA2G4A/STX12/VPS4B/CLU/SLC66A2/SLC10A2/ALKBH7/ATP8A2/RELCH/P2RX4/CD36/SLCO1C1/GLTP/FURIN/ABCA8/OSBPL1A/GULP1/AGTR1/FABP2/ANO7/ABCA6/ABCA10/ABCA5/ATP5PF/CPT2/LDLRAP1/XKR8/FABP1/SLC51A/PDZD8/LIPC/ATP9B/GALR1/FABP4/VSTM2A/DENND5B/C2CD2L/SLCO2A1/PNPLA2/SLC25A20/TMEM30B/APOBR/SLC51B/CLN3/AVPR1B/XKR4/CP…	63	BP	downregulated
GO:0010881	regulation of cardiac muscle contraction by regulation of the release of sequestered calcium ion	8/1434	22/18723	0.000140141331282425	0.00653943012494526	0.00557672225758108	ATP1A2/CASQ2/FKBP1B/CAMK2D/ANK2/CALM1/DMD/GSTM2	8	BP	downregulated
GO:0010882	regulation of cardiac muscle contraction by calcium ion signaling	9/1434	27/18723	0.00011668112585388	0.00575071263136978	0.00490411649265554	ATP1A2/SLC9A1/CASQ2/FKBP1B/CAMK2D/ANK2/CALM1/DMD/GSTM2	9	BP	downregulated
GO:0010948	negative regulation of cell cycle process	39/1347	294/18723	0.000156327610269794	0.00524961220594612	0.00431883968365903	BRCA1/TRIP13/MAP3K20/CLSPN/CDC6/BMP7/RGCC/CCP110/NBN/KAT2A/CCND1/TIMELESS/NEK2/PROX1/CENPF/CDK2/SOX4/KIF25/PCID2/CCNB1/RNASEH2B/DNA2/CUL4A/TERF1/CCNF/MAD2L1/PTTG1/CHMP4C/TMEM67/DACT1/E2F7/RFWD3/CDK1/MTBP/PLK3/ATR/NPM1/PRKDC/CEP63	39	BP	upregulated
GO:0010959	regulation of metal ion transport	55/1434	406/18723	2.49218456913338e-05	0.00229280980360271	0.00195527182336219	ABCC8/CNTN1/ATP1A2/FHL1/CASR/NEDD4L/PRSS8/PKP2/CAMK2B/MYLK/ATP2B1/ADCYAP1R1/GNAO1/SLC9A1/FGF14/PIK3CG/RGS9/SLC9A3R1/GCG/CASQ2/FKBP1B/PTK2B/PLP1/EDN3/AHNAK/HSPA2/AKAP9/ATP1B2/LGALS3/P2RX4/CD63/CAB39/TMBIM6/OSR1/CAMK2D/ANK2/ADRA2A/FCRL3/ATP1A1/STIM1/TRPV3/P2RY12/P2RY6/BCL2/IL16/DPP10/SCN4B/PER1/KCNIP1/CHP1/SLC6A9/SLC30A10/CALM1/DMD/GSTM2	55	BP	downregulated
GO:0010975	regulation of neuron projection development	62/1434	445/18723	3.11919099640689e-06	0.00041994961707722	0.000358126370627255	ARHGAP44/CNTN1/LRRC7/NEDD4L/CAMK2B/LTK/SEZ6/NTN1/PLXNA2/CHRNA3/ULK2/SEMA6A/PTK6/SFRP1/STMN2/COBL/BMP5/TRAK2/EPHA4/RAP1A/CNR1/FKBP1B/PTK2B/NEUROG3/ATP1B2/KIF1A/SNAP25/ATP8A2/ADGRB3/EPHA7/ITM2C/KLF4/ITPKA/SEMA6D/PPFIA2/NTRK3/PTPRF/SLIT2/SEMA3D/NPTN/FZD1/ELAVL4/NTNG1/GFI1/RET/IL1RAPL1/PTPN9/NLGN1/SEMA3E/ALK/NEGR1/CFL1/RGMA/INPP5J/MAGI2/RELN/ALKAL2/KIF13B/LPAR1/TOX/L1CAM/PRAG1	62	BP	downregulated
GO:0010976	positive regulation of neuron projection development	27/1434	163/18723	0.000112333790870773	0.00570439286202159	0.00486461572825334	CNTN1/LRRC7/CAMK2B/LTK/PTK6/STMN2/COBL/BMP5/RAP1A/CNR1/FKBP1B/PTK2B/ATP1B2/ATP8A2/ITPKA/NTRK3/NPTN/FZD1/ELAVL4/RET/ALK/NEGR1/RGMA/MAGI2/RELN/ALKAL2/TOX	27	BP	downregulated
GO:0014020	primary neural tube formation	17/1347	94/18723	0.000352320284553868	0.00961441951402061	0.00790975312147164	TGFB2/MTHFD1/SALL4/BMP7/KAT2A/FOLR1/PTK7/WNT5A/MTHFD1L/TWIST1/STIL/KIF20B/GRHL3/FZD6/CTHRC1/RARG/TRIM71	17	BP	upregulated
GO:0014069	postsynaptic density	42/1489	330/19550	0.000722989543640609	0.00963986058187479	0.00725526349056892	ARHGAP44/LRRC7/PSD/BCAS1/CAPZB/CHRNA3/P2RX6/NEURL1/RGS9/EPHA4/PTK2B/AKAP9/RNF112/DCLK1/P2RX4/EPHA7/ARRB1/NLGN4X/DLG2/SORCS3/NPTN/CLSTN2/RUSC1/CAMK2N1/ATP1A1/BAALC/NLGN4Y/GSG1L/NLGN1/P2RY1/CTNND2/CLSTN1/SYNPO/AKAP5/GRID1/GRIN2A/ANKS1B/MAGI2/SLC6A9/CTNND1/GRIN3A/PJA2	42	CC	downregulated
GO:0014074	response to purine-containing compound	25/1434	148/18723	0.000144373719809001	0.00664119111121404	0.0056635024121566	SLC26A3/EZR/P2RX6/AQP8/PIK3CG/PPARGC1A/RAP1A/CASQ2/PTK2B/AKAP9/P2RX4/HCN4/PPARGC1B/P2RY12/P2RY1/P2RY6/BSG/AGXT/PDE3A/PER1/P2RY4/RYR1/RYR3/GSTM2/AQP1	25	BP	downregulated
GO:0014704	intercalated disc	13/1489	50/19550	6.78114813784074e-05	0.00176899516639324	0.0013314016252328	ATP1A2/DSG2/PKP2/SLC9A1/DSP/DSC2/ANK2/PGM5/ATP1A1/DES/SCN4B/CTNNA3/NRAP	13	CC	downregulated
GO:0015078	proton transmembrane transporter activity	24/1455	130/18368	7.7979330517754e-05	0.00588628883526694	0.00502598974604624	SLC9A3/SLC15A1/SLC9A1/ATP5F1D/ATP5F1B/SLC17A5/HVCN1/SLC36A1/COX4I1/COX5B/ATP6V0D2/SLC2A13/ATP5F1A/ATP5MC3/ATP5PF/SLC45A3/ATP5MC1/ATP6V0D1/LETM1/COX5A/SLC47A2/SLC9A9/OTOP3/OTOP2	24	MF	downregulated
GO:0015171	amino acid transmembrane transporter activity	17/1372	84/18368	0.000133676733549543	0.00908749778731231	0.00821652728465776	SLC38A5/SLC1A3/SLC7A6/SLC7A5/SFXN3/SLC22A2/SLC6A6/SLC15A4/SLC7A1/SLC7A11/SLC6A1/MFSD12/SLC6A20/SLC3A2/SLC66A1L/SLC25A22/SLC6A14	17	MF	upregulated
GO:0015267	channel activity	68/1455	480/18368	1.8699630193695e-06	0.000514509748367992	0.000439312577399388	ABCC8/CACNA2D2/CLCA1/CLCA4/BEST2/CHRNA3/ATP5F1D/P2RX6/KCNK10/AQP8/SLC1A1/ATP5F1B/CNR1/TRPM6/FKBP1B/PTK2B/HVCN1/GRIA3/SNAP25/P2RX4/SCN7A/CLCA2/CHRNA1/HCN4/SLC24A4/SLC14A1/CACNA1A/BEST4/TMCO1/UNC80/ANO7/GPM6A/ATP5F1A/ATP5PF/MCU/KCNMA1/KCNJ6/KCNB1/KCNT2/GRIK2/AQP7/SCNN1G/TRPV3/SCNN1B/SCN9A/KCNG3/TMEM37/KCNK3/ANO5/BCL2/SCN4B/HTR3C/AQP11/KCNIP1/GABRG3/KCNB2/GRID1/OTOP3/OTOP2/GRIN2A/KCNQ5/HTR3E/CLCNKA/…	68	MF	downregulated
GO:0015291	secondary active transmembrane transporter activity	36/1455	240/18368	0.00015277530318601	0.00867424221422788	0.00740647522463169	SLC13A2/SLC6A7/SLC9A3/SLC4A4/SLC13A1/SLC15A1/SLC9A1/SLC26A3/SLC39A14/SLC1A1/SLC16A7/SLC17A5/SLC36A1/SLC10A2/SLC37A2/SLCO1C1/SLC24A4/SLC20A1/SLC4A10/SLC17A4/SLC2A13/SLC26A2/MCU/SLC45A3/SLC35A1/SLC16A9/LETM1/SLC23A1/SLCO4C1/SLC6A19/SLCO2A1/SLC17A8/SLC47A2/SLC9A9/SLC6A9/SLC22A5	36	MF	downregulated
GO:0015631	tubulin binding	50/1372	375/18368	4.56496797527574e-05	0.00469278707858346	0.00424301760228261	MARK4/BRCA1/LZTS1/POLB/KIF3C/TPX2/KIF9/KIF4A/RAE1/RP1/NCALD/KLC3/KIF21B/CENPF/KIF14/SGIP1/HSPH1/KIF18A/IFT81/KIF25/CAMSAP1/TTLL9/AGTPBP1/FHDC1/KIF20B/CENPE/BRCA2/KIFC3/GAS8/KIF2C/VASH2/S100A8/TERF1/HAUS6/CCT5/CCSAP/CFAP157/RACGAP1/KIF26B/S100A9/HOOK3/TPPP/PIFO/CKAP5/MX2/KIF18B/KIF24/STMN3/LYN/CCDC187	50	MF	upregulated
GO:0015698	inorganic anion transport	27/1347	180/18723	0.000217868569600993	0.00678781632401317	0.00558431544187809	SLC11A1/ABCC2/TG/SLC4A8/KCNQ1/SLC12A2/PACC1/ABCC9/CLCN4/SLC1A3/SLC4A11/APOL1/GABRE/ABCC1/CLCN7/SFRP4/NMUR2/TTYH3/SLC5A6/SLC6A1/RACGAP1/GABRB1/SLC4A2/SLC22A11/LRRC8E/CEBPB/ANO6	27	BP	upregulated
GO:0015711	organic anion transport	47/1434	354/18723	0.000153048073587126	0.00681310779194301	0.00581011022989496	SLC13A2/SLC6A7/ATP1A2/CASR/MPC1/ABCB11/CEACAM1/SLC4A4/ATP8B1/SLC26A3/SLC1A1/APBA1/ABCC3/SLC9A3R1/SLC27A6/PLA2G4A/SLC35A3/SLC16A7/ABCG2/SLC17A5/SLC36A1/SLC10A2/SLC25A23/P2RX4/CD36/SLCO1C1/GLTP/MPC2/SLC4A10/SLC17A4/ATP5PF/SLC26A2/SLC51A/SLC35A1/SLC16A9/FOLR2/CA4/SLC23A1/SLCO4C1/SLCO2A1/SLC17A8/ABAT/SLC51B/CLN3/SLC6A9/AVPR1B/CPTP	47	BP	downregulated
GO:0015711	organic anion transport	49/1347	354/18723	7.57185777289676e-06	0.000707716306506751	0.000582236010852746	SLC38A5/SLC11A1/ABCC2/SLC4A8/SLC12A2/SLC1A3/SLC27A5/SLC4A11/SLCO4A1/SLC7A6/ABCC1/SLC7A5/AQP9/PLEKHA8/SFXN3/MFSD10/FOLR1/SLC22A2/SLC29A1/SLC19A2/IL1B/SLC6A6/NMUR2/PLEKHA8P1/SLCO1B1/AGT/STXBP1/SLCO5A1/SLC5A6/SLC15A4/SLC7A1/PTGES/DRD2/SLC7A11/SLC6A1/SLC13A3/MFSD12/SLC6A20/SLC4A2/SLC3A2/SLC22A11/SLC16A4/LRRC8E/SLC66A1L/SLC25A22/SLC35D3/CD47/SLCO1B7/SLC6A14	49	BP	upregulated
GO:0015718	monocarboxylic acid transport	21/1434	111/18723	9.30564018351453e-05	0.00493914748201925	0.00421202660938026	CASR/MPC1/ABCB11/CEACAM1/ATP8B1/ABCC3/SLC9A3R1/PLA2G4A/SLC16A7/ABCG2/SLC10A2/P2RX4/CD36/SLCO1C1/MPC2/ATP5PF/SLC51A/SLC16A9/SLCO2A1/SLC51B/AVPR1B	21	BP	downregulated
GO:0015802	basic amino acid transport	7/1347	19/18723	0.00022900151209081	0.00705626637255638	0.00580516846439572	SLC11A1/SLC7A6/SLC22A2/AGT/SLC15A4/SLC7A1/SLC66A1L	7	BP	upregulated
GO:0015849	organic acid transport	40/1347	303/18723	0.00014381993032403	0.00500931162814657	0.0041211451434354	SLC38A5/SLC11A1/ABCC2/SLC12A2/ACSL4/SLC1A3/SLC27A5/SLC7A6/ABCC1/SLC7A5/AQP9/SFXN3/FOLR1/SLC22A2/SLC19A2/IL1B/SLC6A6/NMUR2/SLCO1B1/AGT/STXBP1/SLC5A6/SLC15A4/SLC7A1/PTGES/DRD2/SLC7A11/ACSL1/SLC6A1/SLC13A3/MFSD12/SLC6A20/SLC3A2/LRRC8E/SLC66A1L/SLC25A22/ERFE/IRS2/SLCO1B7/SLC6A14	40	BP	upregulated
GO:0015849	organic acid transport	44/1434	303/18723	2.98830667149582e-05	0.00239064533719666	0.00203870441417686	SLC13A2/SLC6A7/SLC7A14/ATP1A2/MPC1/ABCB11/CEACAM1/ATP8B1/SLC26A3/SLC1A1/APBA1/ABCC3/SLC9A3R1/CPT1A/PPARD/SLC27A6/PLA2G4A/SLC16A7/ABCG2/SLC17A5/SLC36A1/SLC10A2/P2RX4/CD36/SLCO1C1/MPC2/ATP5PF/SLC26A2/CPT2/FABP1/SLC51A/SLC29A4/FOLR2/SLC38A11/FABP4/SLC23A1/SLC6A19/SLC25A20/SLC17A8/ABAT/SLC51B/CLN3/SLC6A9/AVPR1B	44	BP	downregulated
GO:0015850	organic hydroxy compound transport	44/1434	284/18723	5.73144018063845e-06	0.000689267972137744	0.000587796790884819	OSBPL7/RALBP1/NR1H3/LIMA1/ABCB11/OSBPL6/CEACAM1/ATP8B1/CHGA/ABCC3/SYT10/LPCAT3/SCP2/STX12/CNR1/SLC16A7/VPS4B/CLU/SLC10A2/RELCH/CD36/SLCO1C1/FURIN/ABCA8/OSBPL1A/AGTR1/ADRA2A/SLC2A13/ABCA5/LDLRAP1/KCNB1/PINK1/SLC51A/SLC29A4/AQP7/LIPC/GALR1/RAB3B/P2RY12/P2RY1/AQP11/ABAT/SLC51B/AQP1	44	BP	downregulated
GO:0016010	dystrophin-associated glycoprotein complex	7/1489	19/19550	0.000326126607756963	0.00518466329745841	0.00390214132387659	SGCA/SSPN/PGM5/KRT8/KRT19/SNTG2/DMD	7	CC	downregulated
GO:0016042	lipid catabolic process	59/1434	320/18723	2.05085365331378e-10	2.83017804157302e-07	2.41353093095243e-07	ACAA1/ACADVL/ABCB11/ACAT1/PLD1/ACACB/HADHA/LPIN2/GDPD3/ETFB/PIK3CG/CPT1A/ADTRP/PPARD/PLCD4/SCP2/PLA2G4A/ACADM/PRDX6/CNR1/ACADS/IVD/SMPDL3B/PLAAT2/CYP27A1/PLCB2/HADHB/CYP1B1/PLCE1/NAAA/HADH/ETFBKMT/ADRA2A/CPT2/PAFAH2/ABHD3/CYP3A4/ACOX1/PLCD3/FABP1/LIPH/LIPC/ASPG/SMPD1/ACAA2/ECI1/ALK/ETFDH/PNPLA2/FUCA1/PLCXD3/CYP4F12/PLCD1/AKR1C3/AKR1B10/HSD17B11/ECI2/GBA3/PNLIPRP2	59	BP	downregulated
GO:0016054	organic acid catabolic process	43/1434	240/18723	1.34341638825444e-07	3.37075384689296e-05	2.87452540108797e-05	ACAA1/ACADVL/ABCB11/ACAT1/ACACB/HADHA/GSTZ1/LPIN2/ETFB/BCAT2/ASPA/CPT1A/DAO/ADTRP/PPARD/SCP2/ACADM/HMGCL/CNR1/DLST/GOT1/ACADS/TST/IVD/ENOSF1/HADHB/HADH/ETFBKMT/HMGCLL1/CPT2/ABHD3/ACOX1/FABP1/LDHD/ACAA2/GPT/ECI1/ETFDH/AGXT/ABAT/CYP4F12/TAT/ECI2	43	BP	downregulated
GO:0016072	rRNA metabolic process	53/1347	236/18723	5.98094912706268e-14	1.11803875681892e-10	9.19807018383007e-11	RRP12/NOP58/WDR3/EXOSC7/EXOSC5/DIS3/DIMT1/NOP14/NOP56/NPM3/GTPBP4/UTP6/GAR1/BYSL/BRIX1/WDR75/EBNA1BP2/HEATR1/RCL1/EXOSC8/UTP20/DDX27/RIOK1/RPP40/EXOSC2/DKC1/NAT10/UTP4/NOB1/URB1/LYAR/NHP2/RPL7L1/RPL7/UTP23/PDCD11/DHX37/NIFK/UTP14A/WDR43/DCAF13/DDX21/NOLC1/TSR1/CHD7/RSL1D1/DDX10/RRS1/GEMIN4/RPF2/NOL8/PRKDC/BOP1	53	BP	upregulated
GO:0016323	basolateral plasma membrane	42/1489	231/19550	1.064648013357e-07	9.12555440020282e-06	6.86818041699475e-06	LRRC7/CASR/ATP2B1/SLC4A4/SLC9A1/EZR/DSP/CA2/SLC39A14/ABCC3/EPCAM/ARRB1/SLCO1C1/PIANP/SLC39A5/ABCA8/SLC14A1/SLC4A10/ANK2/CNNM2/ADRA2A/DLG2/CNNM4/CD1D/PTH1R/TGFA/ATP1A1/SLC51A/HPGD/SLC29A4/AQP7/MYO1A/P2RY1/P2RY6/BSG/SLCO4C1/MYO1D/CLDN7/SLC51B/P2RY4/SLC6A9/AQP1	42	CC	downregulated
GO:0016324	apical plasma membrane	48/1407	367/19550	4.22601376986856e-05	0.00246261347862341	0.00223230583824636	DPEP1/ABCC2/CD44/KCNQ1/LZTS1/SLC12A2/ASPM/CEACAM6/NOX4/SLC4A11/HSP90AB1/SLC5A1/GPR143/ABCC1/SLC7A5/FOLR1/SLC11A2/SLC22A2/SLC29A1/PDGFRB/LCT/PODXL/SLC6A6/DUOX1/SLC5A6/SLC7A1/DUOX2/RHCG/CTSK/PFKM/THY1/SORBS2/SHROOM4/STC1/PDPN/CLDN1/SLC6A20/SLC9B2/F2RL2/SLC4A2/FZD6/SLC3A2/SLC22A11/KISS1/SPTBN2/OXTR/SAPCD2/TDGF1	48	CC	upregulated
GO:0016324	apical plasma membrane	70/1489	367/19550	6.20100224733051e-13	3.7206013483983e-10	2.80024206747872e-10	CEACAM7/CLCA4/CASR/RAB27B/SLC9A3/PLPP1/RAB27A/ATP2B1/PALS1/ABCB11/PLD1/CEACAM1/PTPRH/ATP8B1/SLC15A1/SLC9A1/SLC26A3/EZR/ANXA13/SLC39A14/ARHGEF18/SIPA1L3/SLC1A1/SLC9A3R1/PAPPA2/ABCG2/TRPM6/ECRG4/EPCAM/HVCN1/SLC10A2/ATP1B2/SLC14A2/KL/CD36/PRKG2/SLC24A4/SLC4A10/ANK2/SLC17A4/ATP6V0D2/FRMD1/SLC26A2/KCNMA1/ATP6V0D1/IL6R/PTH1R/ATP1A1/SLC29A4/AMN/SCNN1G/MYO1A/CA4/NAALADL1/SCNN1B/GP2/P2RY1/MUC17/SLC23A1/P2…	70	CC	downregulated
GO:0016331	morphogenesis of embryonic epithelium	31/1347	147/18723	4.64163959460024e-08	1.23953880221515e-05	1.01976472897909e-05	TGFB2/SIX4/MTHFD1/SALL4/BMP7/STK3/WNT2/KAT2A/FOLR1/PTK7/WNT5A/MTHFD1L/RDH10/TWIST1/STIL/SOX4/SOX9/SIX1/TFAP2A/SULF1/KIF20B/PDX1/GRHL3/SHH/FZD6/CTHRC1/RARG/IRX3/JAG2/TCTN1/TRIM71	31	BP	upregulated
GO:0016408	C-acyltransferase activity	8/1455	20/18368	8.06236024257455e-05	0.00588628883526694	0.00502598974604624	ACAA1/ACAT1/HADHA/SCP2/HADHB/ACSM1/ACAA2/SPTLC3	8	MF	downregulated
GO:0016502	nucleotide receptor activity	8/1455	21/18368	0.000121219170495064	0.0072874113085856	0.00622233389104693	P2RX6/P2RX4/P2RY12/P2RY1/P2RY6/GPR34/P2RY14/P2RY4	8	MF	downregulated
GO:0017157	regulation of exocytosis	33/1434	202/18723	2.75329934721728e-05	0.00234022085237103	0.00199570321353991	RAB27B/RAB27A/IL4R/CEACAM1/RIMS4/APBA1/SYT10/RAP1A/RIMS3/CNR1/VAMP8/VPS4B/ADRA1A/NCKAP1L/CHMP2A/PPFIA2/ADRA2A/RAB3C/KCNB1/F2RL1/STXBP5/RAB26/LGALS9/RAB3B/IL1RAPL1/NLGN1/P2RY1/RIMS2/P2RY4/CALM1/GRIN3A/CD177/RAB12	33	BP	downregulated
GO:0019395	fatty acid oxidation	29/1434	103/18723	4.33156274594433e-10	4.78204527152254e-07	4.07805233681327e-07	PDK4/ACAA1/ACADVL/ABCB11/ACAT1/ACACB/HADHA/ETFB/PRKAG2/PPARGC1A/CPT1A/PPARD/SCP2/ACADM/CNR1/ACADS/IVD/APPL2/HADHB/HADH/ETFBKMT/CPT2/ACOX1/FABP1/ACSM1/ACAA2/ECI1/ETFDH/ECI2	29	BP	downregulated
GO:0019722	calcium-mediated signaling	35/1434	202/18723	4.21310508923878e-06	0.000540845118432514	0.000461224136085088	CD22/IGF1/ATP1A2/SLC9A1/NR5A2/CASQ2/FKBP1B/PTK2B/EDN2/DYRK2/P2RX4/PLCE1/SLC24A4/MCTP2/ACKR2/AGTR1/CAMK2D/ANK2/MCU/CXCR5/DEFB1/TMEM100/MAPK7/CHP2/P2RY12/NMUR1/RCAN2/CMKLR1/PTGDR2/GRIN2A/CHP1/CALM1/CD3E/DMD/GSTM2	35	BP	downregulated
GO:0019751	polyol metabolic process	22/1434	114/18723	4.67776601643583e-05	0.0030739605250864	0.00262142476510038	MTMR7/PLPP1/ADCYAP1R1/MOGAT3/GPD2/PLA2G4A/GOT1/PTK2B/CYP27A1/ITPKA/PRKG2/NAAA/IMPA2/ITPKB/PTH1R/CYP3A4/MOGAT2/P2RY1/P2RY6/SPTLC3/INPP5J/AVPR1B	22	BP	downregulated
GO:0019898	extrinsic component of membrane	49/1489	309/19550	7.44296962040249e-07	4.96197974693499e-05	3.73454265164055e-05	CDH1/VPS13D/PSD/STYK1/SNAP91/CDH19/ACADVL/PIK3C3/GNAO1/GNA11/EZR/SOX10/PACSIN2/PTK6/GML/ANXA13/PIK3CG/CDH23/GNA13/PTK2B/GNG13/AKAP9/GNAI1/RNF112/KIF1A/SNAP25/KRAS/SYTL2/NAAA/OSR1/CDH22/GFRA1/NMT2/BCL2L11/SCUBE1/STXBP5/DEFB1/GFRA2/SOCS6/MAL/GNG12/SNX33/YES1/GNG7/KCNIP1/INPP5J/DMBT1/CNR2/CTNND1	49	CC	downregulated
GO:0019932	second-messenger-mediated signaling	51/1434	312/18723	1.99606465086436e-07	4.59094869698804e-05	3.91508820994098e-05	CD22/IGF1/ATP1A2/GUCA2B/ADCYAP1R1/SLC9A1/RASD2/RASD1/SLC9A3R1/NR5A2/CASQ2/FKBP1B/PTK2B/EDN3/EDN2/DYRK2/GNAI1/P2RX4/CD36/PLCE1/SLC24A4/MCTP2/ACKR2/AGTR1/CAMK2D/ANK2/EIF4EBP2/MCU/PDE9A/CXCR5/DEFB1/TMEM100/MAPK7/CHP2/P2RY12/PDE7B/NMUR1/RCAN2/PDZD3/PDE3A/CMKLR1/RIMS2/PTGDR2/GRIN2A/PRKG1/CHP1/CALM1/CD3E/DMD/GSTM2/AQP1	51	BP	downregulated
GO:0021915	neural tube development	27/1347	152/18723	1.06486343980149e-05	0.000891306592598019	0.000733275169937142	NUP133/PHGDH/TGFB2/MTHFD1/SALL4/BMP7/RPGRIP1L/STK3/KAT2A/FOLR1/PTK7/WNT5A/PROX1/MTHFD1L/TWIST1/STIL/SOX4/KIF20B/GRHL3/SHH/FZD6/CTHRC1/DACT1/RARG/IFT140/TCTN1/TRIM71	27	BP	upregulated
GO:0022404	molting cycle process	16/1347	84/18723	0.000282926229249312	0.0081786097609801	0.00672851688985205	CDH3/GAL/TGFB2/FERMT1/WNT5A/IGFBP5/INHBA/SNAI1/SOX9/EDAR/APCDD1/FOXQ1/SHH/FZD6/DNASE1L2/TSPEAR	16	BP	upregulated
GO:0022405	hair cycle process	16/1347	84/18723	0.000282926229249312	0.0081786097609801	0.00672851688985205	CDH3/GAL/TGFB2/FERMT1/WNT5A/IGFBP5/INHBA/SNAI1/SOX9/EDAR/APCDD1/FOXQ1/SHH/FZD6/DNASE1L2/TSPEAR	16	BP	upregulated
GO:0022409	positive regulation of cell-cell adhesion	37/1347	284/18723	0.000325948108919437	0.00922996492741847	0.00759346352520369	CX3CL1/CD44/CBFB/TFRC/CEACAM6/ICAM1/BMP7/NFAT5/RIPK2/CD81/VNN1/WNT5A/IL1A/IL1RL2/CD46/MYB/HSPH1/SOX4/IL1B/PODXL/IL6/LEF1/SLC7A1/CHST4/DUSP10/HSPD1/THY1/RUNX1/PDPN/KIF26B/TGFBR2/SHH/NOD2/ZP3/HMGB1/CD47/LYN	37	BP	upregulated
GO:0022613	ribonucleoprotein complex biogenesis	78/1347	463/18723	1.20620972785442e-12	1.6911060384519e-09	1.3912676939963e-09	RRP12/NOP58/WDR3/NLE1/EXOSC7/EXOSC5/GEMIN5/DIS3/NUFIP1/DIMT1/NOP14/SRPK1/HSP90AB1/NOP56/EIF3E/EIF3B/NPM3/GTPBP4/UTP6/GAR1/BYSL/BRIX1/WDR75/EBNA1BP2/HEATR1/RCL1/EXOSC8/UTP20/GTF3A/AGO2/DDX27/RIOK1/RPP40/DDX31/EXOSC2/DKC1/MYBBP1A/NAT10/URB2/TGS1/CUL4A/UTP4/NOB1/URB1/LYAR/NHP2/RPL7L1/RPL7/EIF3H/UTP23/PDCD11/DHX37/NIFK/MTERF3/UTP14A/WDR43/ABCE1/DCAF13/DDX21/NOLC1/TSR1/ZRSR2/CHD7/RSL1D1/ATR/RUVBL1/RBI…	78	BP	upregulated
GO:0022617	extracellular matrix disassembly	19/1347	63/18723	4.88590551151086e-08	1.24546173220695e-05	1.02463750511733e-05	FAP/KIF9/MMP9/LAMC1/IL6/CTSV/MMP7/CTSK/MMP3/MMP14/ADAMTS4/FGFR4/PDPN/WDR72/MMP10/SH3PXD2B/NOXO1/MMP1/MMP12	19	BP	upregulated
GO:0022803	passive transmembrane transporter activity	68/1455	481/18368	2.01373678421915e-06	0.000514509748367992	0.000439312577399388	ABCC8/CACNA2D2/CLCA1/CLCA4/BEST2/CHRNA3/ATP5F1D/P2RX6/KCNK10/AQP8/SLC1A1/ATP5F1B/CNR1/TRPM6/FKBP1B/PTK2B/HVCN1/GRIA3/SNAP25/P2RX4/SCN7A/CLCA2/CHRNA1/HCN4/SLC24A4/SLC14A1/CACNA1A/BEST4/TMCO1/UNC80/ANO7/GPM6A/ATP5F1A/ATP5PF/MCU/KCNMA1/KCNJ6/KCNB1/KCNT2/GRIK2/AQP7/SCNN1G/TRPV3/SCNN1B/SCN9A/KCNG3/TMEM37/KCNK3/ANO5/BCL2/SCN4B/HTR3C/AQP11/KCNIP1/GABRG3/KCNB2/GRID1/OTOP3/OTOP2/GRIN2A/KCNQ5/HTR3E/CLCNKA/…	68	MF	downregulated
GO:0022804	active transmembrane transporter activity	63/1455	406/18368	1.86477720066943e-07	0.000190580229908416	0.000162726347300522	ABCC8/SLC13A2/SLC6A7/RALBP1/ATP1A2/SLC9A3/ATP2B1/ABCB11/ATP2A3/SLC4A4/SLC13A1/SLC15A1/SLC9A1/SLC26A3/SLC39A14/SLC1A1/ABCC3/NDUFC1/ATP5F1B/SLC16A7/ABCG2/SLC17A5/SLC36A1/SLC10A2/ATP13A4/NDUFA5/COX4I1/SLC37A2/COX5B/SLCO1C1/SLC24A4/NDUFB10/ABCA8/SLC20A1/SLC4A10/SLC17A4/SLC2A13/ABCA6/ABCA10/ABCA5/SLC26A2/MCU/SLC45A3/NDUFS2/ATP6V0D1/CYB561A3/ATP1A1/SLC35A1/SLC29A4/SLC16A9/NDUFV1/LETM1/SLC23A1/SLCO4C1/S…	63	MF	downregulated
GO:0022853	active ion transmembrane transporter activity	42/1455	267/18368	1.42387072963069e-05	0.00145519588568256	0.00124251456301457	ABCC8/SLC13A2/SLC6A7/ATP1A2/SLC9A3/ATP2B1/ATP2A3/SLC4A4/SLC13A1/SLC15A1/SLC9A1/SLC26A3/SLC39A14/SLC1A1/ABCC3/ATP5F1B/SLC16A7/SLC17A5/SLC36A1/SLC10A2/ATP13A4/COX4I1/SLC37A2/COX5B/SLCO1C1/SLC24A4/SLC20A1/SLC4A10/SLC17A4/SLC2A13/SLC26A2/SLC45A3/ATP6V0D1/ATP1A1/LETM1/SLC23A1/SLCO4C1/SLCO2A1/COX5A/SLC47A2/SLC9A9/SLC6A9	42	MF	downregulated
GO:0023061	signal release	60/1434	463/18723	4.11912689919046e-05	0.0027394675281363	0.00233617444428405	BAD/ABCC8/NR1H4/CASR/TACR2/CHRNA3/MEF2C/OXCT1/PCSK5/CHGA/RIMS4/SFRP1/APBA1/CPT1A/SYT10/PPARD/GCG/RAP1A/PLA2G4A/RIMS3/CNR1/VAMP8/FKBP1B/ADRA1A/EDN3/SNAP25/P2RX4/HADH/PPFIA2/MCTP2/SMAD4/MPC2/AGTR1/SIDT2/ADRA2A/ATP5PF/MCU/KCNB1/PINK1/CAMK2N1/F2RL1/STXBP5/GALR1/MIDN/P2RY12/NLGN1/P2RY1/GPR27/C2CD2L/ADCY5/SMAD2/RIMS2/NRXN1/ABAT/EFNA5/RFX6/P2RY4/DPP4/CALM1/GRIN3A	60	BP	downregulated
GO:0030004	cellular monovalent inorganic cation homeostasis	24/1434	103/18723	6.69627100729114e-07	0.000132012199858025	0.000112577909566188	ATP1A2/NEDD4L/SLC9A3/SLC4A4/SLC9A1/SLC26A3/MAPK3/DMXL2/CA2/ATP5F1B/C7/HVCN1/ATP1B2/SLC4A10/ATP6V0D2/KCNMA1/ATP6V0D1/ATP1A1/CA7/BCL2/AQP11/SLC9A9/CHP1/CLN3	24	BP	downregulated
GO:0030016	myofibril	34/1489	231/19550	0.000159757183365223	0.00330532103514255	0.00248768898960729	CAPZB/MYL12A/MYL12B/CASQ2/FKBP1B/MYOT/ADRA1A/PDLIM2/LDB3/AHNAK/SYNE1/CAB39/MYPN/TMOD3/TPM1/TPM3/ANK2/PGM5/OBSCN/TTN/SYNC/LMOD1/KRT8/MTM1/KRT19/SYNPO/SYNPO2/DES/RYR1/FBXL22/NRAP/CALM1/RYR3/DMD	34	CC	downregulated
GO:0030017	sarcomere	33/1489	211/19550	6.0473379963598e-05	0.00172553935922931	0.00129869541247259	CAPZB/MYL12A/MYL12B/CASQ2/FKBP1B/MYOT/ADRA1A/PDLIM2/LDB3/SYNE1/CAB39/MYPN/TMOD3/TPM1/TPM3/ANK2/PGM5/OBSCN/TTN/SYNC/LMOD1/KRT8/MTM1/KRT19/SYNPO/SYNPO2/DES/RYR1/FBXL22/NRAP/CALM1/RYR3/DMD	33	CC	downregulated
GO:0030018	Z disc	25/1489	130/19550	1.42353328540603e-05	0.000533824982027262	0.000401773539104728	MYL12A/MYL12B/CASQ2/FKBP1B/MYOT/ADRA1A/PDLIM2/LDB3/CAB39/MYPN/ANK2/PGM5/OBSCN/TTN/SYNC/KRT8/KRT19/SYNPO/SYNPO2/DES/RYR1/FBXL22/NRAP/RYR3/DMD	25	CC	downregulated
GO:0030020	extracellular matrix structural constituent conferring tensile strength	15/1372	41/18368	1.15452128029781e-07	3.95615958715383e-05	3.57699049299286e-05	COL9A2/COL11A1/COL5A3/COL9A3/COL1A1/COL12A1/COL7A1/COL10A1/COL4A2/COL8A1/COL6A3/COL1A2/COL4A1/COL27A1/COL5A2	15	MF	upregulated
GO:0030048	actin filament-based movement	23/1434	127/18723	8.91078704241907e-05	0.00477548975477216	0.00407246189613675	ATP1A2/DSG2/NEDD4L/PKP2/SLC9A1/MYL6/DSP/SUN2/WASL/AKAP9/DSC2/HCN4/TPM1/CAMK2D/ANK2/GSN/ATP1A1/MYO1A/WIPF2/MYO1D/SCN4B/CTNNA3/MYO1C	23	BP	downregulated
GO:0030073	insulin secretion	30/1434	195/18723	0.000189673847129838	0.0081162762492768	0.00692143161456252	BAD/ABCC8/NR1H4/CASR/OXCT1/CHGA/SFRP1/CPT1A/PPARD/GCG/CNR1/FKBP1B/SNAP25/HADH/MPC2/SIDT2/ADRA2A/MCU/KCNB1/CAMK2N1/MIDN/GPR27/C2CD2L/ADCY5/SMAD2/RIMS2/ABAT/EFNA5/RFX6/DPP4	30	BP	downregulated
GO:0030111	regulation of Wnt signaling pathway	41/1347	328/18723	0.000384425204864668	0.00997453232245703	0.00820601681232247	DKK3/CDH3/ASPM/NLE1/FERMT1/STK3/CCN4/PLEKHA4/GRB10/SFRP4/KANK1/COL1A1/FOLR1/MDFI/PTK7/WNT5A/TMEM9/SOX4/SOX9/LGR6/SULF1/YAP1/LEF1/EGF/NKD1/ATP6V1C2/VGLL4/LATS2/APCDD1/DKK2/KLF15/SHH/FZD6/CTHRC1/DACT1/GPRC5B/AXIN2/RUVBL1/SHISA2/ZNRF3/RNF43	41	BP	upregulated
GO:0030177	positive regulation of Wnt signaling pathway	24/1347	140/18723	5.85004374413624e-05	0.00274026171359238	0.00225440481467742	CDH3/ASPM/NLE1/CCN4/PLEKHA4/SFRP4/KANK1/COL1A1/PTK7/WNT5A/TMEM9/SOX4/LGR6/SULF1/YAP1/LEF1/EGF/NKD1/ATP6V1C2/DKK2/SHH/DACT1/GPRC5B/RUVBL1	24	BP	upregulated
GO:0030198	extracellular matrix organization	58/1347	301/18723	3.90527134504183e-12	4.20936182506172e-09	3.46302892094856e-09	COL9A2/ADAMTS6/COL11A1/FAP/COL5A3/ADAMTS2/KIF9/COL9A3/TGFB2/MMP9/FERMT1/RGCC/COMP/COL1A1/COL12A1/TGFBI/P4HA1/PRDX4/COL10A1/SOX9/LOXL2/COL4A2/AGT/LAMC1/IL6/CTSV/SULF1/MMP7/FKBP10/CTSK/COL8A1/ADAMTS16/SERPINH1/MMP3/ADAMTS12/MMP14/ADAMTS4/RUNX1/FGFR4/PDPN/OLFML2B/ADAMTS9/COL1A2/WDR72/MMP10/SH3PXD2B/VWA1/WT1/COL4A1/NOXO1/MMP1/COL27A1/ADAMTSL2/ERO1A/EGFL6/COL5A2/SERPINB5/MMP12	58	BP	upregulated
GO:0030199	collagen fibril organization	13/1347	61/18723	0.00033081721654977	0.00922996492741847	0.00759346352520369	COL11A1/COL5A3/ADAMTS2/TGFB2/COMP/COL1A1/COL12A1/P4HA1/LOXL2/FKBP10/SERPINH1/COL1A2/COL5A2	13	BP	upregulated
GO:0030258	lipid modification	41/1434	212/18723	2.92474879005957e-08	8.96922962284934e-06	7.64881671879905e-06	MTMR7/PDK4/ACAA1/DGKA/PLPP1/ACADVL/ABCB11/ACAT1/ACACB/HADHA/CERK/MTMR9/ETFB/PRKAG2/PPARGC1A/CPT1A/LPCAT3/PPARD/SCP2/ACADM/CNR1/EPHX2/ACADS/IVD/APPL2/HADHB/HADH/ETFBKMT/AGTR1/CPT2/CYP3A4/ACOX1/FABP1/ACSM1/B4GALNT2/ACAA2/ECI1/MTM1/ETFDH/INPP5J/ECI2	41	BP	downregulated
GO:0030318	melanocyte differentiation	10/1434	25/18723	7.56016238897785e-06	0.000869418674732452	0.000741426451831336	KITLG/RAB27A/MEF2C/GNA11/SOX10/GLI3/TYRP1/EDN3/ZEB2/BCL2	10	BP	downregulated
GO:0030323	respiratory tube development	29/1347	181/18723	3.8630946343214e-05	0.00203909469673294	0.00167755688410926	TNC/ADAMTS2/CTSH/WNT2/PTK7/VEGFA/SPARC/PDGFRB/WNT5A/IGFBP5/PROX1/RDH10/SOX9/CHI3L1/SPRY2/YAP1/ABCA12/SLC7A11/FGF18/MMP14/SIM2/PDPN/TGFBR2/SHH/ASXL1/HMGB1/ADAMTSL2/MIR17HG/MMP12	29	BP	upregulated
GO:0030324	lung development	29/1347	177/18723	2.52407800312688e-05	0.00150585419590804	0.00123886157757056	TNC/ADAMTS2/CTSH/WNT2/PTK7/VEGFA/SPARC/PDGFRB/WNT5A/IGFBP5/PROX1/RDH10/SOX9/CHI3L1/SPRY2/YAP1/ABCA12/SLC7A11/FGF18/MMP14/SIM2/PDPN/TGFBR2/SHH/ASXL1/HMGB1/ADAMTSL2/MIR17HG/MMP12	29	BP	upregulated
GO:0030326	embryonic limb morphogenesis	22/1347	116/18723	2.39286479012802e-05	0.00144952177933884	0.00119251707313652	DLX6/PITX1/MAP3K20/TGFB2/SALL4/BMP7/RPGRIP1L/LMBR1/WNT5A/PRRX1/RDH10/TWIST1/TBX3/TFAP2A/LEF1/FREM2/MSX1/SHH/FZD6/CHD7/RARG/IFT140	22	BP	upregulated
GO:0030490	maturation of SSU-rRNA	17/1347	50/18723	3.3746867407912e-08	9.46262162117853e-06	7.78486946573044e-06	WDR3/NOP14/UTP6/BYSL/HEATR1/RCL1/UTP20/RIOK1/RPP40/NAT10/UTP4/NOB1/UTP23/DHX37/DCAF13/TSR1/RRS1	17	BP	upregulated
GO:0030515	snoRNA binding	16/1372	32/18368	1.64556196857637e-10	1.69163770369651e-07	1.52950654552941e-07	NOP58/WDR3/NUFIP1/NOP14/NOP56/UTP6/GAR1/BYSL/HEATR1/DKC1/NHP2/DHX37/DDX21/NOLC1/TSR1/PRKDC	16	MF	upregulated
GO:0030593	neutrophil chemotaxis	20/1347	103/18723	3.89056941067091e-05	0.00203909469673294	0.00167755688410926	CX3CL1/DPEP1/CXCL2/TGFB2/CCL20/CSF3R/TREM1/CXCL6/CXCL9/S100A8/S100A9/CXCR1/CXCL3/CXCL5/CXCL1/NOD2/CXCL11/CXCL8/SAA1/CXCR2	20	BP	upregulated
GO:0030595	leukocyte chemotaxis	35/1347	230/18723	2.01580215618217e-05	0.00134486006883451	0.00110641220844313	CX3CL1/DPEP1/F7/SLC12A2/CXCL2/TGFB2/FLT1/SERPINE1/VEGFA/WNT5A/CCL20/CSF3R/TREM1/CXCL6/FFAR2/IL6/CXCL9/S100A8/CXCL16/S100A9/CXCR1/CXCL3/CXCL5/CXCL1/NOD2/CXCL11/PTK2/CXCL8/FPR2/SAA1/ANO6/CXCR2/CXCL17/HMGB1/LYN	35	BP	upregulated
GO:0030641	regulation of cellular pH	18/1434	81/18723	3.22680542837196e-05	0.00247921429244839	0.00211423461400251	SLC9A3/SLC4A4/SLC9A1/SLC26A3/MAPK3/DMXL2/CA2/ATP5F1B/HVCN1/SLC4A10/ATP6V0D2/ATP6V0D1/CA7/BCL2/AQP11/SLC9A9/CHP1/CLN3	18	BP	downregulated
GO:0030684	preribosome	21/1407	78/19550	8.85254735472397e-08	2.39002743896022e-05	2.16650816373436e-05	NOP58/WDR3/NOP14/NOP56/UTP6/BYSL/EBNA1BP2/HEATR1/UTP20/RIOK1/UTP4/NOB1/UTP23/PDCD11/UTP14A/DCAF13/TSR1/RSL1D1/RRS1/PRKDC/BOP1	21	CC	upregulated
GO:0030879	mammary gland development	26/1347	137/18723	4.45919636123343e-06	0.000463095799885131	0.000380987478582576	CAD/WNT2/AREG/CCND1/OAS2/VEGFA/SLC29A1/WNT5A/IGFBP5/SOX9/PPAT/TBX3/LEF1/EGF/BRCA2/GPAT4/MSX1/TGFBR2/ITGA2/FASN/APLN/CEBPB/OXTR/IQGAP3/IRS2/TDGF1	26	BP	upregulated
GO:0031023	microtubule organizing center organization	30/1347	143/18723	8.60583735339748e-08	1.78746429177234e-05	1.47054133021213e-05	MARK4/BRCA1/WDR62/AURKA/CCP110/KAT2A/CEP72/NEK2/CDK2/STIL/KIF25/CEP250/SGO1/NAT10/ODF2/POC1B/BRCA2/PLK4/HAUS6/CCDC78/CCNF/CHMP4C/TMEM67/CDK1/CKAP5/NPM1/XRCC2/MCIDAS/HAUS5/CEP63	30	BP	upregulated
GO:0031032	actomyosin structure organization	32/1434	196/18723	3.66473170265458e-05	0.00273369175657477	0.00233124895793332	ROCK1/CDC42/EPB41L3/SLC9A1/EPB41L4B/CORO2B/SFRP1/ARHGEF18/SORBS3/PTK2B/LDB3/EPB41L4A/CNN1/MYH11/ARRB1/MYPN/TMOD3/TPM1/SMAD4/CDC42BPA/TMEFF2/PGM5/OBSCN/RHOC/TTN/LMOD1/SMAD3/KRT8/KRT19/EVL/NRAP/LPAR1	32	BP	downregulated
GO:0031100	animal organ regeneration	16/1347	76/18723	8.27090818041587e-05	0.00352764883145675	0.00290218575498816	F7/GSTP1/CAD/AURKA/ANGPT2/CCND1/WDR35/PPAT/CDK4/IL6/ANXA3/PDX1/CLDN1/TGFBR2/CDK1/CEBPB	16	BP	upregulated
GO:0031225	anchored component of membrane	31/1489	170/19550	4.48502523670174e-06	0.000234265968740306	0.000176315965946651	PRSS21/CEACAM7/CNTN1/RAB27B/GML/ART4/CNTN3/CD48/IGSF21/CD160/XPNPEP2/SMPDL3B/CPM/CNTN4/GFRA1/RAB3C/ZFAND2B/NTNG1/ALPI/FOLR2/CA4/RAB26/GFRA2/RAB3B/GP2/NEGR1/RGMB/RGMA/EFNA5/CD177/LYPD8	31	CC	downregulated
GO:0031252	cell leading edge	55/1489	422/19550	6.32697765050748e-05	0.00172553935922931	0.00129869541247259	ARHGAP44/SNX1/ARHGAP31/CDH1/KITLG/LIMA1/PSD/MYLK/ROCK1/RASGRP2/CDC42/ATP2B1/CAPZB/EPB41L3/SLC9A1/EZR/PACSIN2/PTK6/BMX/STMN2/MTMR9/COBL/WASL/SLC9A3R1/FRMD4B/PTK2B/VASP/GDPD2/APPL2/PLCE1/GABARAPL1/FGD4/TPM1/CDC42BPA/IQGAP2/FGD2/SH3RF1/KCNB1/PDE9A/ACTG2/FAM107A/MTM1/TLN2/CFL1/MYO1D/EPS8L2/AKAP5/GABRG3/CTNNA3/INPP5J/EVL/DPP4/MYO1C/CTNND1/CD177	55	CC	downregulated
GO:0031253	cell projection membrane	50/1489	346/19550	8.77089304137976e-06	0.000404810448063681	0.00030467312670056	PHLPP2/LIMA1/PSD/SLC9A3/RASGRP2/ATP2B1/CEACAM1/PTPRH/ATP8B1/EPB41L3/SLC26A3/EZR/PACSIN2/BMX/MTMR9/SLC9A3R1/ABCG2/TRPM6/GNA13/VASP/ATP1B2/PDE6A/CD36/APPL2/GABARAPL1/TPM1/FGD2/SLC26A2/KCNB1/PDE9A/PTH1R/HHIP/AMN/CA4/FAM107A/P2RY12/CFL1/SLC6A19/CLTB/MYO1D/EPS8L2/AKAP5/GABRG3/SLC22A5/DPP4/MYO1C/DMD/CYS1/PRCD/AQP1	50	CC	downregulated
GO:0031349	positive regulation of defense response	38/1347	278/18723	0.000100675993586375	0.00381480386508371	0.00313842731073314	CX3CL1/PTGS2/OSM/ABCC1/RIPK2/CCN4/SERPINE1/CD81/POLR3G/WNT5A/EREG/IL1B/FFAR2/AGT/IL6/IL33/SLC15A4/S100A8/HSPD1/LRSAM1/S100A9/MNDA/ITGA2/GPRC5B/NOD2/NPAS2/FPR2/CEBPB/LPL/IRF7/ZP3/HMGB1/CD47/C2CD4A/PRKDC/LYN/MMP12/MATR3	38	BP	upregulated
GO:0031526	brush border membrane	15/1489	58/19550	2.04110206107019e-05	0.000680367353690064	0.000512065955671996	LIMA1/SLC9A3/ATP8B1/SLC26A3/SLC9A3R1/ABCG2/TRPM6/GNA13/CD36/PTH1R/AMN/CA4/SLC6A19/SLC22A5/AQP1	15	CC	downregulated
GO:0031674	I band	25/1489	141/19550	5.90941344042901e-05	0.00172553935922931	0.00129869541247259	MYL12A/MYL12B/CASQ2/FKBP1B/MYOT/ADRA1A/PDLIM2/LDB3/CAB39/MYPN/ANK2/PGM5/OBSCN/TTN/SYNC/KRT8/KRT19/SYNPO/SYNPO2/DES/RYR1/FBXL22/NRAP/RYR3/DMD	25	CC	downregulated
GO:0032040	small-subunit processome	13/1407	39/19550	1.81780564382366e-06	0.000168577238902332	0.000152811619794872	NOP58/WDR3/NOP14/NOP56/UTP6/HEATR1/UTP20/UTP4/UTP23/PDCD11/UTP14A/DCAF13/PRKDC	13	CC	upregulated
GO:0032279	asymmetric synapse	43/1489	335/19550	0.000527113383216279	0.00718790977113108	0.0054098478803776	ARHGAP44/LRRC7/PSD/BCAS1/CAPZB/CHRNA3/P2RX6/SLC1A1/NEURL1/RGS9/EPHA4/PTK2B/AKAP9/RNF112/DCLK1/P2RX4/EPHA7/ARRB1/NLGN4X/DLG2/SORCS3/NPTN/CLSTN2/RUSC1/CAMK2N1/ATP1A1/BAALC/NLGN4Y/GSG1L/NLGN1/P2RY1/CTNND2/CLSTN1/SYNPO/AKAP5/GRID1/GRIN2A/ANKS1B/MAGI2/SLC6A9/CTNND1/GRIN3A/PJA2	43	CC	downregulated
GO:0032392	DNA geometric change	21/1347	90/18723	1.18311425385176e-06	0.00015079328944547	0.00012405717164192	MNAT1/POLQ/RAD54L/NBN/SSBP1/TWNK/MCM3/ASCC3/CHTF18/TOP2A/RFC3/DSCC1/HMGA1/DNA2/RECQL4/CHD7/RUVBL1/MCMDC2/GTF2F2/HMGB1/RAD54B	21	BP	upregulated
GO:0032432	actin filament bundle	18/1489	80/19550	2.51221102098651e-05	0.000793329796101004	0.000597085057065492	LIMA1/MYLK/MYL12A/SIPA1L3/MYL12B/PLS1/PDLIM2/LDB3/TPM1/TPM3/PGM5/FBLIM1/FAM107A/SYNPO/SYNPO2/RFLNA/ZNF664-RFLNA/MARCKS	18	CC	downregulated
GO:0032465	regulation of cytokinesis	18/1347	92/18723	8.41764378002242e-05	0.00352764883145675	0.00290218575498816	AURKA/CDC6/CDC25B/CCP110/CSPP1/ECT2/KIF14/CIT/KIF20B/BRCA2/PLK4/DRD2/RACGAP1/CHMP4C/ENTR1/E2F7/BCL2L1/PLK3	18	BP	upregulated
GO:0032508	DNA duplex unwinding	20/1347	84/18723	1.50543121098461e-06	0.000187610182915593	0.000154346315736738	MNAT1/POLQ/RAD54L/NBN/SSBP1/TWNK/MCM3/ASCC3/CHTF18/TOP2A/RFC3/DSCC1/HMGA1/DNA2/RECQL4/CHD7/RUVBL1/MCMDC2/GTF2F2/RAD54B	20	BP	upregulated
GO:0032963	collagen metabolic process	20/1347	104/18723	4.49593077854862e-05	0.00229210725510006	0.00188570953132809	FAP/ADAMTS2/MMP9/RGCC/COL1A1/PDGFRB/MYB/IL6/MMP7/CTSK/SERPINH1/MMP3/MMP14/RUNX1/ITGA2/COL1A2/MMP10/F2R/MMP1/MMP12	20	BP	upregulated
GO:0032970	regulation of actin filament-based process	56/1434	397/18723	6.37454967750506e-06	0.000748670515315488	0.000638454337240821	ARHGAP44/SCIN/TENM1/ATP1A2/DSG2/LIMA1/PKP2/ROCK1/CDC42/CAPZB/SLC9A1/DSP/PYCARD/CORO2B/SFRP1/ARHGEF18/WASL/CRACD/SORBS3/PTK2B/NCKAP1L/VASP/AKAP9/DSC2/VILL/CCL21/TMOD3/HCN4/RHOF/TPM1/NTRK3/SMAD4/TMEFF2/SLIT2/CAMK2D/ANK2/IQGAP2/ABRACL/GSN/RHOC/WHAMM/ATP1A1/LMOD1/F2RL1/SMAD3/FAM107A/SEMA3E/SYNPO/SYNPO2/CTNNA3/EFNA5/EVL/GMFB/MYO1C/LPAR1/SMIM22	56	BP	downregulated
GO:0033539	fatty acid beta-oxidation using acyl-CoA dehydrogenase	7/1434	11/18723	3.82041256942348e-06	0.000502111366267086	0.000428192606778491	ACADVL/ETFB/ACADM/ACADS/IVD/ETFBKMT/ETFDH	7	BP	downregulated
GO:0033674	positive regulation of kinase activity	62/1347	467/18723	2.03110524572287e-06	0.000246837838015127	0.000203072723932034	SLC11A1/MNAT1/ATP2B4/NOX4/TPX2/GCN1/CLSPN/TGFB2/CDC6/HSP90AB1/CDC25B/CAB39L/FLT1/RGCC/CEMIP/NBN/STK3/MET/AREG/CCND1/CD81/TPD52L1/VEGFA/PDGFRB/WNT5A/ECT2/PROX1/KIF14/CKS2/EREG/IL1B/MAP3K10/CHI3L1/CCNB1/AGT/BORA/SPRY2/CENPE/EGF/CARD14/DRD2/ACSL1/EPHB1/FGF18/LRP8/FGFR4/DBF4B/NEK10/TGFBR2/GPRC5B/NOD2/PTK2/FPR2/PIFO/NPM1/TNFSF15/EPHB3/HMGB1/EPHB4/ALKAL1/TDGF1/LYN	62	BP	upregulated
GO:0034308	primary alcohol metabolic process	19/1434	102/18723	0.000243205651425802	0.00979923500635346	0.00835663214119235	IGF1/RETSAT/DHRS9/GDPD3/BMP5/GPD2/TTR/ACSS2/CYP1B1/NAAA/AKR1C2/CYP3A4/SCNN1B/SULT1B1/PNPLA2/AKR1C3/ADH1B/AKR1B10/AKR1B15	19	BP	downregulated
GO:0034440	lipid oxidation	29/1434	108/18723	1.47169079222919e-09	1.01546664663814e-06	8.65973845111701e-07	PDK4/ACAA1/ACADVL/ABCB11/ACAT1/ACACB/HADHA/ETFB/PRKAG2/PPARGC1A/CPT1A/PPARD/SCP2/ACADM/CNR1/ACADS/IVD/APPL2/HADHB/HADH/ETFBKMT/CPT2/ACOX1/FABP1/ACSM1/ACAA2/ECI1/ETFDH/ECI2	29	BP	downregulated
GO:0034470	ncRNA processing	68/1347	395/18723	1.2710348021901e-11	8.90995396335257e-09	7.33019149736735e-09	TRIT1/RRP12/NOP58/TARBP1/WDR3/TRMT11/FTSJ1/EXOSC7/EXOSC5/DIS3/DIMT1/NOP14/PUS7/NOP56/INTS6/POP1/NPM3/GTPBP4/UTP6/GAR1/BYSL/BRIX1/WDR75/EBNA1BP2/HEATR1/RCL1/EXOSC8/UTP20/METTL8/AGO2/DDX27/RIOK1/RPP40/TRMT5/EXOSC2/DKC1/NAT10/IL6/UTP4/NOB1/URB1/LYAR/NHP2/RPL7L1/RPL7/UTP23/PDCD11/DHX37/NIFK/UTP14A/WDR43/DCAF13/DDX21/NOLC1/TSR1/CHD7/RSL1D1/TP53RK/PUS1/DDX10/RRS1/GEMIN4/ADAT2/LAGE3/RPF2/NOL8/PRKDC/BOP1	68	BP	upregulated
GO:0034504	protein localization to nucleus	42/1347	290/18723	1.10043729848821e-05	0.000891806125073719	0.000733686133755934	IPO5/POLR1A/NUP133/TFRC/PTGS2/HSP90AB1/SIX4/BMP7/FERMT1/KPNA3/COL1A1/NUP107/RAB23/E2F3/BYSL/ECT2/CCT4/FAM53C/CSE1L/SOX9/SIX1/DKC1/AGT/YAP1/TRIM29/NUP58/LATS2/CCT5/MSX1/CCT3/DTX3L/SHH/NOLC1/CDK1/RRS1/NPM1/RPF2/NOL8/IPO9/RANBP17/IPO7/MMP12	42	BP	upregulated
GO:0034660	ncRNA metabolic process	76/1347	485/18723	8.70242287695503e-11	5.4225763882182e-08	4.46113678008116e-08	LARS2/TRIT1/RRP12/NOP58/TARBP1/WDR3/TRMT11/FTSJ1/MOV10L1/EXOSC7/EXOSC5/DIS3/DIMT1/NOP14/PUS7/NOP56/INTS6/POP1/NPM3/GTPBP4/UTP6/GAR1/BYSL/BRIX1/WDR75/DARS1/EBNA1BP2/HEATR1/RCL1/EXOSC8/UTP20/METTL8/AGO2/DDX27/XPO5/RIOK1/RPP40/TRMT5/EXOSC2/DKC1/CARS2/NAT10/IL6/WARS1/UTP4/NOB1/URB1/LYAR/NHP2/RPL7L1/RPL7/UTP23/PDCD11/DHX37/NIFK/UTP14A/WDR43/DCAF13/DDX21/NOLC1/TSR1/CHD7/RSL1D1/TP53RK/PUS1/DDX10/RRS1/GE…	76	BP	upregulated
GO:0034702	ion channel complex	39/1489	282/19550	0.000210272190905452	0.00406978434010552	0.00306304821386889	ABCC8/CACNA2D2/BEST2/CHRNA3/CASQ2/FKBP1B/PTK2B/GRIA3/HSPA2/AKAP9/SCN7A/CHRNA1/HCN4/CACNA1A/BEST4/UNC80/MCU/KCNMA1/KCNJ6/KCNB1/GRIK2/STXBP5/SCNN1G/SCNN1B/SCN9A/KCNG3/DPP10/SCN4B/KCNIP1/GABRG3/KCNB2/GRIN2A/KCNQ5/CLCNKA/VWC2/RYR1/CALM1/GRIN3A/RYR3	39	CC	downregulated
GO:0034703	cation channel complex	32/1489	210/19550	0.000128222761679839	0.00284939470399643	0.0021445444351131	ABCC8/CACNA2D2/CASQ2/FKBP1B/PTK2B/GRIA3/HSPA2/AKAP9/SCN7A/HCN4/CACNA1A/UNC80/MCU/KCNMA1/KCNJ6/KCNB1/GRIK2/SCNN1G/SCNN1B/SCN9A/KCNG3/DPP10/SCN4B/KCNIP1/KCNB2/GRIN2A/KCNQ5/VWC2/RYR1/CALM1/GRIN3A/RYR3	32	CC	downregulated
GO:0035107	appendage morphogenesis	25/1347	138/18723	1.57283662700055e-05	0.00108894664249618	0.000895873026139494	DLX6/PITX1/MAP3K20/TGFB2/SALL4/BMP7/RPGRIP1L/LMBR1/WNT5A/PRRX1/RDH10/TWIST1/SOX4/SOX9/TBX3/TFAP2A/LEF1/FREM2/MSX1/SHH/FZD6/CHD7/RARG/IFT140/CIBAR1	25	BP	upregulated
GO:0035108	limb morphogenesis	25/1347	138/18723	1.57283662700055e-05	0.00108894664249618	0.000895873026139494	DLX6/PITX1/MAP3K20/TGFB2/SALL4/BMP7/RPGRIP1L/LMBR1/WNT5A/PRRX1/RDH10/TWIST1/SOX4/SOX9/TBX3/TFAP2A/LEF1/FREM2/MSX1/SHH/FZD6/CHD7/RARG/IFT140/CIBAR1	25	BP	upregulated
GO:0035113	embryonic appendage morphogenesis	22/1347	116/18723	2.39286479012802e-05	0.00144952177933884	0.00119251707313652	DLX6/PITX1/MAP3K20/TGFB2/SALL4/BMP7/RPGRIP1L/LMBR1/WNT5A/PRRX1/RDH10/TWIST1/TBX3/TFAP2A/LEF1/FREM2/MSX1/SHH/FZD6/CHD7/RARG/IFT140	22	BP	upregulated
GO:0035148	tube formation	31/1347	148/18723	5.47302123744473e-08	1.33446535215609e-05	1.09786050726409e-05	TGFB2/SIX4/MTHFD1/SALL4/BMP7/STK3/KAT2A/FOLR1/PTK7/VEGFA/WNT5A/PROX1/MTHFD1L/TWIST1/STIL/SOX4/SOX9/SIX1/PODXL/EDAR/KIF20B/EGF/GRHL3/SHH/FZD6/CTHRC1/ATOH8/RARG/IRX3/TCTN1/TRIM71	31	BP	upregulated
GO:0035592	establishment of protein localization to extracellular region	47/1434	360/18723	0.000227107436233826	0.00921789005890234	0.00786087039348041	BAD/ABCC8/NR1H4/IGF1/NR1H3/CASR/TACR2/PIK3C3/OXCT1/EZR/PCSK5/CHGA/SFRP1/CPT1A/GNPTAB/ADTRP/PPARD/GCG/CNR1/FKBP1B/SNAP25/HADH/RCN3/MPC2/SIDT2/ADRA2A/RAB3C/TTN/MCU/KCNB1/CAMK2N1/F2RL1/STXBP5/MIDN/RAB3B/GPR27/KRT20/SCG2/C2CD2L/ADCY5/SMAD2/RIMS2/ABAT/EFNA5/RFX6/DPP4/RAB12	47	BP	downregulated
GO:0035725	sodium ion transmembrane transport	29/1434	178/18723	8.65349094680999e-05	0.00468306568886188	0.0039936441191057	SLC6A7/ATP1A2/NEDD4L/SLC9A3/SLC4A4/SLC9A1/FGF14/SLC9A3R1/ATP1B2/SCN7A/HCN4/SLC24A4/OSR1/SLC20A1/SLC4A10/CAMK2D/SLC17A4/CNNM4/ATP1A1/SCNN1G/SCNN1B/SCN9A/SLC23A1/SLC6A19/SCN4B/SLC9A9/CHP1/SLC6A9/DMD	29	BP	downregulated
GO:0035909	aorta morphogenesis	10/1347	34/18723	9.52597924344086e-05	0.00378096655600639	0.00311058946147909	TGFB2/NPRL3/EYA1/PDGFRB/PROX1/SOX4/SIX1/FKBP10/ADAMTS9/CHD7	10	BP	upregulated
GO:0035999	tetrahydrofolate interconversion	5/1347	10/18723	0.000354883173930504	0.00961441951402061	0.00790975312147164	MTHFD2/MTHFD1/MTHFD1L/MTHFD2L/SHMT2	5	BP	upregulated
GO:0042060	wound healing	68/1347	422/18723	2.56126857361619e-10	1.43635941608396e-07	1.18168843770103e-07	CX3CL1/TNFRSF12A/SYT7/SLC11A1/CD44/TNC/F7/DGKG/CDH3/SLC12A2/CNN2/MCAM/FAP/PABPC4/TGFB2/PROCR/FERMT1/TIMP1/DGKH/CCN4/COMP/SERPINE1/KANK1/COL1A1/VWF/ELK3/PTK7/VEGFA/SPARC/PDGFRB/WNT5A/IL1A/PLEK/PPL/PLAU/EREG/F10/F12/DYSF/SERPINE2/IL6/STXBP1/YAP1/DUOX1/DUOX2/FKBP10/S100A8/SLC7A11/GRHL3/PDPN/IL24/CLDN1/TGFBR2/ITGA2/F2RL2/SHH/NOS3/FZD6/EVPL/PTK2/SAA1/ANO6/THBD/F2R/HMGB1/TAFA5/LYN/MMP12	68	BP	upregulated
GO:0042254	ribosome biogenesis	63/1347	299/18723	6.19816774121958e-15	2.07447484456806e-11	1.70666402202526e-11	RRP12/NOP58/WDR3/NLE1/EXOSC7/EXOSC5/DIS3/DIMT1/NOP14/NOP56/NPM3/GTPBP4/UTP6/GAR1/BYSL/BRIX1/WDR75/EBNA1BP2/HEATR1/RCL1/EXOSC8/UTP20/GTF3A/DDX27/RIOK1/RPP40/DDX31/EXOSC2/DKC1/MYBBP1A/NAT10/URB2/CUL4A/UTP4/NOB1/URB1/LYAR/NHP2/RPL7L1/RPL7/UTP23/PDCD11/DHX37/NIFK/MTERF3/UTP14A/WDR43/ABCE1/DCAF13/DDX21/NOLC1/TSR1/CHD7/RSL1D1/RBIS/DDX10/RRS1/GEMIN4/NPM1/RPF2/NOL8/PRKDC/BOP1	63	BP	upregulated
GO:0042273	ribosomal large subunit biogenesis	15/1347	72/18723	0.000154757966943385	0.00522820890734036	0.00430123125626414	NLE1/GTPBP4/BRIX1/EBNA1BP2/GTF3A/URB1/NHP2/RPL7L1/RPL7/NIFK/RSL1D1/RRS1/NPM1/RPF2/BOP1	15	BP	upregulated
GO:0042274	ribosomal small subunit biogenesis	19/1347	73/18723	6.34606222535062e-07	9.69170239651883e-05	7.97333350926159e-05	WDR3/NOP14/UTP6/BYSL/HEATR1/RCL1/UTP20/RIOK1/RPP40/NAT10/UTP4/NOB1/UTP23/DHX37/DCAF13/TSR1/RRS1/NPM1/PRKDC	19	BP	upregulated
GO:0042383	sarcolemma	27/1489	138/19550	4.68531937480612e-06	0.000234265968740306	0.000176315965946651	ABCC8/ATP1A2/SLC9A1/EZR/SGCA/SLC27A6/MYOT/ADRA1A/SSPN/AHNAK/CAMK2D/ANK2/PGM5/OBSCN/KCNB1/PDE9A/SYNC/ATP1A1/KRT8/KRT19/BSG/SNTG2/DES/RYR1/RYR3/DMD/AQP1	27	CC	downregulated
GO:0042391	regulation of membrane potential	67/1434	434/18723	2.60466060866122e-08	8.45748621165289e-06	7.21241005692443e-06	BAD/ATP1A2/FHL1/BEST2/DSG2/NEDD4L/PKP2/SEZ6/SLC4A4/CHRNA3/MEF2C/GNA11/SLC9A1/MUL1/SLC26A3/DSP/P2RX6/KCNK10/TCL1A/RIMS4/CELF4/FGF14/RIMS3/CNR1/CASQ2/FKBP1B/GOT1/PTK2B/ADRA1A/AKAP9/ATP1B2/DSC2/P2RX4/CD36/SCN7A/CHRNA1/HCN4/SLC24A4/CAMK2D/ANK2/NLGN4X/KCNMA1/KCNB1/PINK1/ATP1A1/GRIK2/SCN9A/NLGN1/UBB/KCNK3/BCL2/RIMS2/SCN4B/HTR3C/NRXN1/GABRG3/GRID1/ABAT/CTNNA3/GRIN2A/HTR3E/CLN3/CNR2/RELN/CALM1/GRIN3A/DMD	67	BP	downregulated
GO:0042445	hormone metabolic process	34/1434	218/18723	5.5481414854148e-05	0.00344109449432468	0.00293451078921052	RETSAT/DHRS9/HSD17B2/PCSK5/PPARGC1A/BMP5/GHR/ECE1/TTR/CHST8/PCSK2/CYP1B1/SLCO1C1/PCSK6/FURIN/AKR1C2/CHST9/CYP3A4/GFI1/ATP1A1/SCNN1B/UGT2B7/SULT1B1/PNPLA2/AKR1C3/ADH1B/UGT2B15/UGT2B17/AKR1B10/HSD17B11/HSD3B2/AKR1B15/UGT1A8/DHRS11	34	BP	downregulated
GO:0042471	ear morphogenesis	22/1347	115/18723	2.07812560710617e-05	0.00134486006883451	0.00110641220844313	DLX6/KCNQ1/COL11A1/WHRN/SIX4/EYA1/PTK7/WNT5A/OTX1/PRRX1/PROX1/TWIST1/SOX9/SIX1/SPRY2/TFAP2A/GRHL3/MSX1/FZD6/CTHRC1/CHD7/PDZD7	22	BP	upregulated
GO:0042472	inner ear morphogenesis	20/1347	96/18723	1.3217139502874e-05	0.000988289577761564	0.000813062771103111	DLX6/KCNQ1/COL11A1/WHRN/SIX4/EYA1/PTK7/WNT5A/OTX1/PRRX1/PROX1/SOX9/SIX1/SPRY2/TFAP2A/GRHL3/FZD6/CTHRC1/CHD7/PDZD7	20	BP	upregulated
GO:0042476	odontogenesis	23/1347	130/18723	4.98995207509044e-05	0.00249854028902743	0.0020555413482257	TNC/DLX3/TGFB2/BMP7/SERPINE1/COL1A1/CSF3R/INHBA/TWIST1/EDAR/TFAP2A/LEF1/MSX1/SHH/COL1A2/SLC4A2/HTRA1/WDR72/AXIN2/TSPEAR/JAG2/SP6/PAX9	23	BP	upregulated
GO:0042734	presynaptic membrane	24/1489	146/19550	0.000273647135576079	0.00497540246501962	0.00374464501314634	CNTN1/SNAP91/ATP2B1/APBA1/ADAM23/EPHA4/RIMS3/IGSF21/CNR1/ADRA1A/SNAP25/GPM6A/NPTN/NTNG1/GRIK2/STXBP5/P2RY1/CLTB/RIMS2/KCTD12/NRXN1/GRIN2A/P2RY4/SLC6A9	24	CC	downregulated
GO:0042886	amide transport	42/1434	301/18723	0.000112641090934847	0.00570439286202159	0.00486461572825334	BAD/ABCC8/NR1H4/CASR/TACR2/OXCT1/SLC15A1/CHGA/CA2/SFRP1/SLC9A3R1/CPT1A/PPARD/GCG/CNR1/ABCG2/FKBP1B/EDN3/SNAP25/SLC14A2/HADH/GLTP/SLC14A1/MPC2/SIDT2/ADRA2A/MCU/KCNB1/CAMK2N1/AQP7/FOLR2/MIDN/GPR27/C2CD2L/ADCY5/SMAD2/RIMS2/ABAT/EFNA5/RFX6/DPP4/CPTP	42	BP	downregulated
GO:0043062	extracellular structure organization	58/1347	302/18723	4.50359681711311e-12	4.20936182506172e-09	3.46302892094856e-09	COL9A2/ADAMTS6/COL11A1/FAP/COL5A3/ADAMTS2/KIF9/COL9A3/TGFB2/MMP9/FERMT1/RGCC/COMP/COL1A1/COL12A1/TGFBI/P4HA1/PRDX4/COL10A1/SOX9/LOXL2/COL4A2/AGT/LAMC1/IL6/CTSV/SULF1/MMP7/FKBP10/CTSK/COL8A1/ADAMTS16/SERPINH1/MMP3/ADAMTS12/MMP14/ADAMTS4/RUNX1/FGFR4/PDPN/OLFML2B/ADAMTS9/COL1A2/WDR72/MMP10/SH3PXD2B/VWA1/WT1/COL4A1/NOXO1/MMP1/COL27A1/ADAMTSL2/ERO1A/EGFL6/COL5A2/SERPINB5/MMP12	58	BP	upregulated
GO:0043090	amino acid import	12/1347	52/18723	0.000254287361183708	0.0076259011845895	0.00627380525791272	SLC1A3/SLC7A5/SFXN3/SLC22A2/SLC6A6/AGT/SLC7A1/SLC7A11/SLC6A1/SLC6A20/SLC3A2/SLC6A14	12	BP	upregulated
GO:0043197	dendritic spine	28/1489	183/19550	0.000306903941732919	0.00518466329745841	0.00390214132387659	PRKAR2B/ARHGAP44/ATP1A2/PSD/SEZ6/CDC42/ATP2B1/P2RX6/SLC1A1/APBA1/NEURL1/EPHA4/PTK2B/GRIA3/P2RX4/DOCK10/ARRB1/ITPKA/PPFIA2/GPM6A/NLGN1/CLSTN1/SYNPO/AKAP5/GRIN2A/ANKS1B/CTNND1/CD3E	28	CC	downregulated
GO:0043270	positive regulation of ion transport	43/1434	275/18723	5.74389976781454e-06	0.000689267972137744	0.000587796790884819	ABCC8/CNTN1/FHL1/CASR/PRSS8/PKP2/MYLK/ATP2B1/ABCB11/TACR2/ADCYAP1R1/SLC9A1/FGF14/RGS9/SLC9A3R1/GCG/PLA2G4A/VAMP8/PLP1/EDN3/HSPA2/AKAP9/ATP1B2/LGALS3/P2RX4/ANK2/ADRA2A/PINK1/STIM1/TRPV3/RAB3B/P2RY12/P2RY1/P2RY6/SCN4B/ABAT/CHP1/RELN/SLC6A9/AVPR1B/CALM1/DMD/GSTM2	43	BP	downregulated
GO:0043292	contractile fiber	35/1489	239/19550	0.000142658587927881	0.00305696974131175	0.00230077196319779	CAPZB/MYL12A/MYL12B/CASQ2/FKBP1B/MYOT/ADRA1A/PDLIM2/LDB3/AHNAK/SYNE1/MYH11/CAB39/MYPN/TMOD3/TPM1/TPM3/ANK2/PGM5/OBSCN/TTN/SYNC/LMOD1/KRT8/MTM1/KRT19/SYNPO/SYNPO2/DES/RYR1/FBXL22/NRAP/CALM1/RYR3/DMD	35	CC	downregulated
GO:0043410	positive regulation of MAPK cascade	60/1434	480/18723	0.000115195207963883	0.00574308086728627	0.0048976082453288	TENM1/IGF1/CASR/KITLG/FGFR2/ROCK1/FGFR3/CDC42/PDE8A/FGF9/MAPK3/PYCARD/PIK3CG/CCL8/GHR/GCG/EPHA4/RAP1A/SORBS3/PTK2B/ADRA1A/GLIPR2/EDN3/MAP2K2/KL/KRAS/ERN2/KLB/CD36/CCL21/ARRB1/PLCE1/NTRK3/GAREM1/FGD2/ADRA2A/SH3RF1/NPTN/XDH/FCRL3/TGFA/FZD5/INAVA/HAND2/F2RL1/RET/LGALS9/P2RY1/PDGFD/ALK/P2RY6/CCL19/NMNAT1/RELL1/ALKAL2/SLC30A10/AVPR1B/LPAR1/PJA2/CCL23	60	BP	downregulated
GO:0043583	ear development	31/1347	213/18723	0.000136325693200195	0.00477821554666684	0.00393102311379247	DLX6/KCNQ1/COL11A1/TGFB2/WHRN/SIX4/RPGRIP1L/EYA1/PTK7/SPARC/PDGFRB/WNT5A/OTX1/PRRX1/PROX1/RDH10/TWIST1/SOX9/SIX1/SPRY2/TFAP2A/FREM2/SLC25A27/GRHL3/MSX1/SHH/FZD6/CTHRC1/CHD7/JAG2/PDZD7	31	BP	upregulated
GO:0043584	nose development	6/1347	15/18723	0.00038951900474645	0.00997453232245703	0.00820601681232247	SIX4/RPGRIP1L/PROX1/RDH10/SIX1/CHD7	6	BP	upregulated
GO:0043928	exonucleolytic catabolism of deadenylated mRNA	6/1347	13/18723	0.000151393124103394	0.00517690634129166	0.00425902479425658	EXOSC7/EXOSC5/DIS3/EXOSC8/EXOSC2/NT5C3B	6	BP	upregulated
GO:0044242	cellular lipid catabolic process	42/1434	214/18723	1.27343716845282e-08	5.40721013066122e-06	4.61118300997654e-06	ACAA1/ACADVL/ABCB11/ACAT1/ACACB/HADHA/LPIN2/GDPD3/ETFB/PIK3CG/CPT1A/ADTRP/PPARD/SCP2/PLA2G4A/ACADM/PRDX6/CNR1/ACADS/IVD/SMPDL3B/HADHB/CYP1B1/HADH/ETFBKMT/CPT2/ABHD3/ACOX1/FABP1/LIPH/LIPC/SMPD1/ACAA2/ECI1/ETFDH/PNPLA2/FUCA1/AKR1C3/AKR1B10/ECI2/GBA3/PNLIPRP2	42	BP	downregulated
GO:0044282	small molecule catabolic process	61/1434	376/18723	1.72900311132223e-08	6.1244291161913e-06	5.22281598161852e-06	BAD/MTMR7/DERA/ACAA1/ACADVL/ABCB11/ACAT1/ACACB/OXCT1/HADHA/GSTZ1/LPIN2/ETFB/BCAT2/ASPA/CPT1A/DAO/AICDA/ADTRP/PPARD/GPD2/SCP2/ACADM/HMGCL/CNR1/DLST/GOT1/ACADS/TST/APOBEC3A/IVD/ENOSF1/CYP27A1/HADHB/HADH/ETFBKMT/IMPA2/HMGCLL1/CPT2/XDH/ABHD3/CYP3A4/ACOX1/FABP1/LDHD/ACAA2/GPT/ECI1/RBKS/ETFDH/AGXT/SULT1B1/ABAT/UPP1/INPP5J/CYP4F12/DPYD/AKR1C3/AKR1B10/TAT/ECI2	61	BP	downregulated
GO:0044291	cell-cell contact zone	16/1489	72/19550	8.18310102371274e-05	0.00196394424569106	0.00147812645859906	ATP1A2/DSG2/PKP2/SLC9A1/DSP/AHNAK/DSC2/ANK2/PGM5/JAM2/ATP1A1/DES/SCN4B/CTNNA3/PCDH9/NRAP	16	CC	downregulated
GO:0044309	neuron spine	28/1489	184/19550	0.000336230732962375	0.00518466329745841	0.00390214132387659	PRKAR2B/ARHGAP44/ATP1A2/PSD/SEZ6/CDC42/ATP2B1/P2RX6/SLC1A1/APBA1/NEURL1/EPHA4/PTK2B/GRIA3/P2RX4/DOCK10/ARRB1/ITPKA/PPFIA2/GPM6A/NLGN1/CLSTN1/SYNPO/AKAP5/GRIN2A/ANKS1B/CTNND1/CD3E	28	CC	downregulated
GO:0044706	multi-multicellular organism process	31/1347	220/18723	0.00024612728823767	0.00754252367451834	0.00620521083891693	ABCC2/ACSL4/PTGS2/CAD/ANGPT2/MMP9/STS/TIMP1/MAGED2/NAMPT/VEGFA/STC2/IGFBP5/SPP1/AGO2/IL1B/POLR1B/PPAT/IDO1/AGT/SERPINE2/CTSV/MMP7/CORIN/STC1/IGFBP7/TGFBR2/ITGA2/FOSL1/THBD/OXTR	31	BP	upregulated
GO:0044772	mitotic cell cycle phase transition	60/1347	424/18723	3.49409311474975e-07	5.93784066288381e-05	4.88504310109988e-05	ANLN/BRCA1/MNAT1/LZTS1/TRIP13/AURKA/CLSPN/CDC6/CDKN3/CDC25B/RGCC/NBN/CCNP/UBE2S/CCND1/FOXM1/TPD52L1/E2F3/KLHL18/CENPF/KIF14/INHBA/CDK2/CKS2/SOX4/PCID2/PKMYT1/PPAT/CDC16/CCNB1/CDK4/RNASEH2B/CENPE/CUL4A/CDCA5/LATS2/CCNO/ANAPC1/DBF4B/CCNF/CDC25A/MAD2L1/CHMP4C/MELK/DACT1/E2F7/RFWD3/E2F6/CDK1/MTBP/PLK3/BRSK2/UBE2C/RAD51B/PLCB1/IQGAP3/TFDP1/CCNI2/TRIM71/PRKDC	60	BP	upregulated
GO:0044839	cell cycle G2/M phase transition	28/1347	148/18723	2.06871939848627e-06	0.000246837838015127	0.000203072723932034	BRCA1/AURKA/CLSPN/CDC6/CDC25B/NBN/CCND1/FOXM1/TPD52L1/CENPF/KIF14/CDK2/PKMYT1/CCNB1/CDK4/RNASEH2B/DYRK3/DBF4B/NEK10/CDC25A/CHMP4C/MELK/CDK1/PLK3/BRSK2/NPM1/RAD51B/PLCB1	28	BP	upregulated
GO:0044848	biological phase	5/1347	10/18723	0.000354883173930504	0.00961441951402061	0.00790975312147164	CDH3/GAL/TGFB2/FERMT1/WNT5A	5	BP	upregulated
GO:0044853	plasma membrane raft	21/1489	116/19550	0.000165403441314013	0.00330806882628026	0.00248975706398988	ATP1A2/CDH1/PLPP1/ADCYAP1R1/CHRNA3/EZR/PACSIN2/MAPK3/ADTRP/ADRA1A/CD36/KCNMA1/MS4A1/ATP1A1/MYO1A/STIM1/P2RY12/MYO1D/EFNA5/CLN3/CD177	21	CC	downregulated
GO:0045017	glycerolipid biosynthetic process	36/1434	252/18723	0.00021175065085895	0.00875551225306633	0.00746656193663475	MTMR7/NR1H4/NR1H3/DGKA/TTC7A/SLC44A1/CHAT/PLD1/PIK3C3/PITPNM3/LPIN2/BMX/PIK3CG/MOGAT3/CWH43/LPCAT3/PLA2G4A/ITPKA/PLCE1/GPAT3/IMPA2/ITPKB/MPPE1/FAM126B/ABHD3/PGAP3/CAPN2/LIPH/MOGAT2/SOCS6/MTM1/PNPLA2/INPP5J/CLN3/PIGN/FAR1	36	BP	downregulated
GO:0045121	membrane raft	56/1489	335/19550	1.92544938252792e-08	2.3105392590335e-06	1.73898481074627e-06	PRKAR2B/CNTN1/ATP1A2/FAS/CDH1/PLPP1/ATP2B1/ADCYAP1R1/CHRNA3/SLC9A1/EZR/PACSIN2/MAPK3/SLC1A1/UNC5B/SGCA/SLC9A3R1/ADTRP/CD48/STX12/CNR1/ABCG2/PTK2B/ADRA1A/AHNAK/GNAI1/KRAS/CD36/FURIN/EFHD2/BCL10/MALL/ANK2/CD226/KCNMA1/MS4A1/CAPN2/ATP1A1/BAALC/RET/MYO1A/STIM1/P2RY12/GP2/MAL/BSG/RGMB/MYO1D/AKAP5/EFNA5/CLN3/DPP4/MYO1C/CARD11/DMD/CD177	56	CC	downregulated
GO:0045137	development of primary sexual characteristics	36/1347	227/18723	6.03331146233814e-06	0.000604193047871291	0.000497067746981731	ZFX/ASPM/TESC/ICAM1/COL9A3/TGFB2/SIX4/CCND1/NUP107/VEGFA/PDGFRB/WNT5A/RDH10/KIF18A/INHBA/PRDX4/EREG/SOX9/DNAAF11/CTSV/BRCA2/REN/ARID5B/DHX37/MMP14/BCL2L1/CEBPB/CBX2/BOK/WT1/ROBO2/FANCA/ZP3/ADGRG1/FANCG/DACH1	36	BP	upregulated
GO:0045177	apical part of cell	59/1407	435/19550	1.84093708629691e-06	0.000168577238902332	0.000152811619794872	DPEP1/ABCC2/CD44/KCNQ1/LZTS1/SLC12A2/ASPM/FAP/CEACAM6/NOX4/SLC4A11/HSP90AB1/SLC5A1/GPR143/ABCC1/SLC7A5/FOLR1/SLC11A2/SLC22A2/BYSL/SLC29A1/PDGFRB/LCT/PODXL/DNAAF11/SLC6A6/EDAR/CTSV/DUOX1/SPTBN5/SLC5A6/SLC7A1/DUOXA2/DUOX2/RHCG/CTSK/REN/SLC7A11/HOMER1/PFKM/SLC25A27/THY1/SORBS2/SHROOM4/STC1/PDPN/CLDN1/SLC6A20/SLC9B2/F2RL2/SLC4A2/FZD6/SLC3A2/SLC22A11/KISS1/SPTBN2/OXTR/SAPCD2/TDGF1	59	CC	upregulated
GO:0045177	apical part of cell	77/1489	435/19550	2.30726305161776e-12	6.92178915485329e-10	5.209557100758e-10	CEACAM7/CLCA4/CASR/RAB27B/SLC9A3/PLPP1/RAB27A/CDC42/ATP2B1/PALS1/ABCB11/PLD1/CEACAM1/PTPRH/ATP8B1/SLC15A1/SLC9A1/SLC26A3/EZR/EPB41L4B/AQP8/CA2/ANXA13/SLC39A14/ARHGEF18/SIPA1L3/SLC1A1/SLC9A3R1/PAPPA2/MYL12B/ABCG2/TRPM6/ECRG4/EPCAM/HVCN1/SLC10A2/ATP1B2/SLC14A2/KL/CD36/PRKG2/SLC24A4/SLC4A10/ANK2/SLC17A4/ATP6V0D2/FRMD1/SLC26A2/KCNMA1/EDA/ATP6V0D1/IL6R/PTH1R/ATP1A1/FABP1/SLC29A4/AMN/SCNN1G/MYO1A/CA4/N…	77	CC	downregulated
GO:0045178	basal part of cell	39/1407	276/19550	3.98465827369666e-05	0.00246261347862341	0.00223230583824636	CD44/KCNQ1/ATP2B4/SLC12A2/TFRC/FAP/SLC1A3/SLC27A5/SLC4A11/HSP90AB1/SLC7A6/ABCC1/SLC7A5/AQP9/MET/CA9/FOLR1/CD81/SLC11A2/SLC29A1/ATP7B/SLC6A6/CHRM3/SLCO1B1/SLC5A6/DTNB/SLC7A1/RHCG/SLC13A3/SHROOM4/PDPN/CLDN1/SLC9B2/ITGA2/SLC4A2/NOD2/SLC3A2/KCNE3/TACSTD2	39	CC	upregulated
GO:0045178	basal part of cell	48/1489	276/19550	5.66814535847593e-08	5.66814535847593e-06	4.26602519085293e-06	LRRC7/CASR/ATP2B1/CEACAM1/SLC4A4/SLC9A1/EZR/DSP/CA2/SLC39A14/ABCC3/EPCAM/ARRB1/CLCA2/SLCO1C1/PIANP/SLC39A5/ABCA8/SLC14A1/SLC4A10/ANK2/CNNM2/ADRA2A/DLG2/LDLRAP1/CNNM4/CD1D/PTH1R/TGFA/ATP1A1/SLC51A/HPGD/SLC29A4/AQP7/MYO1A/P2RY12/P2RY1/SLC23A1/P2RY6/BSG/SLCO4C1/MYO1D/CLDN7/SLC51B/P2RY4/SLC6A9/MYO1C/AQP1	48	CC	downregulated
GO:0045211	postsynaptic membrane	38/1489	277/19550	0.000296667608025818	0.00518466329745841	0.00390214132387659	CNTN1/MUSK/CHRNA3/P2RX6/RGS9/EPHA4/IGSF21/ADRA1A/SSPN/GRIA3/AKAP9/SYNE1/EPHA7/ARRB1/CHRNA1/NTRK3/ANK2/NLGN4X/DLG2/KCNMA1/SORCS3/NPTN/CLSTN2/KCNB1/GRIK2/NLGN4Y/GSG1L/IL1RAPL1/NLGN1/P2RY1/CLSTN1/KCTD12/GABRG3/GRID1/GRIN2A/SLC6A9/GRIN3A/DMD	38	CC	downregulated
GO:0045229	external encapsulating structure organization	58/1347	304/18723	5.97524730382108e-12	4.78702669711838e-09	3.93827201994704e-09	COL9A2/ADAMTS6/COL11A1/FAP/COL5A3/ADAMTS2/KIF9/COL9A3/TGFB2/MMP9/FERMT1/RGCC/COMP/COL1A1/COL12A1/TGFBI/P4HA1/PRDX4/COL10A1/SOX9/LOXL2/COL4A2/AGT/LAMC1/IL6/CTSV/SULF1/MMP7/FKBP10/CTSK/COL8A1/ADAMTS16/SERPINH1/MMP3/ADAMTS12/MMP14/ADAMTS4/RUNX1/FGFR4/PDPN/OLFML2B/ADAMTS9/COL1A2/WDR72/MMP10/SH3PXD2B/VWA1/WT1/COL4A1/NOXO1/MMP1/COL27A1/ADAMTSL2/ERO1A/EGFL6/COL5A2/SERPINB5/MMP12	58	BP	upregulated
GO:0045236	CXCR chemokine receptor binding	9/1372	18/18368	1.84651347536787e-06	0.000352354498447498	0.000318583885039055	CX3CL1/CXCL2/CXCL6/CXCL9/CXCL3/CXCL5/CXCL1/CXCL11/CXCL8	9	MF	upregulated
GO:0045787	positive regulation of cell cycle	50/1347	313/18723	8.0082651427679e-08	1.72732118925548e-05	1.42106178626525e-05	MNAT1/AURKA/MAP3K20/TGFB2/CDC6/CDC25B/RGCC/CSPP1/CCND1/RAD51AP1/PDGFRB/WNT5A/ECT2/KLHL18/IL1A/PROX1/KIF14/GPSM2/CIT/CKS2/EREG/IL1B/PCID2/CDC16/CCNB1/TBX3/CDK4/KIF20B/EGF/BRCA2/CUL4A/PLK4/DYRK3/ANKRD31/CDCA5/DRD2/DBF4B/RACGAP1/MSX1/CDC25A/MAD2L1/E2F7/CDK1/MTBP/UBE2C/FOSL1/NPM1/RAD51B/PLCB1/TFDP1	50	BP	upregulated
GO:0045860	positive regulation of protein kinase activity	51/1347	386/18723	1.83620640625302e-05	0.00125578603978865	0.00103313128095083	SLC11A1/MNAT1/ATP2B4/NOX4/TPX2/CLSPN/TGFB2/CDC6/HSP90AB1/CDC25B/CAB39L/FLT1/RGCC/CEMIP/STK3/AREG/CCND1/TPD52L1/VEGFA/PDGFRB/WNT5A/ECT2/PROX1/KIF14/CKS2/EREG/IL1B/MAP3K10/CHI3L1/CCNB1/AGT/BORA/SPRY2/CENPE/EGF/CARD14/DRD2/ACSL1/FGF18/LRP8/DBF4B/NEK10/TGFBR2/GPRC5B/NOD2/PTK2/NPM1/TNFSF15/HMGB1/ALKAL1/TDGF1	51	BP	upregulated
GO:0046320	regulation of fatty acid oxidation	12/1434	33/18723	3.02812342778123e-06	0.00041788103303381	0.000356362314974675	PDK4/ACADVL/ABCB11/ACACB/PRKAG2/PPARGC1A/CPT1A/PPARD/CNR1/APPL2/ETFBKMT/FABP1	12	BP	downregulated
GO:0046395	carboxylic acid catabolic process	42/1434	236/18723	2.26746869860483e-07	5.00657088651947e-05	4.26952421901508e-05	ACAA1/ACADVL/ABCB11/ACAT1/ACACB/HADHA/GSTZ1/LPIN2/ETFB/BCAT2/ASPA/CPT1A/DAO/ADTRP/PPARD/SCP2/ACADM/HMGCL/CNR1/DLST/GOT1/ACADS/IVD/ENOSF1/HADHB/HADH/ETFBKMT/HMGCLL1/CPT2/ABHD3/ACOX1/FABP1/LDHD/ACAA2/GPT/ECI1/ETFDH/AGXT/ABAT/CYP4F12/TAT/ECI2	42	BP	downregulated
GO:0046486	glycerolipid metabolic process	52/1434	392/18723	7.16462432264591e-05	0.00424539472390844	0.00362040526417211	MTMR7/NR1H4/NR1H3/DGKA/TTC7A/SLC44A1/CHAT/PLD1/PIK3C3/HADHA/PITPNM3/LPIN2/BMX/GDPD3/MTMR9/PIK3CG/MOGAT3/CWH43/CPT1A/LPCAT3/PLCD4/PLA2G4A/PRDX6/NKX2-3/G6PC1/PLAAT2/ITPKA/PLCB2/PLCE1/GPAT3/NAAA/IMPA2/ITPKB/MPPE1/FAM126B/ABHD3/PGAP3/CAPN2/LIPH/LIPC/MOGAT2/SERINC2/SOCS6/MTM1/PNPLA2/APOBR/INPP5J/PLCD1/CLN3/PIGN/FAR1/PNLIPRP2	52	BP	downregulated
GO:0046545	development of primary female sexual characteristics	18/1347	100/18723	0.00025411817825594	0.0076259011845895	0.00627380525791272	ZFX/ICAM1/COL9A3/NUP107/VEGFA/INHBA/EREG/BRCA2/ARID5B/MMP14/BCL2L1/CEBPB/WT1/ROBO2/FANCA/ZP3/FANCG/DACH1	18	BP	upregulated
GO:0046546	development of primary male sexual characteristics	24/1347	142/18723	7.38506242965263e-05	0.00326105748862142	0.00268286188389287	ASPM/TESC/ICAM1/COL9A3/TGFB2/SIX4/CCND1/PDGFRB/WNT5A/KIF18A/INHBA/PRDX4/SOX9/DNAAF11/CTSV/REN/ARID5B/DHX37/MMP14/BCL2L1/BOK/WT1/FANCA/ADGRG1	24	BP	upregulated
GO:0046660	female sex differentiation	21/1347	114/18723	5.6883733050604e-05	0.00272652970040844	0.00224310753001167	ZFX/ICAM1/COL9A3/NUP107/VEGFA/WNT5A/INHBA/EREG/TBX3/BRCA2/ARID5B/MMP14/CHD7/BCL2L1/CEBPB/WT1/ROBO2/FANCA/ZP3/FANCG/DACH1	21	BP	upregulated
GO:0046661	male sex differentiation	26/1347	165/18723	0.000125929469032216	0.00446969912868775	0.00367720761337909	ASPM/TESC/ICAM1/COL9A3/TGFB2/SIX4/CCND1/PDGFRB/WNT5A/KIF18A/INHBA/PRDX4/SOX9/DNAAF11/TBX3/CTSV/REN/ARID5B/DHX37/MMP14/SHH/BCL2L1/BOK/WT1/FANCA/ADGRG1	26	BP	upregulated
GO:0046873	metal ion transmembrane transporter activity	61/1455	430/18368	6.00289573462191e-06	0.000862914218458502	0.000736796670205066	ABCC8/SLC13A2/CACNA2D2/SLC6A7/ATP1A2/SLC9A3/ATP2B1/ATP2A3/SLC4A4/SLC13A1/SLC9A1/KCNK10/SLC39A14/SLC1A1/CNR1/TRPM6/FKBP1B/SLC10A2/SNAP25/P2RX4/SLC41A2/SCN7A/HCN4/SLC39A5/SLC24A4/CACNA1A/TMCO1/SLC20A1/SLC4A10/SLC17A4/CNNM2/GPM6A/MCU/KCNMA1/KCNJ6/CNNM4/KCNB1/KCNT2/ATP1A1/GRIK2/SCNN1G/TRPV3/SCNN1B/LETM1/SCN9A/SLC23A1/KCNG3/TMEM37/KCNK3/SCN4B/SLC9A9/KCNIP1/KCNB2/GRIN2A/KCNQ5/RYR1/SLC6A9/SLC30A10/GRIN3…	61	MF	downregulated
GO:0046928	regulation of neurotransmitter secretion	18/1434	86/18723	7.4730032285015e-05	0.00425016701099524	0.00362447499488381	TACR2/CHRNA3/MEF2C/RIMS4/APBA1/RAP1A/RIMS3/CNR1/ADRA1A/PPFIA2/MCTP2/ADRA2A/STXBP5/NLGN1/P2RY1/P2RY4/CALM1/GRIN3A	18	BP	downregulated
GO:0046942	carboxylic acid transport	38/1347	273/18723	6.81756086757953e-05	0.00305863050763088	0.0025163258343243	SLC38A5/SLC11A1/ABCC2/SLC12A2/SLC1A3/SLC27A5/SLC7A6/ABCC1/SLC7A5/AQP9/SFXN3/FOLR1/SLC22A2/SLC19A2/IL1B/SLC6A6/NMUR2/SLCO1B1/AGT/STXBP1/SLC5A6/SLC15A4/SLC7A1/PTGES/DRD2/SLC7A11/SLC6A1/SLC13A3/MFSD12/SLC6A20/SLC3A2/SLC16A4/LRRC8E/SLC66A1L/SLC25A22/SLC35D3/SLCO1B7/SLC6A14	38	BP	upregulated
GO:0046943	carboxylic acid transmembrane transporter activity	27/1372	163/18368	7.37314304718159e-05	0.00583045465577129	0.005271648024827	SLC38A5/ABCC2/SLC1A3/SLC27A5/SLC7A6/ABCC1/SLC7A5/AQP9/SFXN3/SLC22A2/SLC19A2/SLC6A6/SLCO1B1/SLC5A6/SLC15A4/SLC7A1/SLC7A11/SLC6A1/SLC13A3/MFSD12/SLC6A20/SLC3A2/SLC16A4/SLC66A1L/SLC25A22/SLCO1B7/SLC6A14	27	MF	upregulated
GO:0046943	carboxylic acid transmembrane transporter activity	27/1455	163/18368	0.000194920038434968	0.00996041396402685	0.00850466904539938	SLC13A2/SLC6A7/SLC7A14/MPC1/ABCB11/CEACAM1/SLC26A3/SLC1A1/ABCC3/SLC9A3R1/SLC27A6/SLC16A7/ABCG2/SLC36A1/SLC10A2/CD36/SLCO1C1/MPC2/SLC26A2/SLC51A/SLC16A9/SLC38A11/SLC23A1/SLC6A19/SLC17A8/SLC51B/SLC6A9	27	MF	downregulated
GO:0048066	developmental pigmentation	12/1434	44/18723	8.16752068038919e-05	0.00446383308472756	0.00380668603258994	KITLG/RAB27A/MEF2C/GNA11/SOX10/GLI3/TYRP1/EDN3/CD63/BCL2L11/ZEB2/BCL2	12	BP	downregulated
GO:0048146	positive regulation of fibroblast proliferation	12/1347	48/18723	0.000112199929744114	0.00407256054223153	0.00335048292976215	CDC6/WNT2/PDGFRB/WNT5A/MYB/EREG/CCNB1/CDK4/AGT/RNASEH2B/MYC/PRKDC	12	BP	upregulated
GO:0048285	organelle fission	68/1347	488/18723	1.05965943442853e-07	2.04916210630179e-05	1.68583931074419e-05	ANLN/ASPM/TRIP13/MOV10L1/PDS5B/RAD54L/AURKA/TPX2/KIF4A/CDC6/CCNB1IP1/MYBL2/BMP7/CDC25B/RGCC/UBE2S/RAD51AP1/PDGFRB/WNT5A/IL1A/NEK2/CENPF/KIF14/NCAPH/KIF18A/CKS2/EREG/KIF25/IL1B/PCID2/PKMYT1/SGO1/CDC16/TOP2A/CCNB1/BORA/DSCC1/KIF20B/CENPE/EGF/BRCA2/KIF2C/ANKRD31/BOD1/MTFR2/CDCA5/NCAPG2/TERF1/MKI67/ANAPC1/CCSAP/RACGAP1/MSX1/MAD2L1/PTTG1/CHMP4C/MTBP/TMCC1/UBE2C/HASPIN/RRS1/RAD51B/PLCB1/KIF18B/FANCA/RA…	68	BP	upregulated
GO:0048545	response to steroid hormone	48/1434	339/18723	2.58807579349804e-05	0.00231212724041942	0.00197174542699383	BAD/KDM5D/ATP1A2/NR1H3/LMO3/FECH/PLPP1/ATP2B1/PGR/SOX10/CA2/SFRP1/ADTRP/PPARD/GHR/NR3C1/BCHE/PADI2/KLF9/GOT1/TRERF1/SCGB2A1/NKX2-2/KRAS/NTRK3/SLIT2/GNRH1/NR3C2/BCL2L11/PPARGC1B/SST/ATP1A1/SCNN1G/FAM107A/SCNN1B/PAQR8/BCL2/AGXT/HSD11B2/ZBTB7A/PER1/AKR1C3/TAT/CALM1/HSD3B2/AQP1/TXNIP/NCOA4	48	BP	downregulated
GO:0048562	embryonic organ morphogenesis	38/1347	285/18723	0.000169731246484783	0.00563732386562819	0.00463780886385021	DLX6/KCNQ1/COL11A1/TBX15/WHRN/SIX4/MTHFD1/BMP7/EYA1/FOLR1/MDFI/PTK7/WNT5A/OTX1/PRRX1/MFAP2/PROX1/MTHFD1L/RDH10/TWIST1/STIL/SOX9/SIX1/TBX3/SPRY2/TFAP2A/YAP1/MMP14/GRHL3/MSX1/TGFBR2/SHH/FZD6/CTHRC1/CHD7/RARG/PDZD7/IFT140	38	BP	upregulated
GO:0048568	embryonic organ development	56/1347	427/18723	9.07064984570966e-06	0.000833904989094095	0.000686051048727273	DLX6/KCNQ1/COL11A1/PALB2/TBX15/TGFB2/WHRN/SIX4/MTHFD1/BMP7/EYA1/STK3/PBX4/WNT2/FOLR1/MDFI/PTK7/VEGFA/WNT5A/OTX1/PRRX1/MFAP2/PROX1/MTHFD1L/RDH10/TWIST1/STIL/SNAI1/SOX9/SIX1/TBX3/SPRY2/TFAP2A/YAP1/LEF1/PLK4/VASH2/MMP14/GRHL3/MSX1/TGFBR2/SHH/EN2/FZD6/CTHRC1/E2F7/CXCL8/CHD7/CEBPB/RARG/PIFO/ASCL2/SOCS3/PDZD7/IFT140/TEAD4	56	BP	upregulated
GO:0048608	reproductive structure development	66/1347	424/18723	2.03333303326891e-09	9.50244304214338e-07	7.81763042527863e-07	ZFX/TNC/DLX3/ASPM/PTGS2/TESC/ICAM1/COL9A3/TGFB2/HSP90AB1/SIX4/BMP7/STK3/WNT2/CCND1/NUP107/MDFI/VEGFA/PDGFRB/STC2/WNT5A/SPP1/RDH10/KIF18A/INHBA/PRDX4/SNAI1/EREG/SOX9/DNAAF11/TBX3/SERPINE2/CTSV/SULF1/LEF1/BRCA2/PLK4/VASH2/REN/ETNK2/ARID5B/DHX37/MMP14/STC1/CCNF/SHH/E2F7/HTRA1/PTK2/PLAC1/CHD7/BCL2L1/CEBPB/RARG/SMARCC1/FOSL1/BOK/ASCL2/SOCS3/WT1/ROBO2/FANCA/ZP3/ADGRG1/SERPINB5/FANCG	66	BP	upregulated
GO:0048701	embryonic cranial skeleton morphogenesis	12/1347	46/18723	7.16589066736832e-05	0.00318939006846044	0.00262390131955517	TBX15/SIX4/MTHFD1/PRRX1/MTHFD1L/RDH10/TWIST1/SIX1/TFAP2A/MMP14/TGFBR2/IFT140	12	BP	upregulated
GO:0048705	skeletal system morphogenesis	32/1347	220/18723	0.00010838013738175	0.00399865664761087	0.00328968242482139	COL11A1/NLE1/TBX15/SIX4/MTHFD1/BMP7/EYA1/COMP/SFRP4/COL1A1/RAB23/MDFI/PRRX1/MTHFD1L/RDH10/TWIST1/SOX9/SIX1/TFAP2A/SERPINH1/ARID5B/FGF18/MMP14/STC1/MSX1/TGFBR2/AXIN2/RARG/PHOSPHO1/IFT140/COL27A1/SP5	32	BP	upregulated
GO:0048706	embryonic skeletal system development	20/1347	121/18723	0.000385788992611197	0.00997453232245703	0.00820601681232247	COL11A1/TBX15/SIX4/MTHFD1/BMP7/EYA1/COL1A1/MDFI/WNT5A/PRRX1/MTHFD1L/RDH10/TWIST1/SIX1/TFAP2A/SULF1/MMP14/TGFBR2/SHH/IFT140	20	BP	upregulated
GO:0048732	gland development	58/1347	436/18723	4.05234738424337e-06	0.000428784228883713	0.000352759455514174	TNC/TG/DKK3/PITX1/POLB/CAD/AURKA/TGFB2/SIX4/BMP7/RPGRIP1L/MET/WNT2/AREG/CCND1/OAS2/VEGFA/SLC29A1/WNT5A/PLXNA1/IGFBP5/PROX1/WDR35/SOX9/SIX1/PPAT/TBX3/SERPINE2/EDAR/IL6/SULF1/LEF1/EGF/PDX1/BRCA2/DRD2/ARID5B/GPAT4/MSX1/CLDN1/TGFBR2/ITGA2/SHH/E2F7/FASN/APLN/ASXL1/CEBPB/RARG/SMARCC1/OXTR/EPHB3/IQGAP3/WT1/IRS2/SERPINB5/TDGF1/PRKDC	58	BP	upregulated
GO:0048736	appendage development	29/1347	172/18723	1.44661156400977e-05	0.00102691109505909	0.000844836573624896	DLX6/PITX1/MAP3K20/TGFB2/SALL4/BMP7/RPGRIP1L/COMP/LMBR1/KAT2A/WNT5A/PRRX1/RDH10/TWIST1/SOX4/SOX9/TBX3/TFAP2A/LEF1/FREM2/SLC7A11/MSX1/SHH/FZD6/CHD7/RARG/ZNRF3/IFT140/CIBAR1	29	BP	upregulated
GO:0048754	branching morphogenesis of an epithelial tube	29/1347	151/18723	9.91954135744736e-07	0.000132449495077535	0.000108965788896471	TNC/SIX4/BMP7/CTSH/EYA1/RASIP1/MET/WNT2/AREG/VEGFA/WNT5A/RDH10/SOX9/SIX1/TBX3/AGT/SPRY2/MYC/YAP1/LEF1/EGF/ADAMTS16/EDNRA/MMP14/TGFBR2/SHH/TACSTD2/WT1/COL4A1	29	BP	upregulated
GO:0048839	inner ear development	28/1347	188/18723	0.000189955242450753	0.00608725142665042	0.00500796287315278	DLX6/KCNQ1/COL11A1/TGFB2/WHRN/SIX4/RPGRIP1L/EYA1/PTK7/SPARC/PDGFRB/WNT5A/OTX1/PRRX1/PROX1/SOX9/SIX1/SPRY2/TFAP2A/FREM2/SLC25A27/GRHL3/SHH/FZD6/CTHRC1/CHD7/JAG2/PDZD7	28	BP	upregulated
GO:0050673	epithelial cell proliferation	53/1347	437/18723	0.000128389340098688	0.00452834854888957	0.00372545830951704	DLX6/CDH3/FAP/TGFB2/SIX4/FERMT1/FLT1/RGCC/EYA1/WNT2/AREG/CCND1/IL26/VEGFA/SPARC/WNT5A/IGFBP5/PROX1/NRP2/TWIST1/EREG/SOX9/ID1/SIX1/LOXL2/LAMC1/IL6/MYC/SULF1/YAP1/EGF/BRCA2/VASH2/DUSP10/COL8A1/MMP14/CLDN1/PROK2/SHH/JCAD/HTRA1/NOD2/ATOH8/APLN/CEBPB/FUT1/IQGAP3/PRKX/HMGB1/SERPINB5/PRKDC/MMP12/UHRF1	53	BP	upregulated
GO:0050729	positive regulation of inflammatory response	23/1347	142/18723	0.000199444463257369	0.00628362106711982	0.00516951556745742	CX3CL1/PTGS2/OSM/ABCC1/CCN4/SERPINE1/CD81/WNT5A/IL1B/FFAR2/AGT/IL6/IL33/S100A8/HSPD1/S100A9/ITGA2/GPRC5B/CEBPB/LPL/ZP3/CD47/C2CD4A	23	BP	upregulated
GO:0050796	regulation of insulin secretion	28/1434	165/18723	5.46054768421367e-05	0.00342525263827948	0.00292100110571813	BAD/ABCC8/NR1H4/CASR/OXCT1/CHGA/SFRP1/CPT1A/PPARD/GCG/CNR1/FKBP1B/SNAP25/HADH/MPC2/SIDT2/ADRA2A/MCU/KCNB1/CAMK2N1/MIDN/GPR27/C2CD2L/ADCY5/ABAT/EFNA5/RFX6/DPP4	28	BP	downregulated
GO:0050804	modulation of chemical synaptic transmission	66/1434	439/18723	9.2383783314895e-08	2.5497924194911e-05	2.17442252096953e-05	PRKAR2B/ATP1A2/CDH1/CAMK2B/TACR2/SCGN/CHRNA3/MEF2C/PACSIN2/RIMS4/CELF4/FGF14/SLC1A1/APBA1/NEURL1/LGI1/BCHE/EPHA4/RAP1A/RIMS3/CNR1/PTK2B/ADRA1A/AKAP9/GNAI1/SNAP25/KRAS/ITPKA/PPFIA2/MCTP2/CACNA1A/SLC4A10/CNTN4/NLGN4X/EIF4EBP2/ADRA2A/PLCL2/SORCS3/NPTN/TPRG1L/CLSTN2/KCNB1/PINK1/ELAVL4/NTNG1/GRIK2/STXBP5/NLGN4Y/RAB26/FAM107A/CA7/NLGN1/P2RY1/CLSTN1/RIMS2/AKAP5/NRXN1/GRID1/GRIN2A/NRG3/P2RY4/CLN3/CNR2/RE…	66	BP	downregulated
GO:0050878	regulation of body fluid levels	48/1347	379/18723	9.29398471978862e-05	0.00374968822363846	0.00308485687442889	AKAP11/F7/DGKG/FAP/CAD/PABPC4/PROCR/DGKH/KCNN4/COMP/MET/SERPINE1/WFS1/CCND1/VWF/OAS2/SLC22A2/VEGFA/SLC29A1/PLEK/PLAU/F10/PPAT/F12/CHRM3/GRHL1/SERPINE2/IL6/STXBP1/ABCA12/DRD2/SLC7A11/GRHL3/GPAT4/PDPN/CLDN1/ITGA2/F2RL2/SHH/NOS3/FZD6/APLN/SAA1/ANO6/THBD/OXTR/F2R/LYN	48	BP	upregulated
GO:0050892	intestinal absorption	11/1434	41/18723	0.000188850606877711	0.0081162762492768	0.00692143161456252	LIMA1/EZR/VDR/LPCAT3/PLS1/CD36/GCNT3/FABP2/ADRA2A/FABP1/MOGAT2	11	BP	downregulated
GO:0050900	leukocyte migration	49/1347	369/18723	2.32920999006313e-05	0.00144952177933884	0.00119251707313652	CX3CL1/DPEP1/F7/SLC12A2/CXCL2/ICAM1/TGFB2/MMP9/FLT1/SERPINE1/CD81/IL17A/VEGFA/WNT5A/PODXL2/CCL20/CSF3R/TREM1/CXCL6/FFAR2/LRCH1/IL6/CXCL9/CHST4/S100A8/THY1/MMP14/CXCL16/S100A9/CXCR1/CXCL3/CXCL5/CXCL1/ITGA2/NOD2/CXCL11/PTK2/CXCL8/FPR2/SAA1/ANO6/CXCR2/PLCB1/SPNS2/ZP3/CXCL17/HMGB1/CD47/LYN	49	BP	upregulated
GO:0050900	leukocyte migration	51/1434	369/18723	2.84048545487064e-05	0.00234022085237103	0.00199570321353991	ITGAL/KITLG/ROCK1/CDC42/CHGA/MAPK3/PYCARD/PIK3CG/WASL/CCL8/ADTRP/BMP5/PADI2/NKX2-3/PTK2B/NCKAP1L/EDN3/EDN2/MTUS1/LGALS3/P2RX4/CCL21/VAV1/SLIT2/CCL28/JAM2/MCU/NBL1/MICOS10-NBL1/JAML/CXCR5/IL6R/CD200R1/F2RL1/RET/LGALS9/P2RY12/GP2/PDGFD/SCG2/BSG/IL16/CCL19/CMKLR1/YES1/CNR2/S100A14/DPP4/CD177/MMP28/CCL23	51	BP	downregulated
GO:0050931	pigment cell differentiation	11/1434	34/18723	2.81483031990743e-05	0.00234022085237103	0.00199570321353991	KITLG/RAB27A/MEF2C/GNA11/SOX10/GLI3/TYRP1/EDN3/CD63/ZEB2/BCL2	11	BP	downregulated
GO:0051052	regulation of DNA metabolic process	49/1347	359/18723	1.11316741717476e-05	0.000891806125073719	0.000733686133755934	BRCA1/POLQ/TMEM161A/TFRC/HSP90AB1/RGCC/EYA1/NBN/DNAJC2/FOXM1/RAD51AP1/TIMELESS/PDGFRB/CCT4/NEK2/TWIST1/DEK/AUNIP/CHTF18/DKC1/RFC3/NAT10/IL6/DSCC1/MYC/ANXA3/SLC15A4/CUL4A/TERF1/CCT5/UBQLN4/FGFR4/CCT3/DTX3L/GNL3/AXIN2/UBE2V2/NPAS2/SHLD1/ATR/NPM1/FANCB/WT1/PARPBP/HMGB1/TFDP1/STPG4/PRKDC/DACH1	49	BP	upregulated
GO:0051054	positive regulation of DNA metabolic process	34/1347	201/18723	2.54374742874848e-06	0.00029719449125878	0.000244500986407995	BRCA1/TMEM161A/TFRC/HSP90AB1/RGCC/EYA1/NBN/FOXM1/RAD51AP1/TIMELESS/PDGFRB/CCT4/NEK2/CHTF18/DKC1/RFC3/IL6/DSCC1/MYC/ANXA3/CCT5/FGFR4/CCT3/DTX3L/GNL3/UBE2V2/NPAS2/SHLD1/ATR/FANCB/WT1/HMGB1/STPG4/PRKDC	34	BP	upregulated
GO:0051216	cartilage development	30/1347	190/18723	3.80148416983549e-05	0.00203909469673294	0.00167755688410926	CD44/COL11A1/PITX1/BMP7/TIMP1/CCN4/COMP/KAT2A/COL1A1/WNT5A/PRRX1/TGFBI/SNAI1/SOX9/CHI3L1/LOXL2/SULF1/CTSK/SERPINH1/MKX/ADAMTS12/FGF18/STC1/RUNX1/MSX1/TGFBR2/AXIN2/RARG/BGN/COL27A1	30	BP	upregulated
GO:0051298	centrosome duplication	17/1347	73/18723	1.24356890306338e-05	0.000968345946432283	0.00079665520745039	BRCA1/WDR62/CCP110/KAT2A/CEP72/CDK2/STIL/NAT10/POC1B/BRCA2/PLK4/CCNF/CHMP4C/TMEM67/CKAP5/NPM1/CEP63	17	BP	upregulated
GO:0051302	regulation of cell division	30/1347	177/18723	9.3187615223829e-06	0.000842897009960054	0.000693448756410938	ASPM/AURKA/ORC6/TGFB2/CDC6/OSM/CDC25B/CCP110/CSPP1/VEGFA/ECT2/IL1A/KIF14/CIT/EREG/IL1B/MYC/KIF20B/BRCA2/PLK4/DRD2/RACGAP1/SHH/CHMP4C/ENTR1/E2F7/BCL2L1/PLK3/MACC1/KIF18B	30	BP	upregulated
GO:0051453	regulation of intracellular pH	17/1434	75/18723	4.05373060363376e-05	0.0027394675281363	0.00233617444428405	SLC9A3/SLC4A4/SLC9A1/SLC26A3/DMXL2/CA2/ATP5F1B/HVCN1/SLC4A10/ATP6V0D2/ATP6V0D1/CA7/BCL2/AQP11/SLC9A9/CHP1/CLN3	17	BP	downregulated
[truncated: 133 more rows]

## Sheet: G3vsCtrl - GO_enrichment
GO_enrichment
GO_term	Description	GeneRatio	BgRatio	pvalue	p.adjust	qvalue	geneID	Count	type	condition
GO:0000062	fatty-acyl-CoA binding	8/1298	22/18368	7.9408908080236e-05	0.00252827717016752	0.00211397568539576	ACADVL/HADHA/SCP2/HMGCL/ALDH6A1/DBI/ACOT11/ECI2	8	MF	downregulated
[truncated: 553 more rows]

## Sheet: G4vsCtrl - GO_enrichment
GO_enrichment
[truncated: 847 more rows]

## Sheet: G6vsCtrl - GO_enrichment
GO_enrichment
[truncated: 626 more rows]
