# Supplementary material for: Unprocessed snRNAs Are a Prognostic Biomarker and Correlate with a Poorer Prognosis in Colorectal Cancer
Source: Cancers (Basel). 2024 Jun 26;16(13):2340. doi: 10.3390/cancers16132340 (PMC11240374; doi:10.3390/cancers16132340)
Supplement: Supplementary file 1 [file cancers-16-02340-s001.zip › Table S3.xlsx]

## Sheet: Hoja 1
Table S3: Transformation of categorical variables into ordinal scales
Nominal variable	Ordinal Rank
Localization within colon. Location of tumor during colonoscopy	Proximal (Cecum, ascending and transverse colon): 0 Distal (Descending and sigmoid colon): 1 Rectum: 2
Reason por colonoscopy. FOBT: Fecal occult blood test, FH CRC: Family history of colorectal cancer)	Screening (FOBT): 0 Clinical (Anemia, rectal bleeding, constitutional symptoms, diarrhea, abdominal pain): 1 Radiological findings: 2 FH CRC: 3
Colonic structrures. Lesion at diagnosis by colonoscopy: stenosing (unable to pass the lesion with endoscope), non-stenosing (allows complete examination)	Non-stenosing: 0 Stenosing: 1
Tumor stage. Tumor extent at diagnosis	I : 0 II : 1 III : 2 IV : 3
IHQ (Immunohistochemistry). analysis of each protein involved in colorectal cancer signaling and development processes.	Not performed: 0 Normal: 1 DNA repair protein alterations: MLH-1, MSH2, MSH6, PMS2: 2 Kras mutation: 3 BRAF mutation: 4
Anatomical pathology (AP). Histological analysis of each tumor, divided into three grades of differentiation: well-differentiated (good prognosis); moderately differentiated (fair prognosis) and poorly differentiated (poor prognosis).	Well-differentiated: 0 Moderately differentiated: 1 Poorly differentiated: 2
Findings in screening colonoscopy. Protocol dictates that one year after diagnosis, an endoscopic examination is performed to assess lesion treatment or the appearance of new premalignant lesions.	Not performed: 0 Normal: 1 Polyps: 2 Recurrence: 3
Progression. Tumor progression despite scheduled treatment.	No: 0 Yes: 1
Concomitant diagnosis of other tumors. Previous or subsequent existence of another malignant lesion in the patient.	No: 0 Yes: 1
