# Supplementary material for: Unprocessed snRNAs Are a Prognostic Biomarker and Correlate with a Poorer Prognosis in Colorectal Cancer
Source: Cancers (Basel). 2024 Jun 26;16(13):2340. doi: 10.3390/cancers16132340 (PMC11240374; doi:10.3390/cancers16132340)
Supplement: Supplementary file 1 [file cancers-16-02340-s001.zip › Table S4.xlsx]

## Sheet: Hoja 1
Tabla 1
Table S4: rho coefficients and p values in paired samples correlation (t-Student distribution).
Localization	rho coefficient	0.002
	p value	0.871
Reason colonoscopy	rho coefficient	0.053	-0.109
	p value	0.601	0.347
Colonic structures	rho coefficient	-0.170	-0.113	0.027
	p value	0.099	0.145	0.820
Tumor stage	rho coefficient	0.018	0.049	0.403	0.239
	p value	0.894	0.663	0.000	0.026
IHC	rho coefficient	-0.546	-0.019	-0.079	0.163	0.097
	p value	0.000	0.814	0.465	0.123	0.311
AP	rho coefficient	0.153	-0.184	0.154	-0.174	0.071	-0.093
	p value	0.167	0.088	0.149	0.113	0.507	0.392
Findings in screening colonoscopy	rho coefficient	-0.394	0.000	-0.231	-0.098	-0.373	0.123	-0.174
	p value	0.000	0.684	0.027	0.548	0.000	0.239	0.113
CEA	rho coefficient	0.076	-0.180	0.299	0.048	0.540	0.122	0.056	-0.276
	p value	0.487	0.071	0.004	0.610	0.000	0.281	0.589	0.014
Progression	rho coefficient	-0.008	0.129	0.312	0.074	0.701	0.132	0.065	-0.426	0.443
	p value	0.911	0.174	0.003	0.587	0.000	0.308	0.563	0.000	0.000
Concomitant diagnosis of other tumors	rho coefficient	0.133	-0.040	0.028	-0.136	-0.048	-0.108	0.141	-0.157	-0.025	-0.033
	p value	0.248	0.669	0.802	0.225	0.689	0.351	0.189	0.162	0.819	0.718
Survivorship	rho coefficient	-0.242	-0.215	-0.249	-0.025	-0.530	0.057	-0.096	0.519	-0.302	-0.641	0.038
	p value	0.013	0.026	0.021	0.959	0.000	0.438	0.401	0.000	0.005	0.000	0.653
Adyuvant therapy	rho coefficient	-0.465	0.077	0.098	0.302	0.483	0.380	0.061	0.053	0.266	0.308	-0.102	-0.039
	p value	0.000	0.539	0.371	0.004	0.000	0.000	0.572	0.568	0.013	0.006	0.363	0.849
INTS6 mRNA	rho coefficient	-0.051	-0.123	0.167	-0.080	-0.014	-0.045	0.054	-0.018	0.152	0.001	0.022	-0.175	0.019
	p value	0.502	0.313	0.121	0.450	0.955	0.888	0.629	0.819	0.191	0.854	0.796	0.184	0.793
U2 snRNA	rho coefficient	0.050	-0.059	0.124	-0.012	0.050	-0.135	0.213	-0.132	-0.002	0.044	0.078	-0.229	-0.050	0.436
	p value	0.591	0.951	0.246	0.682	0.594	0.259	0.054	0.130	0.855	0.653	0.484	0.029	0.628	0.000
Variables		Age	Localization	Reason colonoscopy	Colonic structures	Tumor stage	IHC	AP	Findings in screening colonoscopy	CEA	Progression	Concomitant diagnosis of other tumors	Survivorship	Adyuvant therapy	INTS6 mRNA
		rho coefficients in the correlation matrix (1: high positive correlation; 0: no correlation; -1: high negative correlation).
		p value. Values of 0 off the diagonal are not truly zero but rather very small values. For instance, in the case of 'Progression-Survivorship’, p = 8.7143e-12, and for 'INT6 mRNA-U2 snRNA', p = 1.106e-05.
