# Supplementary material for: Unprocessed snRNAs Are a Prognostic Biomarker and Correlate with a Poorer Prognosis in Colorectal Cancer
Source: Cancers (Basel). 2024 Jun 26;16(13):2340. doi: 10.3390/cancers16132340 (PMC11240374; doi:10.3390/cancers16132340)
Supplement: Supplementary file 1 [file cancers-16-02340-s001.zip › Table S5.xlsx]

## Sheet: Hoja 1
Table S5	Univariate and multivariate Cox analysis
	A					B
	Univariant Analysis					Multivariant Analysis
Variables	Beta	HR	95%CI for HR	P-value		Beta	HR	95%CI for HR	P-value
Age	0.015	1	(0.99 - 1)	0.17		0.0258808	1.0262186	(0.015 - 1.677)	0.09352
Localization	0.14	1.2	(0.87 - 1.5)	0.31
Reason for colonoscopy	0.13	1.1	(0.87 - 1.5)	0.35
Colonic structures	-0.22	0.8	(0.52 - 1.2)	0.31
Tumor stage	0.34	1.4	(1.1 - 1.8)	0.0032*
IHC	0.077	1.1	(0.82 - 1.4)	0.59
Follow-up colonoscopy	-0.34	0.71	(0.55 -0.92)	0.0097*
Carcinoembryonic antigen	0.00076	1	(1 - 1)	0.35
Tumor progression	1	2.7	(1.7 - 4.2)	1.1e-05*		0.9699492	2.6378104	(1.274 - 5460)	0.00897**
Prior tumors	0.085	1.1	(0.62 - 1.9)	0.77
Adjuvant treatment	0.055	1.1	(0.78 - 1.4)	0.73
INTS6	0.14	1.2	(0.88 - 1.5)	0.31		0.3456522	1.4129111	(1.019 - 1.958)	0.03774*
U2	0.39	1.5	(0.86 - 2.6)	0.16		0.6261520	1.8703994	(1.007 - 3.472)	0.04727*
Significance codes: *** 0.001 / ** 0.01 / * 0.05
HR: hazard ratio
						Concordance= 0.892 (se = 0.024 ) Likelihood ratio test= 36.17 on 13 df, p=6e-04 Wald test = 38.04 on 13 df, p=3e-04 Score (logrank) test = 41.74 on 13 df, p=7e-05
